# Supplementary material for: AGeS: A Software System for Microbial Genome Sequence Annotation
Source: PLoS One. 2011 Mar 7;6(3):e17469. doi: 10.1371/journal.pone.0017469 (PMC3049762; doi:10.1371/journal.pone.0017469)
Supplement: GenBank File S1 — AGeS annotations for the draft genome of S. hominis SK119. (GBK) [file pone.0017469.s003.gbk]

LOCUS       AGES379              2227568 bp    dna     linear   UNK 
DEFINITION  [organism=S Hominis] [strain=SK119] [gcode=11] [date=4-12-2010]
ACCESSION   AGES379
KEYWORDS    .
SOURCE      S Hominis SK119
  ORGANISM  S Hominis SK119
            .
FEATURES             Location/Qualifiers
     cbt             1..18
                     /color="1"
                     /note="contig boundary tag: artificial spacer between
                     sequence contigs"
     fasta_record    19..90338
                     /name="NZ_ACLP01000001"
     CDS             complement(520..1116)
                     /locus_tag="AGES379_10"
                     /function="GO:0006310 DNA recombination[P]"
                     /function="GO:0003676 nucleic acid binding[F]"
                     /function="GO:0006281 DNA repair[P]"
                     /function="Cytoplasmic"
                     /score="303"
                     /product="Recombination protein recR n=55 Tax=Bacteria
                     RepID=RECR_EXIS2"
                     /note="score=303"
     gene            complement(520..1116)
                     /locus_tag="AGES379_10"
     CDS             complement(1124..1441)
                     /locus_tag="AGES379_20"
                     /score="109"
                     /product="UPF0133 protein Sca_0120 n=4 Tax=Bacteria
                     RepID=Y120_STACT"
                     /note="score=109"
     gene            complement(1124..1441)
                     /locus_tag="AGES379_20"
     CDS             complement(1568..3277)
                     /locus_tag="AGES379_30"
                     /function="GO:0015979 photosynthesis[P]"
                     /function="GO:0005524 ATP binding[F]"
                     /function="GO:0017111 nucleoside-triphosphatase
                     activity[F]"
                     /function="GO:0006260 DNA replication[P]"
                     /function="GO:0016851 magnesium chelatase activity[F]"
                     /function="GO:0009360 DNA polymerase III complex[C]"
                     /function="GO:0003677 DNA binding[F]"
                     /function="GO:0005634 nucleus[C]"
                     /function="GO:0003887 DNA-directed DNA polymerase
                     activity[F]"
                     /function="GO:0015995 chlorophyll biosynthetic
                     process[P]"
                     /function="Cytoplasmic"
                     /score="955"
                     /product="DNA polymerase III gamma and tau subunits n=7
                     Tax=Bacilli RepID=Q4L3D4_STAHJ"
                     /EC_number="2.7.7.7"
                     /note="score=955"
     gene            complement(1568..3277)
                     /locus_tag="AGES379_30"
     CDS             complement(3350..3868)
                     /locus_tag="AGES379_40"
                     /function="GO:0008080 N-acetyltransferase activity[F]"
                     /score="347"
                     /product="Acetyltransferase family protein n=1
                     Tax=Staphylococcus hominis SK119 RepID=C2LVF4_STAHO"
                     /note="score=347"
     gene            complement(3350..3868)
                     /locus_tag="AGES379_40"
     CDS             complement(4548..5273)
                     /locus_tag="AGES379_50"
                     /function="GO:0006355 regulation of transcription,
                     DNA-dependent[P]"
                     /function="GO:0003700 transcription factor activity[F]"
                     /function="GO:0005622 intracellular[C]"
                     /function="[K] Transcription"
                     /function="[G] Carbohydrate transport and metabolism"
                     /function="[T] Signal transduction mechanisms"
                     /function="[L] Replication, recombination and repair"
                     /function="Cytoplasmic"
                     /score="315"
                     /product="Trehalose operon repressor n=1
                     Tax=Staphylococcus warneri L37603 RepID=C4WCJ9_STAWA"
                     /note="score=315"
     gene            complement(4548..5273)
                     /locus_tag="AGES379_50"
     CDS             complement(5296..6957)
                     /locus_tag="AGES379_60"
                     /function="GO:0005993 trehalose catabolic process[P]"
                     /function="GO:0008788 alpha,alpha-phosphotrehalase
                     activity[F]"
                     /function="GO:0043169 cation binding[F]"
                     /function="GO:0005737 cytoplasm[C]"
                     /function="Cytoplasmic"
                     /score="700"
                     /product="Alpha,alpha-phosphotrehalase n=6 Tax=cellular
                     organisms RepID=C5DAU7_9BACI"
                     /note="score=700"
     gene            complement(5296..6957)
                     /locus_tag="AGES379_60"
     CDS             complement(7016..8467)
                     /locus_tag="AGES379_70"
                     /function="GO:0016021 integral to membrane[C]"
                     /function="GO:0015771 trehalose transport[P]"
                     /function="GO:0005351 sugar:hydrogen symporter
                     activity[F]"
                     /function="GO:0015574 trehalose transmembrane transporter
                     activity[F]"
                     /function="GO:0009276 Gram-negative-bacterium-type cell
                     wall[C]"
                     /function="GO:0009401 phosphoenolpyruvate-dependent sugar
                     phosphotransferase system[P]"
                     /function="GO:0008982
                     protein-N(PI)-phosphohistidine-sugar phosphotransferase
                     activity[F]"
                     /function="CytoplasmicMembrane"
                     /score="607"
                     /product="Phosphotransferase system trehalose-specific
                     enzyme IIBC component homolog n=100 Tax=Bacteria
                     RepID=B9E8X7_MACCJ"
                     /EC_number="2.7.1.69"
                     /note="score=607"
     gene            complement(7016..8467)
                     /locus_tag="AGES379_70"
     tRNA            complement(8635..8727)
                     /locus_tag="AGES379_t530"
                     /ID="tRNA:Ser-4"
                     /Codon="TGA"
                     /score="74.09"
                     /AminoAcid="Ser-4"
                     /note="score=74.09"
     CDS             complement(8786..10249)
                     /locus_tag="AGES379_80"
                     /function="GO:0055114 oxidation reduction[P]"
                     /function="GO:0009228 thiamin biosynthetic process[P]"
                     /function="GO:0004497 monooxygenase activity[F]"
                     /function="GO:0051536 iron-sulfur cluster binding[F]"
                     /function="GO:0009055 electron carrier activity[F]"
                     /function="GO:0050660 FAD binding[F]"
                     /function="GO:0006537 glutamate biosynthetic process[P]"
                     /function="GO:0016639 oxidoreductase activity, acting on
                     the CH-NH2 group of donors, NAD or NADP as acceptor[F]"
                     /function="Cytoplasmic"
                     /score="902"
                     /product="NADH-glutamate synthase small subunit n=6
                     Tax=Staphylococcus RepID=Q4L3C9_STAHJ"
                     /note="score=902"
     gene            complement(8786..10249)
                     /locus_tag="AGES379_80"
     CDS             complement(10268..14776)
                     /locus_tag="AGES379_90"
                     /function="GO:0055114 oxidation reduction[P]"
                     /function="GO:0015930 glutamate synthase activity[F]"
                     /function="GO:0006537 glutamate biosynthetic process[P]"
                     /function="[G] Carbohydrate transport and metabolism"
                     /function="[E] Amino acid transport and metabolism"
                     /function="[J] Translation, ribosomal structure and
                     biogenesis"
                     /function="[C] Energy production and conversion"
                     /score="2500"
                     /product="Glutamate synthase large subunit n=26
                     Tax=Bacillales RepID=Q4L3C8_STAHJ"
                     /note="score=2500"
     gene            complement(10268..14776)
                     /locus_tag="AGES379_90"
     CDS             14928..15806
                     /locus_tag="AGES379_100"
                     /function="GO:0006355 regulation of transcription,
                     DNA-dependent[P]"
                     /function="GO:0003700 transcription factor activity[F]"
                     /function="Cytoplasmic"
                     /score="375"
                     /product="Transcription activator of glutamate synthase
                     operon n=3 Tax=Staphylococcus RepID=Q4L3C7_STAHJ"
                     /note="score=375"
     gene            14928..15806
                     /locus_tag="AGES379_100"
     CDS             16018..17067
                     /locus_tag="AGES379_110"
                     /function="CytoplasmicMembrane"
                     /score="401"
                     /product="YibE/F family protein n=24 Tax=Staphylococcus
                     RepID=A5IQ22_STAA9"
                     /note="score=401"
     gene            16018..17067
                     /locus_tag="AGES379_110"
     CDS             17046..17870
                     /locus_tag="AGES379_120"
                     /function="GO:0044464 cell part[C]"
                     /function="CytoplasmicMembrane"
                     /score="408"
                     /product="YibE/F family protein n=2 Tax=Staphylococcus
                     RepID=C2LVG9_STAHO"
                     /note="score=408"
     gene            17046..17870
                     /locus_tag="AGES379_120"
     CDS             complement(17937..18299)
                     /locus_tag="AGES379_130"
                     /function="GO:0016787 hydrolase activity[F]"
                     /function="Cytoplasmic"
                     /score="151"
                     /product="MutT domain containing protein n=24
                     Tax=Staphylococcus RepID=Q6GC22_STAAS"
                     /note="score=151"
     gene            complement(17937..18299)
                     /locus_tag="AGES379_130"
     CDS             18468..18749
                     /locus_tag="AGES379_140"
                     /score="180"
                     /product="Putative uncharacterized protein n=2
                     Tax=Staphylococcus RepID=C2LVH1_STAHO"
                     /note="score=180"
     gene            18468..18749
                     /locus_tag="AGES379_140"
     CDS             complement(18979..19968)
                     /locus_tag="AGES379_150"
                     /function="GO:0008745 N-acetylmuramoyl-L-alanine amidase
                     activity[F]"
                     /function="GO:0016998 cell wall macromolecule catabolic
                     process[P]"
                     /function="[Q] Secondary metabolites biosynthesis,
                     transport and catabolism"
                     /function="[M] Cell wall/membrane/envelope biogenesis"
                     /function="[R] General function prediction only"
                     /function="[P] Inorganic ion transport and metabolism"
                     /function="[E] Amino acid transport and metabolism"
                     /function="OuterMembrane"
                     /score="429"
                     /product="N-acetylmuramoyl-L-alanine amidase sle1 n=8
                     Tax=Staphylococcaceae RepID=SLE1_STAHJ"
                     /EC_number="3.5.1.28"
                     /note="score=429"
     gene            complement(18979..19968)
                     /locus_tag="AGES379_150"
     CDS             complement(20446..21288)
                     /locus_tag="AGES379_160"
                     /function="[P] Inorganic ion transport and metabolism"
                     /function="[E] Amino acid transport and metabolism"
                     /function="[L] Replication, recombination and repair"
                     /function="[S] Function unknown"
                     /score="443"
                     /product="ABC transporter, substrate-binding protein n=5
                     Tax=Staphylococcus RepID=Q5HRU3_STAEQ"
                     /note="score=443"
     gene            complement(20446..21288)
                     /locus_tag="AGES379_160"
     CDS             complement(21330..21989)
                     /locus_tag="AGES379_170"
                     /function="GO:0016020 membrane[C]"
                     /function="GO:0006810 transport[P]"
                     /function="[C] Energy production and conversion"
                     /function="[P] Inorganic ion transport and metabolism"
                     /function="[E] Amino acid transport and metabolism"
                     /function="[J] Translation, ribosomal structure and
                     biogenesis"
                     /function="CytoplasmicMembrane"
                     /score="181"
                     /product="ABC-type metal ion transport system, permease
                     component n=23 Tax=Bacteria RepID=B2HUC1_ACIBC"
                     /note="score=181"
     gene            complement(21330..21989)
                     /locus_tag="AGES379_170"
     CDS             complement(21990..23012)
                     /locus_tag="AGES379_180"
                     /function="GO:0005524 ATP binding[F]"
                     /function="GO:0015416 phosphonate
                     transmembrane-transporting ATPase activity[F]"
                     /function="GO:0015415 phosphate
                     transmembrane-transporting ATPase activity[F]"
                     /function="[U] Intracellular trafficking, secretion, and
                     vesicular transport"
                     /function="[P] Inorganic ion transport and metabolism"
                     /function="[R] General function prediction only"
                     /function="[E] Amino acid transport and metabolism"
                     /function="[J] Translation, ribosomal structure and
                     biogenesis"
                     /score="473"
                     /product="Methionine import ATP-binding protein metN 1
                     n=20 Tax=Staphylococcus RepID=METN1_STAAM"
                     /EC_number="3.6.3.27"
                     /EC_number="3.6.3.28"
                     /note="score=473"
     gene            complement(21990..23012)
                     /locus_tag="AGES379_180"
     CDS             complement(23232..24380)
                     /locus_tag="AGES379_190"
                     /function="GO:0006520 cellular amino acid metabolic
                     process[P]"
                     /function="GO:0003824 catalytic activity[F]"
                     /function="GO:0030170 pyridoxal phosphate binding[F]"
                     /function="GO:0009058 biosynthetic process[P]"
                     /function="Cytoplasmic"
                     /score="751"
                     /product="Cystathionine gamma-lyase n=1
                     Tax=Staphylococcus hominis SK119 RepID=C2LVF7_STAHO"
                     /note="score=751"
     gene            complement(23232..24380)
                     /locus_tag="AGES379_190"
     CDS             complement(24383..25279)
                     /locus_tag="AGES379_200"
                     /function="GO:0008152 metabolic process[P]"
                     /function="GO:0030170 pyridoxal phosphate binding[F]"
                     /function="GO:0004834 tryptophan synthase activity[F]"
                     /function="[R] General function prediction only"
                     /function="[E] Amino acid transport and metabolism"
                     /function="[L] Replication, recombination and repair"
                     /score="429"
                     /product="Cysteine synthase n=28 Tax=Bacilli
                     RepID=A6QEB4_STAAE"
                     /EC_number="4.2.1.20"
                     /note="score=429"
     gene            complement(24383..25279)
                     /locus_tag="AGES379_200"
     CDS             25532..26065
                     /locus_tag="AGES379_210"
                     /score="361"
                     /product="Putative uncharacterized protein n=1
                     Tax=Staphylococcus hominis SK119 RepID=C2LVF9_STAHO"
                     /note="score=361"
     gene            25532..26065
                     /locus_tag="AGES379_210"
     CDS             complement(26139..27467)
                     /locus_tag="AGES379_220"
                     /function="GO:0006836 neurotransmitter transport[P]"
                     /function="GO:0005887 integral to plasma membrane[C]"
                     /function="GO:0005328 neurotransmitter:sodium symporter
                     activity[F]"
                     /function="CytoplasmicMembrane"
                     /score="599"
                     /product="Transporter n=25 Tax=Staphylococcaceae
                     RepID=Q2YVU0_STAAB"
                     /note="score=599"
     gene            complement(26139..27467)
                     /locus_tag="AGES379_220"
     CDS             complement(27632..27880)
                     /locus_tag="AGES379_230"
                     /function="Cytoplasmic"
                     /score="129"
                     /product="Similar to unknown protein n=6
                     Tax=Staphylococcus RepID=Q4L3B4_STAHJ"
                     /note="score=129"
     gene            complement(27632..27880)
                     /locus_tag="AGES379_230"
     CDS             complement(27893..28624)
                     /locus_tag="AGES379_240"
                     /function="GO:0016788 hydrolase activity, acting on ester
                     bonds[F]"
                     /function="[R] General function prediction only"
                     /function="[P] Inorganic ion transport and metabolism"
                     /function="[J] Translation, ribosomal structure and
                     biogenesis"
                     /function="[E] Amino acid transport and metabolism"
                     /function="[S] Function unknown"
                     /function="Cytoplasmic"
                     /score="268"
                     /product="Carboxylesterase, putative n=4
                     Tax=Staphylococcus RepID=Q5HRV2_STAEQ"
                     /note="score=268"
     gene            complement(27893..28624)
                     /locus_tag="AGES379_240"
     CDS             complement(28670..29341)
                     /locus_tag="AGES379_250"
                     /function="GO:0003824 catalytic activity[F]"
                     /function="GO:0016020 membrane[C]"
                     /function="CytoplasmicMembrane"
                     /score="420"
                     /product="PAP2 family protein n=2 Tax=Staphylococcus
                     RepID=C2LVG3_STAHO"
                     /note="score=420"
     gene            complement(28670..29341)
                     /locus_tag="AGES379_250"
     CDS             complement(29338..29490)
                     /locus_tag="AGES379_260"
                     /score="104"
                     /product="Putative uncharacterized protein n=1
                     Tax=Staphylococcus hominis SK119 RepID=C2LVH6_STAHO"
                     /note="score=104"
     gene            complement(29338..29490)
                     /locus_tag="AGES379_260"
     CDS             complement(29827..30171)
                     /locus_tag="AGES379_270"
                     /function="Cytoplasmic"
                     /score="164"
                     /product="Uncharacterized protein ybcI n=60
                     Tax=Bacillales RepID=YBCI_BACSU"
                     /note="score=164"
     gene            complement(29827..30171)
                     /locus_tag="AGES379_270"
     CDS             complement(30258..32819)
                     /locus_tag="AGES379_280"
                     /score="1086"
                     /product="Putative uncharacterized protein n=1
                     Tax=Staphylococcus warneri L37603 RepID=C4WB72_STAWA"
                     /note="score=1086"
     gene            complement(30258..32819)
                     /locus_tag="AGES379_280"
     CDS             complement(32835..34334)
                     /locus_tag="AGES379_290"
                     /function="GO:0008137 NADH dehydrogenase (ubiquinone)
                     activity[F]"
                     /function="GO:0042773 ATP synthesis coupled electron
                     transport[P]"
                     /function="CytoplasmicMembrane"
                     /score="477"
                     /product="Putative NADH-quinone oxidoreductase subunit 5
                     n=1 Tax=Staphylococcus warneri L37603 RepID=C4WB73_STAWA"
                     /note="score=477"
     gene            complement(32835..34334)
                     /locus_tag="AGES379_290"
     CDS             35069..35776
                     /locus_tag="AGES379_300"
                     /function="GO:0003824 catalytic activity[F]"
                     /function="GO:0016020 membrane[C]"
                     /function="CytoplasmicMembrane"
                     /score="392"
                     /product="PAP2 family protein n=1 Tax=Staphylococcus
                     hominis SK119 RepID=C2LVB7_STAHO"
                     /note="score=392"
     gene            35069..35776
                     /locus_tag="AGES379_300"
     CDS             complement(35853..37394)
                     /locus_tag="AGES379_310"
                     /function="GO:0005524 ATP binding[F]"
                     /function="GO:0006529 asparagine biosynthetic process[P]"
                     /function="GO:0003922 GMP synthase
                     (glutamine-hydrolyzing) activity[F]"
                     /function="GO:0016787 hydrolase activity[F]"
                     /function="GO:0003952 NAD+ synthase
                     (glutamine-hydrolyzing) activity[F]"
                     /function="GO:0006177 GMP biosynthetic process[P]"
                     /function="[O] Posttranslational modification, protein
                     turnover, chaperones"
                     /function="[K] Transcription"
                     /function="[F] Nucleotide transport and metabolism"
                     /function="[R] General function prediction only"
                     /function="Cytoplasmic"
                     /score="575"
                     /product="GMP synthase, large subunit n=2 Tax=cellular
                     organisms RepID=A6PQQ9_9BACT"
                     /EC_number="6.3.5.2"
                     /note="score=575"
     gene            complement(35853..37394)
                     /locus_tag="AGES379_310"
     CDS             complement(37542..39008)
                     /locus_tag="AGES379_320"
                     /function="GO:0055114 oxidation reduction[P]"
                     /function="GO:0003938 IMP dehydrogenase activity[F]"
                     /function="GO:0018580 2-nitropropane dioxygenase
                     activity[F]"
                     /function="Cytoplasmic"
                     /score="910"
                     /product="Inosine-5'-monophosphate dehydrogenase n=398
                     Tax=cellular organisms RepID=IMDH_STAHJ"
                     /EC_number="1.1.1.205"
                     /note="score=910"
     gene            complement(37542..39008)
                     /locus_tag="AGES379_320"
     CDS             complement(39047..40315)
                     /locus_tag="AGES379_330"
                     /function="GO:0005215 transporter activity[F]"
                     /function="GO:0016020 membrane[C]"
                     /function="GO:0006810 transport[P]"
                     /function="[F] Nucleotide transport and metabolism"
                     /function="[C] Energy production and conversion"
                     /function="[P] Inorganic ion transport and metabolism"
                     /function="[E] Amino acid transport and metabolism"
                     /function="[L] Replication, recombination and repair"
                     /function="CytoplasmicMembrane"
                     /score="702"
                     /product="Xanthine permease n=6 Tax=Staphylococcus
                     RepID=Q5HRX3_STAEQ"
                     /note="score=702"
     gene            complement(39047..40315)
                     /locus_tag="AGES379_330"
     CDS             complement(40312..40893)
                     /locus_tag="AGES379_340"
                     /function="GO:0043101 purine salvage[P]"
                     /function="GO:0009116 nucleoside metabolic process[P]"
                     /function="GO:0046110 xanthine metabolic process[P]"
                     /function="GO:0000310 xanthine phosphoribosyltransferase
                     activity[F]"
                     /function="Cytoplasmic"
                     /score="311"
                     /product="Xanthine phosphoribosyltransferase n=39
                     Tax=Bacteria RepID=XPT_STAS1"
                     /EC_number="2.4.2.22"
                     /note="score=311"
     gene            complement(40312..40893)
                     /locus_tag="AGES379_340"
     CDS             41412..41825
                     /locus_tag="AGES379_350"
                     /score="168"
                     /product="UPF0355 protein MRSA252 n=21 Tax=Staphylococcus
                     RepID=UP355_STAAR"
                     /note="score=168"
     gene            41412..41825
                     /locus_tag="AGES379_350"
     CDS             42041..42703
                     /locus_tag="AGES379_360"
                     /score="296"
                     /product="Similar to unknown protein n=23
                     Tax=Staphylococcus RepID=Q4L381_STAHJ"
                     /note="score=296"
     gene            42041..42703
                     /locus_tag="AGES379_360"
     CDS             42830..43447
                     /locus_tag="AGES379_370"
                     /function="Cytoplasmic"
                     /score="342"
                     /product="Similar to unknown protein n=1
                     Tax=Staphylococcus haemolyticus JCSC1435
                     RepID=Q4L380_STAHJ"
                     /note="score=342"
     gene            42830..43447
                     /locus_tag="AGES379_370"
     CDS             43663..45054
                     /locus_tag="AGES379_380"
                     /function="GO:0016020 membrane[C]"
                     /function="GO:0006835 dicarboxylic acid transport[P]"
                     /function="GO:0017153 sodium:dicarboxylate symporter
                     activity[F]"
                     /function="[R] General function prediction only"
                     /function="[O] Posttranslational modification, protein
                     turnover, chaperones"
                     /function="[E] Amino acid transport and metabolism"
                     /function="[J] Translation, ribosomal structure and
                     biogenesis"
                     /function="[D] Cell cycle control, cell division,
                     chromosome partitioning"
                     /function="[C] Energy production and conversion"
                     /function="CytoplasmicMembrane"
                     /score="480"
                     /product="L-cystine uptake protein tcyP n=61 Tax=Bacteria
                     RepID=TCYP_BACLD"
                     /note="score=480"
     gene            43663..45054
                     /locus_tag="AGES379_380"
     CDS             complement(45112..45867)
                     /locus_tag="AGES379_390"
                     /function="GO:0016491 oxidoreductase activity[F]"
                     /score="362"
                     /product="NADPH-dependent oxidoreductase n=24
                     Tax=Staphylococcus RepID=NFRA_STAAB"
                     /note="score=362"
     gene            complement(45112..45867)
                     /locus_tag="AGES379_390"
     CDS             46023..46802
                     /locus_tag="AGES379_400"
                     /function="GO:0003824 catalytic activity[F]"
                     /function="GO:0008152 metabolic process[P]"
                     /score="325"
                     /product="2-keto-4-pentenoate hydratase, putative n=4
                     Tax=Bacillales RepID=Q5HRY0_STAEQ"
                     /note="score=325"
     gene            46023..46802
                     /locus_tag="AGES379_400"
     CDS             47206..47775
                     /locus_tag="AGES379_410"
                     /function="GO:0055114 oxidation reduction[P]"
                     /function="GO:0051920 peroxiredoxin activity[F]"
                     /function="Cytoplasmic"
                     /score="367"
                     /product="Alkyl hydroperoxide reductase subunit C n=50
                     Tax=cellular organisms RepID=AHPC_STAES"
                     /EC_number="1.11.1.15"
                     /note="score=367"
     gene            47206..47775
                     /locus_tag="AGES379_410"
     CDS             47790..49313
                     /locus_tag="AGES379_420"
                     /function="GO:0055114 oxidation reduction[P]"
                     /function="GO:0004791 thioredoxin-disulfide reductase
                     activity[F]"
                     /function="GO:0051287 NAD or NADH binding[F]"
                     /function="GO:0003954 NADH dehydrogenase activity[F]"
                     /function="GO:0050660 FAD binding[F]"
                     /function="[O] Posttranslational modification, protein
                     turnover, chaperones"
                     /function="[K] Transcription"
                     /function="[C] Energy production and conversion"
                     /function="[R] General function prediction only"
                     /function="[S] Function unknown"
                     /function="Cytoplasmic"
                     /score="795"
                     /product="Alkyl hydroperoxide reductase subunit F n=39
                     Tax=Bacteria RepID=AHPF_STAEQ"
                     /EC_number="1.6.99.3"
                     /EC_number="1.8.1.9"
                     /note="score=795"
     gene            47790..49313
                     /locus_tag="AGES379_420"
     CDS             49594..50178
                     /locus_tag="AGES379_430"
                     /score="226"
                     /product="Lipoprotein n=23 Tax=Staphylococcus
                     RepID=C2G6F3_STAAU"
                     /note="score=226"
     gene            49594..50178
                     /locus_tag="AGES379_430"
     CDS             complement(50276..50854)
                     /locus_tag="AGES379_440"
                     /function="GO:0004619 phosphoglycerate mutase
                     activity[F]"
                     /function="Cytoplasmic"
                     /score="253"
                     /product="SA0361 protein n=21 Tax=Staphylococcus
                     RepID=Q7A7J4_STAAN"
                     /EC_number="5.4.2.1"
                     /note="score=253"
     gene            complement(50276..50854)
                     /locus_tag="AGES379_440"
     CDS             complement(51133..51381)
                     /locus_tag="AGES379_450"
                     /function="GO:0044464 cell part[C]"
                     /function="CytoplasmicMembrane"
                     /score="83.6"
                     /product="Conserved membrane protein n=151 Tax=Bacilli
                     RepID=Q65NS8_BACLD"
                     /note="score=83.6"
     gene            complement(51133..51381)
                     /locus_tag="AGES379_450"
     CDS             complement(51662..52597)
                     /locus_tag="AGES379_460"
                     /function="OuterMembrane"
                     /score="412"
                     /product="Putative uncharacterized protein n=1
                     Tax=Staphylococcus hominis SK119 RepID=C2LVD3_STAHO"
                     /note="score=412"
     gene            complement(51662..52597)
                     /locus_tag="AGES379_460"
     CDS             complement(52772..53014)
                     /locus_tag="AGES379_470"
                     /function="GO:0003735 structural constituent of
                     ribosome[F]"
                     /function="GO:0006412 translation[P]"
                     /function="GO:0005840 ribosome[C]"
                     /function="[G] Carbohydrate transport and metabolism"
                     /function="[P] Inorganic ion transport and metabolism"
                     /function="[J] Translation, ribosomal structure and
                     biogenesis"
                     /function="[S] Function unknown"
                     /function="Cytoplasmic"
                     /score="119"
                     /product="30S ribosomal protein S18 n=55 Tax=Bacteria
                     RepID=RS18_LISMF"
                     /note="score=119"
     gene            complement(52772..53014)
                     /locus_tag="AGES379_470"
     CDS             complement(53056..53571)
                     /locus_tag="AGES379_480"
                     /function="GO:0006260 DNA replication[P]"
                     /function="GO:0003697 single-stranded DNA binding[F]"
                     /score="229"
                     /product="Single-stranded DNA-binding protein 2 n=82
                     Tax=root RepID=SSB2_STAAS"
                     /note="score=229"
     gene            complement(53056..53571)
                     /locus_tag="AGES379_480"
     CDS             complement(53593..53889)
                     /locus_tag="AGES379_490"
                     /function="GO:0003735 structural constituent of
                     ribosome[F]"
                     /function="GO:0006412 translation[P]"
                     /function="GO:0005840 ribosome[C]"
                     /function="Cytoplasmic"
                     /score="125"
                     /product="30S ribosomal protein S6 n=89 Tax=Bacillales
                     RepID=RS6_BACAA"
                     /note="score=125"
     gene            complement(53593..53889)
                     /locus_tag="AGES379_490"
     CDS             54137..54328
                     /locus_tag="AGES379_500"
                     /score="135"
                     /product="Similar to unknown protein n=24
                     Tax=Staphylococcus RepID=Q4L338_STAHJ"
                     /note="score=135"
     gene            54137..54328
                     /locus_tag="AGES379_500"
     CDS             complement(54397..55494)
                     /locus_tag="AGES379_510"
                     /function="GO:0005525 GTP binding[F]"
                     /function="GO:0005622 intracellular[C]"
                     /function="Cytoplasmic"
                     /score="537"
                     /product="GTP-dependent nucleic acid-binding protein engD
                     n=118 Tax=Bacteria RepID=ENGD_BACSU"
                     /note="score=537"
     gene            complement(54397..55494)
                     /locus_tag="AGES379_510"
     CDS             complement(55506..55709)
                     /locus_tag="AGES379_520"
                     /score="96.3"
                     /product="Uncharacterized conserved protein, contains
                     CXXC motif n=82 Tax=Bacilli RepID=B7GMV1_ANOFW"
                     /note="score=96.3"
     gene            complement(55506..55709)
                     /locus_tag="AGES379_520"
     CDS             complement(55730..56608)
                     /locus_tag="AGES379_530"
                     /function="GO:0016020 membrane[C]"
                     /function="CytoplasmicMembrane"
                     /score="379"
                     /product="MscS Mechanosensitive ion channel n=7
                     Tax=Staphylococcus RepID=B9CSK0_STACP"
                     /note="score=379"
     gene            complement(55730..56608)
                     /locus_tag="AGES379_530"
     CDS             complement(56739..57563)
                     /locus_tag="AGES379_540"
                     /function="GO:0003677 DNA binding[F]"
                     /function="Cytoplasmic"
                     /score="347"
                     /product="Chromosome partioning ParB family protein n=22
                     Tax=Staphylococcus RepID=A6QE43_STAAE"
                     /note="score=347"
     gene            complement(56739..57563)
                     /locus_tag="AGES379_540"
     CDS             58229..59350
                     /locus_tag="AGES379_550"
                     /function="GO:0006520 cellular amino acid metabolic
                     process[P]"
                     /function="GO:0003824 catalytic activity[F]"
                     /function="GO:0030170 pyridoxal phosphate binding[F]"
                     /function="Cytoplasmic"
                     /score="630"
                     /product="Cystathionine beta-lyase cystathionine
                     gamma-synthase n=19 Tax=Staphylococcus
                     RepID=Q49UL3_STAS1"
                     /note="score=630"
     gene            58229..59350
                     /locus_tag="AGES379_550"
     CDS             59347..60522
                     /locus_tag="AGES379_560"
                     /function="GO:0006520 cellular amino acid metabolic
                     process[P]"
                     /function="GO:0030170 pyridoxal phosphate binding[F]"
                     /function="GO:0016829 lyase activity[F]"
                     /function="GO:0009058 biosynthetic process[P]"
                     /function="[G] Carbohydrate transport and metabolism"
                     /function="[P] Inorganic ion transport and metabolism"
                     /function="[E] Amino acid transport and metabolism"
                     /function="Cytoplasmic"
                     /score="604"
                     /product="Cystathionine beta-lyase cystathionine
                     gamma-synthase n=24 Tax=Staphylococcus
                     RepID=Q49UL2_STAS1"
                     /note="score=604"
     gene            59347..60522
                     /locus_tag="AGES379_560"
     CDS             60530..62314
                     /locus_tag="AGES379_570"
                     /function="GO:0055114 oxidation reduction[P]"
                     /function="GO:0006555 methionine metabolic process[P]"
                     /function="GO:0004489 methylenetetrahydrofolate reductase
                     (NADPH) activity[F]"
                     /function="GO:0008898 homocysteine S-methyltransferase
                     activity[F]"
                     /function="[F] Nucleotide transport and metabolism"
                     /function="[M] Cell wall/membrane/envelope biogenesis"
                     /function="[R] General function prediction only"
                     /function="[E] Amino acid transport and metabolism"
                     /function="Cytoplasmic"
                     /score="920"
                     /product="Methylenetetrahydrofolate reductase n=5
                     Tax=Staphylococcus RepID=B9DIA5_STACT"
                     /note="score=920"
     gene            60530..62314
                     /locus_tag="AGES379_570"
     CDS             62311..64557
                     /locus_tag="AGES379_580"
                     /function="GO:0003871
                     5-methyltetrahydropteroyltriglutamate-homocysteine
                     S-methyltransferase activity[F]"
                     /function="GO:0008270 zinc ion binding[F]"
                     /function="GO:0009086 methionine biosynthetic process[P]"
                     /function="Cytoplasmic"
                     /score="1362"
                     /product="5-methyltetrahydropteroyltriglutamate--
                     homocysteine methyltransferase n=31 Tax=Bacilli
                     RepID=METE_STAHJ"
                     /EC_number="2.1.1.14"
                     /note="score=1362"
     gene            62311..64557
                     /locus_tag="AGES379_580"
     CDS             64627..65382
                     /locus_tag="AGES379_590"
                     /function="Cytoplasmic"
                     /score="516"
                     /product="Cyclase family protein n=3 Tax=Staphylococcus
                     RepID=C2LVE6_STAHO"
                     /note="score=516"
     gene            64627..65382
                     /locus_tag="AGES379_590"
     CDS             complement(65492..66046)
                     /locus_tag="AGES379_600"
                     /function="GO:0003824 catalytic activity[F]"
                     /function="Cytoplasmic"
                     /score="326"
                     /product="Ribosomal-protein-serine N-acetyltransferase
                     n=21 Tax=Staphylococcus RepID=Q8CQM9_STAES"
                     /EC_number="2.3.1.57"
                     /note="score=326"
     gene            complement(65492..66046)
                     /locus_tag="AGES379_600"
     CDS             complement(66102..66239)
                     /locus_tag="AGES379_610"
                     /score="74.3"
                     /product="Ribosomal-protein-serine N-acetyltransferase
                     n=21 Tax=Staphylococcus RepID=Q8CQM9_STAES"
                     /note="score=74.3"
     gene            complement(66102..66239)
                     /locus_tag="AGES379_610"
     CDS             66495..68069
                     /locus_tag="AGES379_620"
                     /function="GO:0005215 transporter activity[F]"
                     /function="GO:0016020 membrane[C]"
                     /function="GO:0006810 transport[P]"
                     /function="CytoplasmicMembrane"
                     /score="633"
                     /product="Glycine betaine transporter 1 n=56
                     Tax=Firmicutes RepID=A6QGQ1_STAAE"
                     /note="score=633"
     gene            66495..68069
                     /locus_tag="AGES379_620"
     CDS             complement(68298..68762)
                     /locus_tag="AGES379_630"
                     /function="GO:0006508 proteolysis[P]"
                     /function="GO:0008236 serine-type peptidase activity[F]"
                     /function="GO:0016020 membrane[C]"
                     /function="GO:0009004 signal peptidase I activity[F]"
                     /function="CytoplasmicMembrane"
                     /score="167"
                     /product="Signal peptidase IB n=32 Tax=Staphylococcus
                     RepID=LEP_STAAM"
                     /EC_number="3.4.21.89"
                     /note="score=167"
     gene            complement(68298..68762)
                     /locus_tag="AGES379_630"
     CDS             69076..69483
                     /locus_tag="AGES379_640"
                     /function="[P] Inorganic ion transport and metabolism"
                     /function="[R] General function prediction only"
                     /function="[O] Posttranslational modification, protein
                     turnover, chaperones"
                     /function="[V] Defense mechanisms"
                     /function="[C] Energy production and conversion"
                     /function="[S] Function unknown"
                     /score="202"
                     /product="Similar to unknown protein n=3
                     Tax=Staphylococcus RepID=Q4L305_STAHJ"
                     /note="score=202"
     gene            69076..69483
                     /locus_tag="AGES379_640"
     CDS             69498..70265
                     /locus_tag="AGES379_650"
                     /function="GO:0005524 ATP binding[F]"
                     /function="GO:0016887 ATPase activity[F]"
                     /function="[P] Inorganic ion transport and metabolism"
                     /function="[O] Posttranslational modification, protein
                     turnover, chaperones"
                     /function="[H] Coenzyme transport and metabolism"
                     /function="[G] Carbohydrate transport and metabolism"
                     /function="[E] Amino acid transport and metabolism"
                     /function="[V] Defense mechanisms"
                     /function="[Q] Secondary metabolites biosynthesis,
                     transport and catabolism"
                     /function="CytoplasmicMembrane"
                     /score="285"
                     /product="Bacitracin export ATP-binding protein bceA n=29
                     Tax=Firmicutes RepID=BCEA_BACHD"
                     /note="score=285"
     gene            69498..70265
                     /locus_tag="AGES379_650"
     CDS             70255..72135
                     /locus_tag="AGES379_660"
                     /function="GO:0044464 cell part[C]"
                     /function="CytoplasmicMembrane"
                     /score="526"
                     /product="ABC-type transport system involved in
                     lipoprotein release permease component n=26
                     Tax=Staphylococcus RepID=Q4A0F8_STAS1"
                     /note="score=526"
     gene            70255..72135
                     /locus_tag="AGES379_660"
     CDS             72144..72353
                     /locus_tag="AGES379_670"
                     /score="76.6"
                     /product="Conserved domain protein n=26
                     Tax=Staphylococcus RepID=B9CSH4_STACP"
                     /note="score=76.6"
     gene            72144..72353
                     /locus_tag="AGES379_670"
     CDS             complement(72395..72970)
                     /locus_tag="AGES379_680"
                     /function="GO:0043565 sequence-specific DNA binding[F]"
                     /function="CytoplasmicMembrane"
                     /score="365"
                     /product="Transcriptional regulator, Cro/CI family n=2
                     Tax=Staphylococcus RepID=C2LVJ3_STAHO"
                     /note="score=365"
     gene            complement(72395..72970)
                     /locus_tag="AGES379_680"
     CDS             complement(73386..73928)
                     /locus_tag="AGES379_690"
                     /function="Cytoplasmic"
                     /score="250"
                     /product="Transcriptional regulator AcrR family n=4
                     Tax=Staphylococcus RepID=B9CSG9_STACP"
                     /note="score=250"
     gene            complement(73386..73928)
                     /locus_tag="AGES379_690"
     CDS             complement(73894..74262)
                     /locus_tag="AGES379_700"
                     /function="CytoplasmicMembrane"
                     /score="215"
                     /product="Similar to unknown protein n=24
                     Tax=Staphylococcaceae RepID=Q4L2Z7_STAHJ"
                     /note="score=215"
     gene            complement(73894..74262)
                     /locus_tag="AGES379_700"
     CDS             complement(74308..74631)
                     /locus_tag="AGES379_710"
                     /function="CytoplasmicMembrane"
                     /score="140"
                     /product="Putative uncharacterized protein n=2
                     Tax=Staphylococcus RepID=C2LVJ6_STAHO"
                     /note="score=140"
     gene            complement(74308..74631)
                     /locus_tag="AGES379_710"
     CDS             complement(74841..75680)
                     /locus_tag="AGES379_720"
                     /function="GO:0003677 DNA binding[F]"
                     /function="Cytoplasmic"
                     /score="453"
                     /product="Effector of nucleoid occlusion Noc n=26
                     Tax=Staphylococcaceae RepID=A5IWD4_STAA9"
                     /note="score=453"
     gene            complement(74841..75680)
                     /locus_tag="AGES379_720"
     CDS             complement(75734..76456)
                     /locus_tag="AGES379_730"
                     /function="GO:0007049 cell cycle[P]"
                     /function="Cytoplasmic"
                     /score="222"
                     /product="Glucose-inhibited division protein B n=1
                     Tax=Lactobacillus sakei subsp. carnosus DSM 15831
                     RepID=C2L479_LACSK"
                     /note="score=222"
     gene            complement(75734..76456)
                     /locus_tag="AGES379_730"
     CDS             complement(76456..78333)
                     /locus_tag="AGES379_740"
                     /function="GO:0002098 tRNA wobble uridine
                     modification[P]"
                     /function="GO:0009055 electron carrier activity[F]"
                     /function="GO:0050660 FAD binding[F]"
                     /function="GO:0016491 oxidoreductase activity[F]"
                     /score="845"
                     /product="tRNA uridine 5-carboxymethylaminomethyl
                     modification enzyme n=11 Tax=cellular organisms
                     RepID=C0ZA64_BREBN"
                     /note="score=845"
     gene            complement(76456..78333)
                     /locus_tag="AGES379_740"
     CDS             complement(78403..79782)
                     /locus_tag="AGES379_750"
                     /function="GO:0007264 small GTPase mediated signal
                     transduction[P]"
                     /function="GO:0005525 GTP binding[F]"
                     /function="GO:0006400 tRNA modification[P]"
                     /function="GO:0005622 intracellular[C]"
                     /function="GO:0003924 GTPase activity[F]"
                     /function="Cytoplasmic"
                     /score="560"
                     /product="tRNA modification GTPase mnmE n=273
                     Tax=Bacteria RepID=MNME_LACS1"
                     /note="score=560"
     gene            complement(78403..79782)
                     /locus_tag="AGES379_750"
     CDS             complement(79923..80267)
                     /locus_tag="AGES379_760"
                     /function="GO:0000049 tRNA binding[F]"
                     /function="GO:0004526 ribonuclease P activity[F]"
                     /function="GO:0008033 tRNA processing[P]"
                     /score="183"
                     /product="Ribonuclease P protein component n=21
                     Tax=Staphylococcus RepID=RNPA_STAA2"
                     /EC_number="3.1.26.5"
                     /note="score=183"
     gene            complement(79923..80267)
                     /locus_tag="AGES379_760"
     CDS             complement(80366..80503)
                     /locus_tag="AGES379_770"
                     /function="GO:0003735 structural constituent of
                     ribosome[F]"
                     /function="GO:0006412 translation[P]"
                     /function="GO:0005840 ribosome[C]"
                     /score="47.0"
                     /product="50S ribosomal protein L34 n=20 Tax=cellular
                     organisms RepID=RL34_MYCH2"
                     /note="score=47.0"
     gene            complement(80366..80503)
                     /locus_tag="AGES379_770"
     CDS             81194..82546
                     /locus_tag="AGES379_780"
                     /function="GO:0003688 DNA replication origin binding[F]"
                     /function="GO:0005524 ATP binding[F]"
                     /function="GO:0017111 nucleoside-triphosphatase
                     activity[F]"
                     /function="GO:0006275 regulation of DNA replication[P]"
                     /function="GO:0006270 DNA replication initiation[P]"
                     /function="Cytoplasmic"
                     /score="515"
                     /product="Chromosomal replication initiator protein dnaA
                     n=16 Tax=Bacteria RepID=DNAA_BACLD"
                     /note="score=515"
     gene            81194..82546
                     /locus_tag="AGES379_780"
     CDS             82839..83969
                     /locus_tag="AGES379_790"
                     /function="GO:0008408 3'-5' exonuclease activity[F]"
                     /function="GO:0003677 DNA binding[F]"
                     /function="GO:0003887 DNA-directed DNA polymerase
                     activity[F]"
                     /function="GO:0006260 DNA replication[P]"
                     /score="703"
                     /product="DNA polymerase III subunit beta n=171
                     Tax=Bacilli RepID=DPO3B_STAEQ"
                     /EC_number="2.7.7.7"
                     /note="score=703"
     gene            82839..83969
                     /locus_tag="AGES379_790"
     CDS             84330..84572
                     /locus_tag="AGES379_800"
                     /function="GO:0003824 catalytic activity[F]"
                     /function="Cytoplasmic"
                     /score="92.4"
                     /product="S4 region, YaaA n=22 Tax=Staphylococcus
                     RepID=A5INP4_STAA9"
                     /EC_number="6.1.1.1"
                     /note="score=92.4"
     gene            84330..84572
                     /locus_tag="AGES379_800"
     CDS             84569..85684
                     /locus_tag="AGES379_810"
                     /function="GO:0005524 ATP binding[F]"
                     /function="GO:0003697 single-stranded DNA binding[F]"
                     /function="GO:0005694 chromosome[C]"
                     /function="GO:0006281 DNA repair[P]"
                     /function="[C] Energy production and conversion"
                     /function="[R] General function prediction only"
                     /function="[E] Amino acid transport and metabolism"
                     /function="[L] Replication, recombination and repair"
                     /function="Cytoplasmic"
                     /score="646"
                     /product="DNA replication and repair protein recF n=83
                     Tax=Bacillales RepID=RECF_STAHJ"
                     /note="score=646"
     gene            84569..85684
                     /locus_tag="AGES379_810"
     CDS             85694..87628
                     /locus_tag="AGES379_820"
                     /function="GO:0006265 DNA topological change[P]"
                     /function="GO:0003918 DNA topoisomerase (ATP-hydrolyzing)
                     activity[F]"
                     /function="GO:0005524 ATP binding[F]"
                     /function="GO:0005694 chromosome[C]"
                     /function="[R] General function prediction only"
                     /function="[P] Inorganic ion transport and metabolism"
                     /function="[E] Amino acid transport and metabolism"
                     /function="[L] Replication, recombination and repair"
                     /function="Cytoplasmic"
                     /score="816"
                     /product="DNA gyrase subunit B n=753 Tax=cellular
                     organisms RepID=GYRB_BACAN"
                     /EC_number="5.99.1.3"
                     /note="score=816"
     gene            85694..87628
                     /locus_tag="AGES379_820"
     CDS             87670..90324
                     /locus_tag="AGES379_830"
                     /function="GO:0006265 DNA topological change[P]"
                     /function="GO:0003918 DNA topoisomerase (ATP-hydrolyzing)
                     activity[F]"
                     /function="GO:0005524 ATP binding[F]"
                     /function="GO:0005694 chromosome[C]"
                     /function="Cytoplasmic"
                     /score="1408"
                     /product="DNA gyrase subunit A n=194 Tax=cellular
                     organisms RepID=GYRA_STAES"
                     /EC_number="5.99.1.3"
                     /note="score=1408"
     gene            87670..90324
                     /locus_tag="AGES379_830"
     cbt             90339..90356
                     /color="1"
                     /note="contig boundary tag: artificial spacer between
                     sequence contigs"
     cbt             90357..90374
                     /color="1"
                     /note="contig boundary tag: artificial spacer between
                     sequence contigs"
     fasta_record    90375..92682
                     /name="NZ_ACLP01000002"
     CDS             complement(91232..91408)
                     /locus_tag="AGES379_840"
                     /score="121"
                     /product="Putative uncharacterized protein n=1
                     Tax=Staphylococcus hominis SK119 RepID=C2LVJ9_STAHO"
                     /note="score=121"
     gene            complement(91232..91408)
                     /locus_tag="AGES379_840"
     CDS             complement(91659..91859)
                     /locus_tag="AGES379_850"
                     /score="132"
                     /product="Putative uncharacterized protein n=3
                     Tax=Staphylococcus RepID=Q49UG2_STAS1"
                     /note="score=132"
     gene            complement(91659..91859)
                     /locus_tag="AGES379_850"
     CDS             complement(91865..92659)
                     /locus_tag="AGES379_860"
                     /function="GO:0042242 cobyrinic acid a,c-diamide synthase
                     activity[F]"
                     /function="GO:0005524 ATP binding[F]"
                     /function="GO:0009236 cobalamin biosynthetic process[P]"
                     /function="GO:0006875 cellular metal ion homeostasis[P]"
                     /function="[U] Intracellular trafficking, secretion, and
                     vesicular transport"
                     /function="[F] Nucleotide transport and metabolism"
                     /function="[C] Energy production and conversion"
                     /function="[D] Cell cycle control, cell division,
                     chromosome partitioning"
                     /function="[E] Amino acid transport and metabolism"
                     /function="[L] Replication, recombination and repair"
                     /score="354"
                     /product="Plasmid replication-associated protein n=5
                     Tax=Staphylococcaceae RepID=B9EC67_MACCJ"
                     /note="score=354"
     gene            complement(91865..92659)
                     /locus_tag="AGES379_860"
     cbt             92683..92700
                     /color="1"
                     /note="contig boundary tag: artificial spacer between
                     sequence contigs"
     cbt             92701..92718
                     /color="1"
                     /note="contig boundary tag: artificial spacer between
                     sequence contigs"
     fasta_record    92719..328685
                     /name="NZ_ACLP01000003"
     CDS             complement(92731..93960)
                     /locus_tag="AGES379_870"
                     /function="GO:0045148 tripeptide aminopeptidase
                     activity[F]"
                     /function="GO:0005737 cytoplasm[C]"
                     /function="GO:0008270 zinc ion binding[F]"
                     /function="GO:0006508 proteolysis[P]"
                     /function="GO:0006518 peptide metabolic process[P]"
                     /function="GO:0008237 metallopeptidase activity[F]"
                     /function="GO:0046983 protein dimerization activity[F]"
                     /function="Cytoplasmic"
                     /score="653"
                     /product="Peptidase T n=35 Tax=Bacteria RepID=PEPT_STAEQ"
                     /EC_number="3.4.11.4"
                     /note="score=653"
     gene            complement(92731..93960)
                     /locus_tag="AGES379_870"
     CDS             complement(93975..94469)
                     /locus_tag="AGES379_880"
                     /function="CytoplasmicMembrane"
                     /score="256"
                     /product="Integral membrane protein n=24
                     Tax=Staphylococcus RepID=C2G9M7_STAAU"
                     /note="score=256"
     gene            complement(93975..94469)
                     /locus_tag="AGES379_880"
     CDS             complement(94486..95247)
                     /locus_tag="AGES379_890"
                     /function="[K] Transcription"
                     /function="[I] Lipid transport and metabolism"
                     /function="[J] Translation, ribosomal structure and
                     biogenesis"
                     /function="[S] Function unknown"
                     /function="CytoplasmicMembrane"
                     /score="350"
                     /product="Membrane protein, putative n=25
                     Tax=Staphylococcaceae RepID=Q5HQY4_STAEQ"
                     /note="score=350"
     gene            complement(94486..95247)
                     /locus_tag="AGES379_890"
     CDS             complement(95455..96525)
                     /locus_tag="AGES379_900"
                     /function="GO:0000160 two-component signal transduction
                     system (phosphorelay)[P]"
                     /function="GO:0007047 cell wall organization[P]"
                     /function="GO:0044464 cell part[C]"
                     /function="GO:0000155 two-component sensor activity[F]"
                     /function="CytoplasmicMembrane"
                     /score="504"
                     /product="Uncharacterized membrane protein SAB0698c n=26
                     Tax=Staphylococcaceae RepID=Y698_STAAB"
                     /note="score=504"
     gene            complement(95455..96525)
                     /locus_tag="AGES379_900"
     CDS             97036..97971
                     /locus_tag="AGES379_910"
                     /function="GO:0016021 integral to membrane[C]"
                     /function="GO:0008963
                     phospho-N-acetylmuramoyl-pentapeptide-transferase
                     activity[F]"
                     /function="CytoplasmicMembrane"
                     /score="445"
                     /product="Lipophilic protein affecting bacterial lysis
                     rate and methicillin resistance level protein n=28
                     Tax=Staphylococcus RepID=Q4L4H2_STAHJ"
                     /EC_number="2.7.8.13"
                     /note="score=445"
     gene            97036..97971
                     /locus_tag="AGES379_910"
     CDS             complement(98036..98677)
                     /locus_tag="AGES379_920"
                     /function="Cytoplasmic"
                     /score="316"
                     /product="Homologous to degORFL in Bacillus subtilis n=26
                     Tax=Staphylococcaceae RepID=Q7DL94_STAAU"
                     /note="score=316"
     gene            complement(98036..98677)
                     /locus_tag="AGES379_920"
     CDS             98818..99684
                     /locus_tag="AGES379_930"
                     /score="576"
                     /product="DegV family protein n=3 Tax=Staphylococcus
                     RepID=C2LVK5_STAHO"
                     /note="score=576"
     gene            98818..99684
                     /locus_tag="AGES379_930"
     CDS             99991..101073
                     /locus_tag="AGES379_940"
                     /function="GO:0005524 ATP binding[F]"
                     /function="GO:0003677 DNA binding[F]"
                     /function="GO:0004386 helicase activity[F]"
                     /score="462"
                     /product="ComF operon protein 1, putative n=4
                     Tax=Staphylococcus RepID=Q5HQX9_STAEQ"
                     /note="score=462"
     gene            99991..101073
                     /locus_tag="AGES379_940"
     CDS             101066..101743
                     /locus_tag="AGES379_950"
                     /score="254"
                     /product="Possible superfamily II DNA/RNA helicase ComFC
                     n=23 Tax=Staphylococcus RepID=A8Z026_STAAT"
                     /note="score=254"
     gene            101066..101743
                     /locus_tag="AGES379_950"
     CDS             101804..102379
                     /locus_tag="AGES379_960"
                     /function="GO:0005488 binding[F]"
                     /function="GO:0044238 primary metabolic process[P]"
                     /function="Cytoplasmic"
                     /score="311"
                     /product="Uncharacterized protein SH2139 n=25 Tax=Bacilli
                     RepID=Y2139_STAHJ"
                     /note="score=311"
     gene            101804..102379
                     /locus_tag="AGES379_960"
     CDS             102842..105379
                     /locus_tag="AGES379_970"
                     /function="GO:0005524 ATP binding[F]"
                     /function="GO:0006605 protein targeting[P]"
                     /function="GO:0005515 protein binding[F]"
                     /function="GO:0016020 membrane[C]"
                     /function="GO:0003676 nucleic acid binding[F]"
                     /function="GO:0017038 protein import[P]"
                     /function="GO:0004386 helicase activity[F]"
                     /function="[R] General function prediction only"
                     /function="[U] Intracellular trafficking, secretion, and
                     vesicular transport"
                     /function="[E] Amino acid transport and metabolism"
                     /function="[C] Energy production and conversion"
                     /function="[S] Function unknown"
                     /function="Cytoplasmic"
                     /score="1500"
                     /product="Protein translocase subunit secA 1 n=30
                     Tax=Bacteria RepID=SECA1_STAA1"
                     /note="score=1500"
     gene            102842..105379
                     /locus_tag="AGES379_970"
     CDS             105609..106607
                     /locus_tag="AGES379_980"
                     /function="GO:0016149 translation release factor
                     activity, codon specific[F]"
                     /function="GO:0005737 cytoplasm[C]"
                     /function="GO:0006415 translational termination[P]"
                     /function="Cytoplasmic"
                     /score="565"
                     /product="Peptide chain release factor 2 n=21
                     Tax=Bacteria RepID=RF2_STAA2"
                     /note="score=565"
     gene            105609..106607
                     /locus_tag="AGES379_980"
     CDS             106828..107718
                     /locus_tag="AGES379_990"
                     /score="561"
                     /product="N-acetylmuramoyl-L-alanine amidase Sle1 n=1
                     Tax=Staphylococcus hominis SK119 RepID=C2LVL1_STAHO"
                     /note="score=561"
     gene            106828..107718
                     /locus_tag="AGES379_990"
     CDS             107927..108574
                     /locus_tag="AGES379_1000"
                     /function="Cytoplasmic"
                     /score="380"
                     /product="Metal dependent phosphohydrolase n=25
                     Tax=Bacillales RepID=A5IQW0_STAA9"
                     /note="score=380"
     gene            107927..108574
                     /locus_tag="AGES379_1000"
     CDS             108580..108807
                     /locus_tag="AGES379_1010"
                     /function="CytoplasmicMembrane"
                     /score="135"
                     /product="Uncharacterized protein-like protein n=21
                     Tax=Staphylococcus RepID=A5IQW1_STAA9"
                     /note="score=135"
     gene            108580..108807
                     /locus_tag="AGES379_1010"
     CDS             109076..111061
                     /locus_tag="AGES379_1020"
                     /function="GO:0005524 ATP binding[F]"
                     /function="GO:0009380 excinuclease repair complex[C]"
                     /function="GO:0005737 cytoplasm[C]"
                     /function="GO:0003677 DNA binding[F]"
                     /function="GO:0009381 excinuclease ABC activity[F]"
                     /function="GO:0003777 microtubule motor activity[F]"
                     /function="GO:0004386 helicase activity[F]"
                     /function="GO:0006289 nucleotide-excision repair[P]"
                     /function="[U] Intracellular trafficking, secretion, and
                     vesicular transport"
                     /function="[G] Carbohydrate transport and metabolism"
                     /function="[T] Signal transduction mechanisms"
                     /function="[L] Replication, recombination and repair"
                     /function="Cytoplasmic"
                     /score="862"
                     /product="UvrABC system protein B n=129 Tax=Bacteria
                     RepID=UVRB_STRTD"
                     /note="score=862"
     gene            109076..111061
                     /locus_tag="AGES379_1020"
     CDS             111069..113909
                     /locus_tag="AGES379_1030"
                     /function="GO:0005524 ATP binding[F]"
                     /function="GO:0009380 excinuclease repair complex[C]"
                     /function="GO:0016887 ATPase activity[F]"
                     /function="GO:0009381 excinuclease ABC activity[F]"
                     /function="GO:0006289 nucleotide-excision repair[P]"
                     /function="Cytoplasmic"
                     /score="1620"
                     /product="UvrABC system protein A n=127 Tax=cellular
                     organisms RepID=UVRA_STAAC"
                     /note="score=1620"
     gene            111069..113909
                     /locus_tag="AGES379_1030"
     CDS             114088..115023
                     /locus_tag="AGES379_1040"
                     /function="GO:0005524 ATP binding[F]"
                     /function="GO:0000160 two-component signal transduction
                     system (phosphorelay)[P]"
                     /function="GO:0000155 two-component sensor activity[F]"
                     /function="GO:0006109 regulation of carbohydrate
                     metabolic process[P]"
                     /function="Cytoplasmic"
                     /score="342"
                     /product="HPr kinase/phosphorylase n=149 Tax=Firmicutes
                     RepID=HPRK_BACAA"
                     /note="score=342"
     gene            114088..115023
                     /locus_tag="AGES379_1040"
     CDS             115027..115869
                     /locus_tag="AGES379_1050"
                     /function="GO:0009249 protein lipoylation[P]"
                     /function="GO:0042158 lipoprotein biosynthetic
                     process[P]"
                     /function="GO:0016020 membrane[C]"
                     /function="GO:0016757 transferase activity, transferring
                     glycosyl groups[F]"
                     /function="CytoplasmicMembrane"
                     /score="441"
                     /product="Prolipoprotein diacylglyceryl transferase n=26
                     Tax=Firmicutes RepID=LGT_STAHJ"
                     /note="score=441"
     gene            115027..115869
                     /locus_tag="AGES379_1050"
     CDS             115869..116348
                     /locus_tag="AGES379_1060"
                     /function="GO:0016740 transferase activity[F]"
                     /function="Cytoplasmic"
                     /score="198"
                     /product="Putative acetyltransferase SACOL0827 n=24
                     Tax=Bacillales RepID=ATRF1_STAAC"
                     /note="score=198"
     gene            115869..116348
                     /locus_tag="AGES379_1060"
     CDS             116366..117805
                     /locus_tag="AGES379_1070"
                     /score="635"
                     /product="Tetratricopeptide TPR_2 repeat protein n=29
                     Tax=Staphylococcus RepID=A5IQW7_STAA9"
                     /note="score=635"
     gene            116366..117805
                     /locus_tag="AGES379_1070"
     CDS             117869..118810
                     /locus_tag="AGES379_1080"
                     /function="GO:0055114 oxidation reduction[P]"
                     /function="GO:0004791 thioredoxin-disulfide reductase
                     activity[F]"
                     /function="GO:0019430 removal of superoxide radicals[P]"
                     /function="GO:0005737 cytoplasm[C]"
                     /function="GO:0009228 thiamin biosynthetic process[P]"
                     /function="GO:0004497 monooxygenase activity[F]"
                     /function="GO:0009055 electron carrier activity[F]"
                     /function="GO:0050660 FAD binding[F]"
                     /function="[O] Posttranslational modification, protein
                     turnover, chaperones"
                     /function="[G] Carbohydrate transport and metabolism"
                     /function="[C] Energy production and conversion"
                     /function="[S] Function unknown"
                     /function="Cytoplasmic"
                     /score="565"
                     /product="Thioredoxin reductase n=156 Tax=Bacteria
                     RepID=TRXB_STAAC"
                     /EC_number="1.8.1.9"
                     /note="score=565"
     gene            117869..118810
                     /locus_tag="AGES379_1080"
     CDS             118940..119878
                     /locus_tag="AGES379_1090"
                     /function="GO:0005524 ATP binding[F]"
                     /function="Cytoplasmic"
                     /score="478"
                     /product="UPF0042 protein SSP1952 n=27 Tax=Bacillales
                     RepID=Y1952_STAS1"
                     /note="score=478"
     gene            118940..119878
                     /locus_tag="AGES379_1090"
     CDS             119875..120861
                     /locus_tag="AGES379_1100"
                     /function="Cytoplasmic"
                     /score="347"
                     /product="YvcK n=11 Tax=Bacillaceae RepID=Q65EH1_BACLD"
                     /note="score=347"
     gene            119875..120861
                     /locus_tag="AGES379_1100"
     CDS             120959..121903
                     /locus_tag="AGES379_1110"
                     /function="Cytoplasmic"
                     /score="394"
                     /product="Putative sporulation transcription regulator
                     whiA n=10 Tax=Bacillales RepID=WHIA_GEOTN"
                     /note="score=394"
     gene            120959..121903
                     /locus_tag="AGES379_1110"
     tRNA            complement(121968..122042)
                     /locus_tag="AGES379_t520"
                     /ID="tRNA:Arg-4"
                     /Codon="CCG"
                     /score="48.32"
                     /AminoAcid="Arg-4"
                     /note="score=48.32"
     CDS             122220..122807
                     /locus_tag="AGES379_1120"
                     /function="GO:0006508 proteolysis[P]"
                     /function="GO:0008462 endopeptidase Clp activity[F]"
                     /function="GO:0004252 serine-type endopeptidase
                     activity[F]"
                     /function="Cytoplasmic"
                     /score="264"
                     /product="ATP-dependent Clp protease proteolytic subunit
                     n=3 Tax=Bacteria RepID=Q180J6_CLOD6"
                     /EC_number="3.4.21.92"
                     /note="score=264"
     gene            122220..122807
                     /locus_tag="AGES379_1120"
     CDS             complement(122860..123042)
                     /locus_tag="AGES379_1130"
                     /score="54.7"
                     /product="Similar to unknown protein n=5
                     Tax=Staphylococcus RepID=Q4L4J6_STAHJ"
                     /note="score=54.7"
     gene            complement(122860..123042)
                     /locus_tag="AGES379_1130"
     CDS             complement(123060..123959)
                     /locus_tag="AGES379_1140"
                     /function="GO:0050662 coenzyme binding[F]"
                     /function="GO:0003824 catalytic activity[F]"
                     /function="GO:0044237 cellular metabolic process[P]"
                     /score="471"
                     /product="Epimerase family protein SAR0825 n=24
                     Tax=Staphylococcus RepID=Y825_STAAR"
                     /note="score=471"
     gene            complement(123060..123959)
                     /locus_tag="AGES379_1140"
     CDS             complement(124228..124398)
                     /locus_tag="AGES379_1150"
                     /score="75.1"
                     /product="Putative uncharacterized protein n=1
                     Tax=Staphylococcus hominis SK119 RepID=C2LVM7_STAHO"
                     /note="score=75.1"
     gene            complement(124228..124398)
                     /locus_tag="AGES379_1150"
     CDS             124587..125375
                     /locus_tag="AGES379_1160"
                     /score="247"
                     /product="Putative uncharacterized protein n=1
                     Tax=Staphylococcus hominis SK119 RepID=C2LVM8_STAHO"
                     /note="score=247"
     gene            124587..125375
                     /locus_tag="AGES379_1160"
     repeat_region   125043..125103
                     /rpt_unit="ACTCAACAAAAAGAAAACGCACAA"
                     /locus_tag="RR_1"
                     /rpt_type="TANDEM"
                     /note="2.5 copies"
     CDS             complement(125428..125655)
                     /locus_tag="AGES379_1170"
                     /score="126"
                     /product="Putative uncharacterized protein n=1
                     Tax=Staphylococcus hominis SK119 RepID=C2LVM9_STAHO"
                     /note="score=126"
     gene            complement(125428..125655)
                     /locus_tag="AGES379_1170"
     CDS             125953..126942
                     /locus_tag="AGES379_1180"
                     /function="GO:0030246 carbohydrate binding[F]"
                     /function="GO:0030528 transcription regulator
                     activity[F]"
                     /function="Cytoplasmic"
                     /score="486"
                     /product="Glycolytic operon regulator n=25
                     Tax=Staphylococcus RepID=Q49VZ8_STAS1"
                     /note="score=486"
     gene            125953..126942
                     /locus_tag="AGES379_1180"
     CDS             126989..127996
                     /locus_tag="AGES379_1190"
                     /function="GO:0051287 NAD or NADH binding[F]"
                     /function="GO:0004365 glyceraldehyde-3-phosphate
                     dehydrogenase (phosphorylating) activity[F]"
                     /function="GO:0006006 glucose metabolic process[P]"
                     /function="Cytoplasmic"
                     /score="552"
                     /product="Glyceraldehyde-3-phosphate dehydrogenase 1
                     n=309 Tax=cellular organisms RepID=G3P1_STAAC"
                     /EC_number="1.2.1.12"
                     /note="score=552"
     gene            126989..127996
                     /locus_tag="AGES379_1190"
     CDS             128141..129331
                     /locus_tag="AGES379_1200"
                     /function="GO:0006096 glycolysis[P]"
                     /function="GO:0004618 phosphoglycerate kinase
                     activity[F]"
                     /function="Cytoplasmic"
                     /score="449"
                     /product="Phosphoglycerate kinase n=114 Tax=Bacteria
                     RepID=PGK_OENOB"
                     /EC_number="2.7.2.3"
                     /note="score=449"
     gene            128141..129331
                     /locus_tag="AGES379_1200"
     CDS             129443..130204
                     /locus_tag="AGES379_1210"
                     /function="GO:0008152 metabolic process[P]"
                     /function="GO:0004807 triose-phosphate isomerase
                     activity[F]"
                     /score="440"
                     /product="Triosephosphate isomerase n=143 Tax=Bacteria
                     RepID=TPIS_STAAB"
                     /EC_number="5.3.1.1"
                     /note="score=440"
     gene            129443..130204
                     /locus_tag="AGES379_1210"
     CDS             130207..131724
                     /locus_tag="AGES379_1220"
                     /function="GO:0004619 phosphoglycerate mutase
                     activity[F]"
                     /function="GO:0005737 cytoplasm[C]"
                     /function="GO:0006007 glucose catabolic process[P]"
                     /function="GO:0030145 manganese ion binding[F]"
                     /function="Cytoplasmic"
                     /score="567"
                     /product="2,3-bisphosphoglycerate-independent
                     phosphoglycerate mutase n=30 Tax=Bacteria
                     RepID=GPMI_GEOTN"
                     /EC_number="5.4.2.1"
                     /note="score=567"
     gene            130207..131724
                     /locus_tag="AGES379_1220"
     CDS             131856..133160
                     /locus_tag="AGES379_1230"
                     /function="GO:0000015 phosphopyruvate hydratase
                     complex[C]"
                     /function="GO:0006096 glycolysis[P]"
                     /function="GO:0004634 phosphopyruvate hydratase
                     activity[F]"
                     /function="[G] Carbohydrate transport and metabolism"
                     /function="[M] Cell wall/membrane/envelope biogenesis"
                     /function="[R] General function prediction only"
                     /function="[I] Lipid transport and metabolism"
                     /function="[E] Amino acid transport and metabolism"
                     /function="Cytoplasmic"
                     /score="566"
                     /product="Enolase n=558 Tax=cellular organisms
                     RepID=ENO_LACF3"
                     /EC_number="4.2.1.11"
                     /note="score=566"
     gene            131856..133160
                     /locus_tag="AGES379_1230"
     CDS             133313..133804
                     /locus_tag="AGES379_1240"
                     /function="CytoplasmicMembrane"
                     /score="230"
                     /product="Similar to unknown protein n=6
                     Tax=Staphylococcus RepID=Q4L4K8_STAHJ"
                     /note="score=230"
     gene            133313..133804
                     /locus_tag="AGES379_1240"
     CDS             133872..134105
                     /locus_tag="AGES379_1250"
                     /function="GO:0016021 integral to membrane[C]"
                     /function="GO:0015450 P-P-bond-hydrolysis-driven protein
                     transmembrane transporter activity[F]"
                     /function="GO:0009306 protein secretion[P]"
                     /score="126"
                     /product="Probable protein-export membrane protein secG
                     n=45 Tax=Firmicutes RepID=SECG_STAAC"
                     /note="score=126"
     gene            133872..134105
                     /locus_tag="AGES379_1250"
     repeat_region   133895..133933
                     /rpt_unit="ATTAATTACTGATTGTATTGC"
                     /locus_tag="RR_2"
                     /rpt_type="TANDEM"
                     /note="1.9 copies"
     CDS             134310..135050
                     /locus_tag="AGES379_1260"
                     /function="GO:0016788 hydrolase activity, acting on ester
                     bonds[F]"
                     /function="[K] Transcription"
                     /function="[F] Nucleotide transport and metabolism"
                     /function="[C] Energy production and conversion"
                     /function="[R] General function prediction only"
                     /function="[T] Signal transduction mechanisms"
                     /function="[I] Lipid transport and metabolism"
                     /function="[E] Amino acid transport and metabolism"
                     /function="[L] Replication, recombination and repair"
                     /function="Cytoplasmic"
                     /score="430"
                     /product="MW0741 protein n=24 Tax=Staphylococcus
                     RepID=Q8NXL4_STAAW"
                     /note="score=430"
     gene            134310..135050
                     /locus_tag="AGES379_1260"
     CDS             135064..137466
                     /locus_tag="AGES379_1270"
                     /function="GO:0016070 RNA metabolic process[P]"
                     /function="GO:0003723 RNA binding[F]"
                     /function="GO:0004540 ribonuclease activity[F]"
                     /function="Cytoplasmic"
                     /score="772"
                     /product="Ribonuclease R n=45 Tax=Bacillales
                     RepID=RNR_BACSU"
                     /note="score=772"
     gene            135064..137466
                     /locus_tag="AGES379_1270"
     CDS             137491..137961
                     /locus_tag="AGES379_1280"
                     /function="GO:0003723 RNA binding[F]"
                     /function="GO:0006412 translation[P]"
                     /function="Cytoplasmic"
                     /score="176"
                     /product="SsrA-binding protein n=78 Tax=Bacteria
                     RepID=SSRP_CLONN"
                     /note="score=176"
     gene            137491..137961
                     /locus_tag="AGES379_1280"
     CDS             138506..139447
                     /locus_tag="AGES379_1290"
                     /function="GO:0008324 cation transmembrane transporter
                     activity[F]"
                     /function="GO:0006812 cation transport[P]"
                     /function="GO:0016020 membrane[C]"
                     /function="[O] Posttranslational modification, protein
                     turnover, chaperones"
                     /function="[Q] Secondary metabolites biosynthesis,
                     transport and catabolism"
                     /function="[P] Inorganic ion transport and metabolism"
                     /function="[M] Cell wall/membrane/envelope biogenesis"
                     /function="[S] Function unknown"
                     /function="CytoplasmicMembrane"
                     /score="291"
                     /product="Co/Zn/Cd efflux system component n=1
                     Tax=Anoxybacillus flavithermus WK1 RepID=B7GK00_ANOFW"
                     /note="score=291"
     gene            138506..139447
                     /locus_tag="AGES379_1290"
     CDS             complement(139502..139678)
                     /locus_tag="AGES379_1300"
                     /score="63.5"
                     /product="Similarity n=2 Tax=Staphylococcus
                     RepID=Q4L4P4_STAHJ"
                     /note="score=63.5"
     gene            complement(139502..139678)
                     /locus_tag="AGES379_1300"
     CDS             complement(139814..140530)
                     /locus_tag="AGES379_1310"
                     /function="GO:0044464 cell part[C]"
                     /score="172"
                     /product="Putative uncharacterized protein n=1
                     Tax=Staphylococcus hominis SK119 RepID=C2LVP6_STAHO"
                     /note="score=172"
     gene            complement(139814..140530)
                     /locus_tag="AGES379_1310"
     repeat_region   140259..140306
                     /rpt_unit="TTATTTTCTTTATTTATT"
                     /locus_tag="RR_3"
                     /rpt_type="TANDEM"
                     /note="2.7 copies"
     CDS             complement(140666..140890)
                     /locus_tag="AGES379_1320"
                     /score="81.3"
                     /product="Similar to unknown protein n=4
                     Tax=Staphylococcus RepID=Q4L4P6_STAHJ"
                     /note="score=81.3"
     gene            complement(140666..140890)
                     /locus_tag="AGES379_1320"
     CDS             complement(141046..141351)
                     /locus_tag="AGES379_1330"
                     /score="159"
                     /product="Similar to unknown protein n=22
                     Tax=Staphylococcus RepID=Q4L4P7_STAHJ"
                     /note="score=159"
     gene            complement(141046..141351)
                     /locus_tag="AGES379_1330"
     CDS             complement(141407..142114)
                     /locus_tag="AGES379_1340"
                     /score="274"
                     /product="Poly-gamma-glutamate hydrolase n=2
                     Tax=Staphylococcus RepID=B9CQT9_STACP"
                     /note="score=274"
     gene            complement(141407..142114)
                     /locus_tag="AGES379_1340"
     CDS             complement(142227..142775)
                     /locus_tag="AGES379_1350"
                     /function="[P] Inorganic ion transport and metabolism"
                     /function="[R] General function prediction only"
                     /function="[E] Amino acid transport and metabolism"
                     /function="[S] Function unknown"
                     /score="275"
                     /product="Similar to unknown protein n=3
                     Tax=Staphylococcus RepID=Q4L4Q3_STAHJ"
                     /note="score=275"
     gene            complement(142227..142775)
                     /locus_tag="AGES379_1350"
     CDS             complement(142890..143093)
                     /locus_tag="AGES379_1360"
     gene            complement(142890..143093)
                     /locus_tag="AGES379_1360"
     CDS             143813..144016
                     /locus_tag="AGES379_1370"
                     /score="111"
                     /product="Conserved domain protein n=4 Tax=Staphylococcus
                     RepID=B9CQT4_STACP"
                     /note="score=111"
     gene            143813..144016
                     /locus_tag="AGES379_1370"
     CDS             complement(144008..144250)
                     /locus_tag="AGES379_1380"
                     /score="147"
                     /product="Similar to unknown protein n=23
                     Tax=Staphylococcus RepID=Q4L4Q6_STAHJ"
                     /note="score=147"
     gene            complement(144008..144250)
                     /locus_tag="AGES379_1380"
     CDS             144465..145043
                     /locus_tag="AGES379_1390"
                     /function="GO:0003824 catalytic activity[F]"
                     /function="[G] Carbohydrate transport and metabolism"
                     /function="[R] General function prediction only"
                     /function="[M] Cell wall/membrane/envelope biogenesis"
                     /function="[T] Signal transduction mechanisms"
                     /function="Cytoplasmic"
                     /score="202"
                     /product="Phosphoglycerate mutase n=23 Tax=Staphylococcus
                     RepID=Q8CPX4_STAES"
                     /EC_number="5.4.2.1"
                     /note="score=202"
     gene            144465..145043
                     /locus_tag="AGES379_1390"
     CDS             complement(145058..145549)
                     /locus_tag="AGES379_1400"
                     /score="218"
                     /product="Similar to unknown protein n=2
                     Tax=Staphylococcus RepID=Q4L4Q9_STAHJ"
                     /note="score=218"
     gene            complement(145058..145549)
                     /locus_tag="AGES379_1400"
     CDS             complement(146001..146423)
                     /locus_tag="AGES379_1410"
                     /function="GO:0006950 response to stress[P]"
                     /function="[O] Posttranslational modification, protein
                     turnover, chaperones"
                     /function="[P] Inorganic ion transport and metabolism"
                     /function="[R] General function prediction only"
                     /score="244"
                     /product="Organic hydroperoxide resistance protein-like 1
                     n=23 Tax=Staphylococcus RepID=OHRL1_STAS1"
                     /note="score=244"
     gene            complement(146001..146423)
                     /locus_tag="AGES379_1410"
     CDS             146585..147310
                     /locus_tag="AGES379_1420"
                     /function="GO:0008152 metabolic process[P]"
                     /function="GO:0003855 3-dehydroquinate dehydratase
                     activity[F]"
                     /function="Cytoplasmic"
                     /score="307"
                     /product="3-dehydroquinate dehydratase n=4
                     Tax=Staphylococcus RepID=AROD_STAHJ"
                     /EC_number="4.2.1.10"
                     /note="score=307"
     gene            146585..147310
                     /locus_tag="AGES379_1420"
     CDS             147380..147919
                     /locus_tag="AGES379_1430"
                     /function="GO:0016491 oxidoreductase activity[F]"
                     /score="290"
                     /product="Nitroreductase family protein n=25
                     Tax=Staphylococcus RepID=Q5HQR6_STAEQ"
                     /note="score=290"
     gene            147380..147919
                     /locus_tag="AGES379_1430"
     CDS             complement(147957..148280)
                     /locus_tag="AGES379_1440"
                     /function="GO:0045454 cell redox homeostasis[P]"
                     /score="140"
                     /product="Thioredoxin-like protein ydbP n=21
                     Tax=Bacillales RepID=YDBP_BACSU"
                     /note="score=140"
     gene            complement(147957..148280)
                     /locus_tag="AGES379_1440"
     CDS             148420..148773
                     /locus_tag="AGES379_1450"
                     /function="GO:0003824 catalytic activity[F]"
                     /function="[O] Posttranslational modification, protein
                     turnover, chaperones"
                     /function="[P] Inorganic ion transport and metabolism"
                     /function="[I] Lipid transport and metabolism"
                     /function="[E] Amino acid transport and metabolism"
                     /function="Cytoplasmic"
                     /score="184"
                     /product="Arsenate reductase and related n=16
                     Tax=Staphylococcus aureus RepID=A5IR10_STAA9"
                     /note="score=184"
     gene            148420..148773
                     /locus_tag="AGES379_1450"
     CDS             148866..149246
                     /locus_tag="AGES379_1460"
                     /function="GO:0006546 glycine catabolic process[P]"
                     /function="GO:0005739 mitochondrion[C]"
                     /function="GO:0005960 glycine cleavage complex[C]"
                     /function="Cytoplasmic"
                     /score="219"
                     /product="Glycine cleavage system H protein n=6
                     Tax=cellular organisms RepID=GCSH_STACT"
                     /note="score=219"
     gene            148866..149246
                     /locus_tag="AGES379_1460"
     CDS             149382..149768
                     /locus_tag="AGES379_1470"
                     /function="[K] Transcription"
                     /function="[J] Translation, ribosomal structure and
                     biogenesis"
                     /function="[L] Replication, recombination and repair"
                     /function="Cytoplasmic"
                     /score="224"
                     /product="TOPRIM domain protein n=24
                     Tax=Staphylococcaceae RepID=A5IR14_STAA9"
                     /note="score=224"
     gene            149382..149768
                     /locus_tag="AGES379_1470"
     CDS             149761..150060
                     /locus_tag="AGES379_1480"
                     /function="Cytoplasmic"
                     /score="140"
                     /product="Possible thioredoxin n=24 Tax=Staphylococcus
                     RepID=A8Z1E4_STAAT"
                     /note="score=140"
     gene            149761..150060
                     /locus_tag="AGES379_1480"
     CDS             150304..151329
                     /locus_tag="AGES379_1490"
                     /function="GO:0005524 ATP binding[F]"
                     /function="GO:0015416 phosphonate
                     transmembrane-transporting ATPase activity[F]"
                     /function="GO:0015415 phosphate
                     transmembrane-transporting ATPase activity[F]"
                     /function="Cytoplasmic"
                     /score="276"
                     /product="Methionine import ATP-binding protein metN 3
                     n=169 Tax=Bacteria RepID=METN3_BACSK"
                     /EC_number="3.6.3.27"
                     /EC_number="3.6.3.28"
                     /note="score=276"
     gene            150304..151329
                     /locus_tag="AGES379_1490"
     CDS             151322..152017
                     /locus_tag="AGES379_1500"
                     /function="GO:0005215 transporter activity[F]"
                     /function="GO:0016020 membrane[C]"
                     /function="GO:0006810 transport[P]"
                     /function="[G] Carbohydrate transport and metabolism"
                     /function="[P] Inorganic ion transport and metabolism"
                     /function="[R] General function prediction only"
                     /function="[E] Amino acid transport and metabolism"
                     /function="CytoplasmicMembrane"
                     /score="166"
                     /product="ABC-type metal ion transport system, permease
                     component n=160 Tax=Bacteria RepID=B7GF79_ANOFW"
                     /note="score=166"
     gene            151322..152017
                     /locus_tag="AGES379_1500"
     CDS             152038..152853
                     /locus_tag="AGES379_1510"
                     /score="426"
                     /product="ABC-type uncharacterized transport system
                     periplasmic component n=4 Tax=Bacilli RepID=Q49W50_STAS1"
                     /note="score=426"
     gene            152038..152853
                     /locus_tag="AGES379_1510"
     CDS             complement(152943..153107)
                     /locus_tag="AGES379_1520"
                     /score="82.8"
                     /product="Similarity n=5 Tax=Staphylococcus
                     RepID=Q4L4S2_STAHJ"
                     /note="score=82.8"
     gene            complement(152943..153107)
                     /locus_tag="AGES379_1520"
     CDS             153282..153467
                     /locus_tag="AGES379_1530"
                     /function="Cytoplasmic"
                     /score="73.2"
                     /product="UPF0337 protein SH2043 n=37 Tax=Staphylococcus
                     RepID=Y2043_STAHJ"
                     /note="score=73.2"
     gene            153282..153467
                     /locus_tag="AGES379_1530"
     CDS             complement(153531..154388)
                     /locus_tag="AGES379_1540"
                     /function="CytoplasmicMembrane"
                     /score="345"
                     /product="Similar to unknown protein n=4
                     Tax=Staphylococcus RepID=Q4L4S6_STAHJ"
                     /note="score=345"
     gene            complement(153531..154388)
                     /locus_tag="AGES379_1540"
     CDS             154712..155473
                     /locus_tag="AGES379_1550"
                     /function="GO:0005524 ATP binding[F]"
                     /function="GO:0016887 ATPase activity[F]"
                     /function="GO:0006810 transport[P]"
                     /function="Cytoplasmic"
                     /score="404"
                     /product="Vegetative protein 296 n=83 Tax=Bacteria
                     RepID=V296_BACSU"
                     /note="score=404"
     gene            154712..155473
                     /locus_tag="AGES379_1550"
     CDS             155527..156903
                     /locus_tag="AGES379_1560"
                     /function="GO:0005515 protein binding[F]"
                     /function="GO:0016226 iron-sulfur cluster assembly[P]"
                     /function="Cytoplasmic"
                     /score="498"
                     /product="Iron (Fe) ABC superfamily ATP binding cassette
                     transporter, membrane protein n=137 Tax=Bacillales
                     RepID=A8FH63_BACP2"
                     /note="score=498"
     gene            155527..156903
                     /locus_tag="AGES379_1560"
     CDS             156943..158184
                     /locus_tag="AGES379_1570"
                     /function="GO:0016831 carboxy-lyase activity[F]"
                     /function="GO:0030170 pyridoxal phosphate binding[F]"
                     /function="GO:0006534 cysteine metabolic process[P]"
                     /function="GO:0031071 cysteine desulfurase activity[F]"
                     /function="GO:0009058 biosynthetic process[P]"
                     /function="Cytoplasmic"
                     /score="761"
                     /product="Probable cysteine desulfurase n=11 Tax=cellular
                     organisms RepID=CSD_STAES"
                     /EC_number="1.4.4.2"
                     /EC_number="2.8.1.7"
                     /note="score=761"
     gene            156943..158184
                     /locus_tag="AGES379_1570"
     CDS             158216..158635
                     /locus_tag="AGES379_1580"
                     /function="GO:0051536 iron-sulfur cluster binding[F]"
                     /function="GO:0005515 protein binding[F]"
                     /function="GO:0016226 iron-sulfur cluster assembly[P]"
                     /function="GO:0005506 iron ion binding[F]"
                     /score="184"
                     /product="NifU-like protein n=129 Tax=Bacillales
                     RepID=NIFU_BACSU"
                     /note="score=184"
     gene            158216..158635
                     /locus_tag="AGES379_1580"
     CDS             158788..160194
                     /locus_tag="AGES379_1590"
                     /function="GO:0005515 protein binding[F]"
                     /function="GO:0016226 iron-sulfur cluster assembly[P]"
                     /score="879"
                     /product="UPF0051 protein SA0778 n=170 Tax=cellular
                     organisms RepID=Y778_STAAN"
                     /note="score=879"
     gene            158788..160194
                     /locus_tag="AGES379_1590"
     CDS             160761..161609
                     /locus_tag="AGES379_1600"
                     /score="499"
                     /product="Putative uncharacterized protein n=20
                     Tax=Staphylococcus RepID=A5IR98_STAA9"
                     /note="score=499"
     gene            160761..161609
                     /locus_tag="AGES379_1600"
     CDS             161623..162450
                     /locus_tag="AGES379_1610"
                     /function="GO:0016021 integral to membrane[C]"
                     /function="CytoplasmicMembrane"
                     /score="328"
                     /product="Probable membrane protein n=25
                     Tax=Staphylococcaceae RepID=Q2YWR7_STAAB"
                     /note="score=328"
     gene            161623..162450
                     /locus_tag="AGES379_1610"
     CDS             162470..163801
                     /locus_tag="AGES379_1620"
                     /function="GO:0016787 hydrolase activity[F]"
                     /function="GO:0009166 nucleotide catabolic process[P]"
                     /function="[K] Transcription"
                     /function="[F] Nucleotide transport and metabolism"
                     /function="[L] Replication, recombination and repair"
                     /function="[S] Function unknown"
                     /function="Cytoplasmic"
                     /score="901"
                     /product="5'-nucleotidase family protein n=2
                     Tax=Staphylococcus RepID=C2LVS7_STAHO"
                     /note="score=901"
     gene            162470..163801
                     /locus_tag="AGES379_1620"
     CDS             163913..164833
                     /locus_tag="AGES379_1630"
                     /function="GO:0009107 lipoate biosynthetic process[P]"
                     /function="GO:0051539 4 iron, 4 sulfur cluster
                     binding[F]"
                     /function="GO:0016992 lipoate synthase activity[F]"
                     /function="[H] Coenzyme transport and metabolism"
                     /function="[R] General function prediction only"
                     /function="[L] Replication, recombination and repair"
                     /function="[C] Energy production and conversion"
                     /function="[S] Function unknown"
                     /function="Cytoplasmic"
                     /score="590"
                     /product="Lipoyl synthase n=30 Tax=Bacillales
                     RepID=LIPA_STAA1"
                     /EC_number="2.8.1.8"
                     /note="score=590"
     gene            163913..164833
                     /locus_tag="AGES379_1630"
     CDS             165037..165423
                     /locus_tag="AGES379_1640"
                     /function="[G] Carbohydrate transport and metabolism"
                     /function="[P] Inorganic ion transport and metabolism"
                     /function="[R] General function prediction only"
                     /function="[E] Amino acid transport and metabolism"
                     /function="[S] Function unknown"
                     /function="Cytoplasmic"
                     /score="265"
                     /product="Transcriptional regulator n=24
                     Tax=Staphylococcus RepID=C2LVS9_STAHO"
                     /note="score=265"
     gene            165037..165423
                     /locus_tag="AGES379_1640"
     CDS             complement(165477..165752)
                     /locus_tag="AGES379_1650"
                     /function="Cytoplasmic"
                     /score="170"
                     /product="Similar to unknown protein n=20
                     Tax=Staphylococcus RepID=Q4L4U0_STAHJ"
                     /note="score=170"
     gene            complement(165477..165752)
                     /locus_tag="AGES379_1650"
     CDS             165846..166280
                     /locus_tag="AGES379_1660"
                     /function="[H] Coenzyme transport and metabolism"
                     /function="[F] Nucleotide transport and metabolism"
                     /function="[M] Cell wall/membrane/envelope biogenesis"
                     /function="[S] Function unknown"
                     /score="239"
                     /product="Similar to unknown protein n=2
                     Tax=Staphylococcaceae RepID=Q4L4U1_STAHJ"
                     /note="score=239"
     gene            165846..166280
                     /locus_tag="AGES379_1660"
     CDS             166280..167068
                     /locus_tag="AGES379_1670"
                     /function="GO:0008152 metabolic process[P]"
                     /function="GO:0016787 hydrolase activity[F]"
                     /function="[K] Transcription"
                     /function="[G] Carbohydrate transport and metabolism"
                     /function="[C] Energy production and conversion"
                     /function="[L] Replication, recombination and repair"
                     /score="454"
                     /product="Protein nagD homolog n=36 Tax=Bacillales
                     RepID=NAGD_STAHJ"
                     /note="score=454"
     gene            166280..167068
                     /locus_tag="AGES379_1670"
     CDS             167589..169043
                     /locus_tag="AGES379_1680"
                     /function="GO:0047473 D-alanine-poly(phosphoribitol)
                     ligase activity[F]"
                     /function="GO:0016208 AMP binding[F]"
                     /function="GO:0019350 teichoic acid biosynthetic
                     process[P]"
                     /function="Cytoplasmic"
                     /score="728"
                     /product="D-alanine--poly(phosphoribitol) ligase subunit
                     1 n=26 Tax=Staphylococcus RepID=DLTA_STAA8"
                     /EC_number="6.1.1.13"
                     /note="score=728"
     gene            167589..169043
                     /locus_tag="AGES379_1680"
     CDS             169040..170254
                     /locus_tag="AGES379_1690"
                     /function="CytoplasmicMembrane"
                     /score="712"
                     /product="D-alanine lipoteichoic acid and wall teichoic
                     acid esterification protein n=53 Tax=Bacteria
                     RepID=A6QFE4_STAAE"
                     /note="score=712"
     gene            169040..170254
                     /locus_tag="AGES379_1690"
     CDS             170270..170506
                     /locus_tag="AGES379_1700"
                     /function="GO:0000036 acyl carrier activity[F]"
                     /function="GO:0047473 D-alanine-poly(phosphoribitol)
                     ligase activity[F]"
                     /function="GO:0019350 teichoic acid biosynthetic
                     process[P]"
                     /function="Cytoplasmic"
                     /score="145"
                     /product="D-alanine--poly(phosphoribitol) ligase subunit
                     2 n=37 Tax=Bacillales RepID=DLTC_STAA1"
                     /EC_number="6.1.1.13"
                     /note="score=145"
     gene            170270..170506
                     /locus_tag="AGES379_1700"
     CDS             170503..171663
                     /locus_tag="AGES379_1710"
                     /score="523"
                     /product="D-alanine-activating DltD protein n=20
                     Tax=Staphylococcus RepID=A6QFE6_STAAE"
                     /note="score=523"
     gene            170503..171663
                     /locus_tag="AGES379_1710"
     CDS             complement(171728..171970)
                     /locus_tag="AGES379_1720"
                     /function="GO:0016226 iron-sulfur cluster assembly[P]"
                     /function="GO:0005506 iron ion binding[F]"
                     /function="GO:0051536 iron-sulfur cluster binding[F]"
                     /function="Cytoplasmic"
                     /score="122"
                     /product="YutI n=62 Tax=Bacteria RepID=A7Z8D8_BACA2"
                     /note="score=122"
     gene            complement(171728..171970)
                     /locus_tag="AGES379_1720"
     CDS             172074..172397
                     /locus_tag="AGES379_1730"
                     /function="[M] Cell wall/membrane/envelope biogenesis"
                     /function="[O] Posttranslational modification, protein
                     turnover, chaperones"
                     /function="[T] Signal transduction mechanisms"
                     /function="[S] Function unknown"
                     /score="176"
                     /product="Uncharacterised conserved protein UCP010603
                     n=23 Tax=Staphylococcaceae RepID=A5IRB5_STAA9"
                     /note="score=176"
     gene            172074..172397
                     /locus_tag="AGES379_1730"
     CDS             complement(172489..173553)
                     /locus_tag="AGES379_1740"
                     /function="GO:0050662 coenzyme binding[F]"
                     /function="GO:0016491 oxidoreductase activity[F]"
                     /function="GO:0030554 adenyl nucleotide binding[F]"
                     /function="[K] Transcription"
                     /function="[C] Energy production and conversion"
                     /function="[R] General function prediction only"
                     /function="[M] Cell wall/membrane/envelope biogenesis"
                     /function="[L] Replication, recombination and repair"
                     /function="[S] Function unknown"
                     /score="419"
                     /product="NADH dehydrogenase-like protein yutJ n=131
                     Tax=Bacillales RepID=YUTJ_BACSU"
                     /EC_number="1.6.5.3"
                     /note="score=419"
     gene            complement(172489..173553)
                     /locus_tag="AGES379_1740"
     CDS             173900..174112
                     /locus_tag="AGES379_1750"
                     /function="Cytoplasmic"
                     /score="120"
                     /product="UPF0349 protein SERP0525 n=36 Tax=Bacillales
                     RepID=Y525_STAEQ"
                     /note="score=120"
     gene            173900..174112
                     /locus_tag="AGES379_1750"
     CDS             174125..174484
                     /locus_tag="AGES379_1760"
                     /function="GO:0016226 iron-sulfur cluster assembly[P]"
                     /function="GO:0051536 iron-sulfur cluster binding[F]"
                     /function="GO:0005198 structural molecule activity[F]"
                     /function="[O] Posttranslational modification, protein
                     turnover, chaperones"
                     /function="[M] Cell wall/membrane/envelope biogenesis"
                     /function="[R] General function prediction only"
                     /function="[E] Amino acid transport and metabolism"
                     /function="[S] Function unknown"
                     /score="157"
                     /product="HesB protein n=9 Tax=Firmicutes
                     RepID=A4ISE7_GEOTN"
                     /note="score=157"
     gene            174125..174484
                     /locus_tag="AGES379_1760"
     CDS             174803..176020
                     /locus_tag="AGES379_1770"
                     /function="GO:0008137 NADH dehydrogenase (ubiquinone)
                     activity[F]"
                     /function="GO:0050660 FAD binding[F]"
                     /function="[C] Energy production and conversion"
                     /function="[R] General function prediction only"
                     /function="[P] Inorganic ion transport and metabolism"
                     /function="[S] Function unknown"
                     /score="801"
                     /product="FAD-dependent pyridine nucleotide-disulphide
                     oxidoreductase YumB n=3 Tax=Staphylococcaceae
                     RepID=C2LVU2_STAHO"
                     /EC_number="1.6.5.3"
                     /note="score=801"
     gene            174803..176020
                     /locus_tag="AGES379_1770"
     CDS             176120..177598
                     /locus_tag="AGES379_1780"
                     /function="GO:0004177 aminopeptidase activity[F]"
                     /function="GO:0005737 cytoplasm[C]"
                     /function="GO:0006508 proteolysis[P]"
                     /function="GO:0004178 leucyl aminopeptidase activity[F]"
                     /function="GO:0030145 manganese ion binding[F]"
                     /function="GO:0008235 metalloexopeptidase activity[F]"
                     /function="[H] Coenzyme transport and metabolism"
                     /function="[O] Posttranslational modification, protein
                     turnover, chaperones"
                     /function="[C] Energy production and conversion"
                     /function="[R] General function prediction only"
                     /function="[P] Inorganic ion transport and metabolism"
                     /function="[E] Amino acid transport and metabolism"
                     /score="605"
                     /product="Cytosol aminopeptidase n=6 Tax=Staphylococcus
                     RepID=Q5HQM0_STAEQ"
                     /EC_number="3.4.11.1"
                     /note="score=605"
     gene            176120..177598
                     /locus_tag="AGES379_1780"
     CDS             177803..179122
                     /locus_tag="AGES379_1790"
                     /function="GO:0016021 integral to membrane[C]"
                     /function="GO:0015385 sodium:hydrogen antiporter
                     activity[F]"
                     /function="GO:0006885 regulation of pH[P]"
                     /function="GO:0015137 citrate transmembrane transporter
                     activity[F]"
                     /function="GO:0006814 sodium ion transport[P]"
                     /function="GO:0015746 citrate transport[P]"
                     /function="[H] Coenzyme transport and metabolism"
                     /function="[C] Energy production and conversion"
                     /function="[R] General function prediction only"
                     /function="[S] Function unknown"
                     /function="CytoplasmicMembrane"
                     /score="682"
                     /product="Na+/H+ antiporter NhaC n=16 Tax=Staphylococcus
                     aureus RepID=A5IRC1_STAA9"
                     /note="score=682"
     gene            177803..179122
                     /locus_tag="AGES379_1790"
     CDS             179141..179515
                     /locus_tag="AGES379_1800"
                     /score="247"
                     /product="ComA2 family protein n=2 Tax=Staphylococcaceae
                     RepID=C2LVU5_STAHO"
                     /note="score=247"
     gene            179141..179515
                     /locus_tag="AGES379_1800"
     CDS             complement(179573..180733)
                     /locus_tag="AGES379_1810"
                     /score="488"
                     /product="Similar to unknown protein n=25
                     Tax=Staphylococcus RepID=Q4L4W0_STAHJ"
                     /note="score=488"
     gene            complement(179573..180733)
                     /locus_tag="AGES379_1810"
     CDS             complement(180843..181199)
                     /locus_tag="AGES379_1820"
                     /function="GO:0005451 monovalent cation:hydrogen
                     antiporter activity[F]"
                     /function="GO:0015992 proton transport[P]"
                     /function="CytoplasmicMembrane"
                     /score="146"
                     /product="Na(+)/H(+) antiporter subunit G1 n=25
                     Tax=Staphylococcus RepID=MNHG1_STAHJ"
                     /note="score=146"
     gene            complement(180843..181199)
                     /locus_tag="AGES379_1820"
     CDS             complement(181177..181467)
                     /locus_tag="AGES379_1830"
                     /function="GO:0016021 integral to membrane[C]"
                     /function="GO:0015075 ion transmembrane transporter
                     activity[F]"
                     /function="GO:0006811 ion transport[P]"
                     /function="CytoplasmicMembrane"
                     /score="111"
                     /product="Na(+)/H(+) antiporter subunit F1 n=1
                     Tax=Staphylococcus haemolyticus JCSC1435
                     RepID=MNHF1_STAHJ"
                     /note="score=111"
     gene            complement(181177..181467)
                     /locus_tag="AGES379_1830"
     CDS             complement(181467..181931)
                     /locus_tag="AGES379_1840"
                     /function="GO:0016021 integral to membrane[C]"
                     /function="GO:0008324 cation transmembrane transporter
                     activity[F]"
                     /function="GO:0006812 cation transport[P]"
                     /function="[G] Carbohydrate transport and metabolism"
                     /function="[V] Defense mechanisms"
                     /function="[R] General function prediction only"
                     /function="[P] Inorganic ion transport and metabolism"
                     /function="[D] Cell cycle control, cell division,
                     chromosome partitioning"
                     /function="[E] Amino acid transport and metabolism"
                     /score="211"
                     /product="Na(+)/H(+) antiporter subunit E1 n=26
                     Tax=Staphylococcaceae RepID=MNHE1_STAS1"
                     /note="score=211"
     gene            complement(181467..181931)
                     /locus_tag="AGES379_1840"
     CDS             complement(181946..183430)
                     /locus_tag="AGES379_1850"
                     /function="GO:0008137 NADH dehydrogenase (ubiquinone)
                     activity[F]"
                     /function="GO:0042773 ATP synthesis coupled electron
                     transport[P]"
                     /function="CytoplasmicMembrane"
                     /score="599"
                     /product="Na+/H+-antiporter, MnhD subunit n=29
                     Tax=Bacillales RepID=MNHD1_STAHJ"
                     /note="score=599"
     gene            complement(181946..183430)
                     /locus_tag="AGES379_1850"
     CDS             complement(183432..183779)
                     /locus_tag="AGES379_1860"
                     /function="GO:0042773 ATP synthesis coupled electron
                     transport[P]"
                     /function="GO:0016651 oxidoreductase activity, acting on
                     NADH or NADPH[F]"
                     /function="CytoplasmicMembrane"
                     /score="141"
                     /product="Na(+)/H(+) antiporter subunit C1 n=29
                     Tax=Bacillales RepID=MNHC1_STAEQ"
                     /note="score=141"
     gene            complement(183432..183779)
                     /locus_tag="AGES379_1860"
     CDS             complement(183779..184183)
                     /locus_tag="AGES379_1870"
                     /function="CytoplasmicMembrane"
                     /score="194"
                     /product="Na(+)/H(+) antiporter subunit B1 n=24
                     Tax=Staphylococcus RepID=MNHB1_STAEQ"
                     /note="score=194"
     gene            complement(183779..184183)
                     /locus_tag="AGES379_1870"
     CDS             complement(184200..186602)
                     /locus_tag="AGES379_1880"
                     /function="GO:0007242 intracellular signaling cascade[P]"
                     /function="GO:0042773 ATP synthesis coupled electron
                     transport[P]"
                     /function="GO:0044464 cell part[C]"
                     /function="GO:0008137 NADH dehydrogenase (ubiquinone)
                     activity[F]"
                     /function="GO:0030004 cellular monovalent inorganic
                     cation homeostasis[P]"
                     /function="GO:0015077 monovalent inorganic cation
                     transmembrane transporter activity[F]"
                     /function="CytoplasmicMembrane"
                     /score="1102"
                     /product="Na(+)/H(+) antiporter subunit A1 n=44
                     Tax=Bacillales RepID=MNHA1_STAA8"
                     /EC_number="1.6.5.3"
                     /note="score=1102"
     gene            complement(184200..186602)
                     /locus_tag="AGES379_1880"
     CDS             complement(186735..187115)
                     /locus_tag="AGES379_1890"
                     /score="186"
                     /product="Kinase-associated protein B n=25
                     Tax=Staphylococcus RepID=Q5HHD2_STAAC"
                     /note="score=186"
     gene            complement(186735..187115)
                     /locus_tag="AGES379_1890"
     CDS             187184..187786
                     /locus_tag="AGES379_1900"
                     /function="GO:0003755 peptidyl-prolyl cis-trans isomerase
                     activity[F]"
                     /function="Cytoplasmic"
                     /score="378"
                     /product="Putative peptidyl-prolyl cis-trans isomerase
                     n=36 Tax=Firmicutes RepID=PPI1_STAEQ"
                     /EC_number="5.2.1.8"
                     /note="score=378"
     gene            187184..187786
                     /locus_tag="AGES379_1900"
     CDS             188011..188394
                     /locus_tag="AGES379_1910"
                     /function="Cytoplasmic"
                     /score="245"
                     /product="General stress protein 13 n=22
                     Tax=Staphylococcus RepID=Q5HQK7_STAEQ"
                     /note="score=245"
     gene            188011..188394
                     /locus_tag="AGES379_1910"
     CDS             188569..189696
                     /locus_tag="AGES379_1920"
                     /function="GO:0008033 tRNA processing[P]"
                     /function="GO:0050660 FAD binding[F]"
                     /function="GO:0010181 FMN binding[F]"
                     /function="GO:0017150 tRNA dihydrouridine synthase
                     activity[F]"
                     /function="Cytoplasmic"
                     /score="537"
                     /product="NADH:flavin oxidoreductase n=24
                     Tax=Staphylococcus RepID=Q49W95_STAS1"
                     /note="score=537"
     gene            188569..189696
                     /locus_tag="AGES379_1920"
     CDS             189965..191155
                     /locus_tag="AGES379_1930"
                     /function="GO:0003992
                     N2-acetyl-L-ornithine:2-oxoglutarate 5-aminotransferase
                     activity[F]"
                     /function="GO:0030170 pyridoxal phosphate binding[F]"
                     /function="GO:0009058 biosynthetic process[P]"
                     /function="[H] Coenzyme transport and metabolism"
                     /function="[K] Transcription"
                     /function="[R] General function prediction only"
                     /function="[E] Amino acid transport and metabolism"
                     /function="[S] Function unknown"
                     /function="Cytoplasmic"
                     /score="720"
                     /product="Ornithine aminotransferase 2 n=138 Tax=cellular
                     organisms RepID=OAT2_STAAR"
                     /EC_number="2.6.1.11"
                     /note="score=720"
     gene            189965..191155
                     /locus_tag="AGES379_1930"
     CDS             191263..192507
                     /locus_tag="AGES379_1940"
                     /function="GO:0055114 oxidation reduction[P]"
                     /function="GO:0006520 cellular amino acid metabolic
                     process[P]"
                     /function="GO:0005488 binding[F]"
                     /function="GO:0004352 glutamate dehydrogenase
                     activity[F]"
                     /function="Cytoplasmic"
                     /score="791"
                     /product="NAD-specific glutamate dehydrogenase n=190
                     Tax=cellular organisms RepID=DHE2_STAAC"
                     /EC_number="1.4.1.2"
                     /note="score=791"
     gene            191263..192507
                     /locus_tag="AGES379_1940"
     CDS             complement(192584..193606)
                     /locus_tag="AGES379_1950"
                     /function="GO:0006071 glycerol metabolic process[P]"
                     /function="GO:0008889 glycerophosphodiester
                     phosphodiesterase activity[F]"
                     /function="GO:0006629 lipid metabolic process[P]"
                     /function="[K] Transcription"
                     /function="[C] Energy production and conversion"
                     /function="[R] General function prediction only"
                     /function="[J] Translation, ribosomal structure and
                     biogenesis"
                     /function="Cytoplasmic"
                     /score="399"
                     /product="Glycerophosphoryl diester phosphodiesterase
                     GlpQ, putative n=27 Tax=Bacillales RepID=Q5HQK2_STAEQ"
                     /EC_number="3.1.4.46"
                     /note="score=399"
     gene            complement(192584..193606)
                     /locus_tag="AGES379_1950"
     CDS             complement(194068..195462)
                     /locus_tag="AGES379_1960"
                     /function="GO:0004056 argininosuccinate lyase
                     activity[F]"
                     /function="GO:0042450 arginine biosynthetic process via
                     ornithine[P]"
                     /function="Cytoplasmic"
                     /score="445"
                     /product="Argininosuccinate lyase n=203 Tax=Bacteria
                     RepID=ARLY_SYNAS"
                     /EC_number="4.3.2.1"
                     /note="score=445"
     gene            complement(194068..195462)
                     /locus_tag="AGES379_1960"
     CDS             complement(195440..196642)
                     /locus_tag="AGES379_1970"
                     /function="GO:0005524 ATP binding[F]"
                     /function="GO:0004055 argininosuccinate synthase
                     activity[F]"
                     /function="GO:0006526 arginine biosynthetic process[P]"
                     /function="[Q] Secondary metabolites biosynthesis,
                     transport and catabolism"
                     /function="[R] General function prediction only"
                     /function="[I] Lipid transport and metabolism"
                     /function="[J] Translation, ribosomal structure and
                     biogenesis"
                     /function="[E] Amino acid transport and metabolism"
                     /function="[S] Function unknown"
                     /score="491"
                     /product="Argininosuccinate synthase n=6 Tax=Bacteria
                     RepID=B2GE79_LACF3"
                     /EC_number="6.3.4.5"
                     /note="score=491"
     gene            complement(195440..196642)
                     /locus_tag="AGES379_1970"
     CDS             196699..196860
                     /locus_tag="AGES379_1980"
                     /score="108"
                     /product="Putative uncharacterized protein n=1
                     Tax=Staphylococcus hominis SK119 RepID=C2LVW3_STAHO"
                     /note="score=108"
     gene            196699..196860
                     /locus_tag="AGES379_1980"
     CDS             196968..198299
                     /locus_tag="AGES379_1990"
                     /function="GO:0006096 glycolysis[P]"
                     /function="GO:0006094 gluconeogenesis[P]"
                     /function="GO:0004347 glucose-6-phosphate isomerase
                     activity[F]"
                     /function="Cytoplasmic"
                     /score="652"
                     /product="Glucose-6-phosphate isomerase n=7
                     Tax=Firmicutes RepID=B9EAN4_MACCJ"
                     /EC_number="5.3.1.9"
                     /note="score=652"
     gene            196968..198299
                     /locus_tag="AGES379_1990"
     CDS             198670..199242
                     /locus_tag="AGES379_2000"
                     /function="CytoplasmicMembrane"
                     /score="211"
                     /product="SNARE associated Golgi protein n=22
                     Tax=Staphylococcus RepID=A5IRE1_STAA9"
                     /note="score=211"
     gene            198670..199242
                     /locus_tag="AGES379_2000"
     CDS             199232..199771
                     /locus_tag="AGES379_2010"
                     /function="GO:0006508 proteolysis[P]"
                     /function="GO:0008236 serine-type peptidase activity[F]"
                     /function="GO:0016020 membrane[C]"
                     /function="GO:0009004 signal peptidase I activity[F]"
                     /function="CytoplasmicMembrane"
                     /score="190"
                     /product="Inactive signal peptidase IA n=21
                     Tax=Staphylococcus RepID=LEPH_STAAM"
                     /EC_number="3.4.21.89"
                     /note="score=190"
     gene            199232..199771
                     /locus_tag="AGES379_2010"
     CDS             199777..200352
                     /locus_tag="AGES379_2020"
                     /function="GO:0006508 proteolysis[P]"
                     /function="GO:0008236 serine-type peptidase activity[F]"
                     /function="GO:0016020 membrane[C]"
                     /function="GO:0009004 signal peptidase I activity[F]"
                     /function="[K] Transcription"
                     /function="[U] Intracellular trafficking, secretion, and
                     vesicular transport"
                     /function="[P] Inorganic ion transport and metabolism"
                     /function="[R] General function prediction only"
                     /function="[E] Amino acid transport and metabolism"
                     /function="CytoplasmicMembrane"
                     /score="276"
                     /product="Signal peptidase IB n=32 Tax=Staphylococcus
                     RepID=LEP_STAAM"
                     /EC_number="3.4.21.89"
                     /note="score=276"
     gene            199777..200352
                     /locus_tag="AGES379_2020"
     CDS             200479..203967
                     /locus_tag="AGES379_2030"
                     /function="GO:0003824 catalytic activity[F]"
                     /score="1878"
                     /product="ATP-dependent helicase/deoxyribonuclease
                     subunit B n=24 Tax=Staphylococcus RepID=ADDB_STAHJ"
                     /note="score=1878"
     gene            200479..203967
                     /locus_tag="AGES379_2030"
     CDS             203960..207625
                     /locus_tag="AGES379_2040"
                     /function="GO:0005524 ATP binding[F]"
                     /function="GO:0008854 exodeoxyribonuclease V activity[F]"
                     /function="GO:0003677 DNA binding[F]"
                     /function="GO:0004003 ATP-dependent DNA helicase
                     activity[F]"
                     /function="GO:0006281 DNA repair[P]"
                     /function="Cytoplasmic"
                     /score="1874"
                     /product="ATP-dependent helicase/nuclease subunit A n=25
                     Tax=cellular organisms RepID=ADDA_STAHJ"
                     /EC_number="3.1.11.5"
                     /note="score=1874"
     gene            203960..207625
                     /locus_tag="AGES379_2040"
     CDS             207752..208657
                     /locus_tag="AGES379_2050"
                     /function="GO:0003824 catalytic activity[F]"
                     /function="GO:0008152 metabolic process[P]"
                     /score="569"
                     /product="Uncharacterized protein SH1982 n=24
                     Tax=Staphylococcus RepID=Y1982_STAHJ"
                     /note="score=569"
     gene            207752..208657
                     /locus_tag="AGES379_2050"
     CDS             208793..209185
                     /locus_tag="AGES379_2060"
                     /function="CytoplasmicMembrane"
                     /score="173"
                     /product="UPF0344 protein SERP0557 n=24
                     Tax=Staphylococcus RepID=Y557_STAEQ"
                     /note="score=173"
     gene            208793..209185
                     /locus_tag="AGES379_2060"
     CDS             complement(209227..210549)
                     /locus_tag="AGES379_2070"
                     /function="GO:0055114 oxidation reduction[P]"
                     /function="GO:0050661 NADP or NADPH binding[F]"
                     /function="GO:0006467 protein thiol-disulfide
                     exchange[P]"
                     /function="GO:0005737 cytoplasm[C]"
                     /function="GO:0050451 CoA-disulfide reductase
                     activity[F]"
                     /function="GO:0050660 FAD binding[F]"
                     /function="GO:0045454 cell redox homeostasis[P]"
                     /function="[O] Posttranslational modification, protein
                     turnover, chaperones"
                     /function="[V] Defense mechanisms"
                     /function="[C] Energy production and conversion"
                     /function="[R] General function prediction only"
                     /function="Cytoplasmic"
                     /score="682"
                     /product="Coenzyme A disulfide reductase n=24
                     Tax=Staphylococcus RepID=CDR_STAHJ"
                     /EC_number="1.8.1.14"
                     /note="score=682"
     gene            complement(209227..210549)
                     /locus_tag="AGES379_2070"
     CDS             complement(210632..211453)
                     /locus_tag="AGES379_2080"
                     /function="GO:0008152 metabolic process[P]"
                     /function="GO:0016787 hydrolase activity[F]"
                     /function="Cytoplasmic"
                     /score="409"
                     /product="Predicted hydrolases of the HAD superfamily
                     n=27 Tax=Bacillales RepID=B9DIS6_STACT"
                     /note="score=409"
     gene            complement(210632..211453)
                     /locus_tag="AGES379_2080"
     CDS             211573..211881
                     /locus_tag="AGES379_2090"
                     /function="Cytoplasmic"
                     /score="162"
                     /product="Putative uncharacterized protein n=2
                     Tax=Bacillales RepID=B1HNA0_LYSSC"
                     /note="score=162"
     gene            211573..211881
                     /locus_tag="AGES379_2090"
     CDS             212366..214180
                     /locus_tag="AGES379_2100"
                     /function="GO:0016747 transferase activity, transferring
                     acyl groups other than amino-acyl groups[F]"
                     /function="CytoplasmicMembrane"
                     /score="1137"
                     /product="O-acetyltransferase OatA n=3 Tax=Staphylococcus
                     RepID=C2LVX5_STAHO"
                     /note="score=1137"
     gene            212366..214180
                     /locus_tag="AGES379_2100"
     CDS             214473..217082
                     /locus_tag="AGES379_2110"
                     /function="GO:0005524 ATP binding[F]"
                     /function="GO:0005515 protein binding[F]"
                     /function="GO:0005783 endoplasmic reticulum[C]"
                     /function="GO:0016887 ATPase activity[F]"
                     /function="GO:0044238 primary metabolic process[P]"
                     /function="[O] Posttranslational modification, protein
                     turnover, chaperones"
                     /function="[K] Transcription"
                     /function="[R] General function prediction only"
                     /function="[J] Translation, ribosomal structure and
                     biogenesis"
                     /function="[L] Replication, recombination and repair"
                     /function="[S] Function unknown"
                     /function="Cytoplasmic"
                     /score="1472"
                     /product="Chaperone protein clpB n=776 Tax=cellular
                     organisms RepID=CLPB_STAAR"
                     /note="score=1472"
     gene            214473..217082
                     /locus_tag="AGES379_2110"
     CDS             complement(217184..217339)
                     /locus_tag="AGES379_2120"
                     /score="56.6"
                     /product="Putative uncharacterized protein n=1
                     Tax=Staphylococcus hominis SK119 RepID=C2LVX7_STAHO"
                     /note="score=56.6"
     gene            complement(217184..217339)
                     /locus_tag="AGES379_2120"
     CDS             217609..218550
                     /locus_tag="AGES379_2130"
                     /function="GO:0006633 fatty acid biosynthetic process[P]"
                     /function="GO:0004315 3-oxoacyl-[acyl-carrier-protein]
                     synthase activity[F]"
                     /function="GO:0004421 hydroxymethylglutaryl-CoA synthase
                     activity[F]"
                     /function="[G] Carbohydrate transport and metabolism"
                     /function="[Q] Secondary metabolites biosynthesis,
                     transport and catabolism"
                     /function="[P] Inorganic ion transport and metabolism"
                     /function="[I] Lipid transport and metabolism"
                     /function="[T] Signal transduction mechanisms"
                     /score="513"
                     /product="3-oxoacyl-[acyl-carrier-protein] synthase 3
                     n=47 Tax=Bacteria RepID=FABH_STAA1"
                     /note="score=513"
     gene            217609..218550
                     /locus_tag="AGES379_2130"
     CDS             218564..219808
                     /locus_tag="AGES379_2140"
                     /function="GO:0006633 fatty acid biosynthetic process[P]"
                     /function="GO:0033817 beta-ketoacyl-acyl-carrier-protein
                     synthase II activity[F]"
                     /function="Cytoplasmic"
                     /score="736"
                     /product="3-oxoacyl-[acyl-carrier-protein] synthase 2
                     n=122 Tax=Bacteria RepID=FABF_STAAR"
                     /EC_number="2.3.1.179"
                     /note="score=736"
     gene            218564..219808
                     /locus_tag="AGES379_2140"
     CDS             complement(219862..220101)
                     /locus_tag="AGES379_2150"
                     /score="97.8"
                     /product="Probable membrane protein n=17
                     Tax=Staphylococcus RepID=Q2YWV0_STAAB"
                     /note="score=97.8"
     gene            complement(219862..220101)
                     /locus_tag="AGES379_2150"
     CDS             220504..221397
                     /locus_tag="AGES379_2160"
                     /function="GO:0005215 transporter activity[F]"
                     /function="GO:0016020 membrane[C]"
                     /function="GO:0006810 transport[P]"
                     /function="CytoplasmicMembrane"
                     /score="303"
                     /product="Binding-protein-dependent transport systems
                     inner membrane component n=122 Tax=Bacteria
                     RepID=A9VJ50_BACWK"
                     /note="score=303"
     gene            220504..221397
                     /locus_tag="AGES379_2160"
     CDS             221397..222461
                     /locus_tag="AGES379_2170"
                     /function="GO:0005215 transporter activity[F]"
                     /function="GO:0016020 membrane[C]"
                     /function="GO:0006810 transport[P]"
                     /function="CytoplasmicMembrane"
                     /score="537"
                     /product="MW0869 protein n=25 Tax=Staphylococcaceae
                     RepID=Q8NXD9_STAAW"
                     /note="score=537"
     gene            221397..222461
                     /locus_tag="AGES379_2170"
     CDS             222542..223564
                     /locus_tag="AGES379_2180"
                     /function="GO:0005524 ATP binding[F]"
                     /function="GO:0015833 peptide transport[P]"
                     /function="GO:0016887 ATPase activity[F]"
                     /function="GO:0015197 peptide transporter activity[F]"
                     /function="[F] Nucleotide transport and metabolism"
                     /function="[R] General function prediction only"
                     /function="[M] Cell wall/membrane/envelope biogenesis"
                     /function="[P] Inorganic ion transport and metabolism"
                     /function="[E] Amino acid transport and metabolism"
                     /function="CytoplasmicMembrane"
                     /score="465"
                     /product="Oligopeptide transport ATP-binding protein oppD
                     n=207 Tax=cellular organisms RepID=OPPD_BACSU"
                     /note="score=465"
     gene            222542..223564
                     /locus_tag="AGES379_2180"
     CDS             223551..224501
                     /locus_tag="AGES379_2190"
                     /function="GO:0005524 ATP binding[F]"
                     /function="GO:0015833 peptide transport[P]"
                     /function="GO:0016887 ATPase activity[F]"
                     /function="[C] Energy production and conversion"
                     /function="[R] General function prediction only"
                     /function="[E] Amino acid transport and metabolism"
                     /function="[L] Replication, recombination and repair"
                     /function="Cytoplasmic"
                     /score="451"
                     /product="Oligopeptide ABC transporter ATP-binding
                     protein OppF n=1 Tax=Macrococcus caseolyticus JCSC5402
                     RepID=B9EAQ4_MACCJ"
                     /note="score=451"
     gene            223551..224501
                     /locus_tag="AGES379_2190"
     CDS             224550..226196
                     /locus_tag="AGES379_2200"
                     /function="GO:0005215 transporter activity[F]"
                     /function="GO:0006810 transport[P]"
                     /function="Periplasmic"
                     /score="1087"
                     /product="Dipeptide-binding protein DppE n=2
                     Tax=Staphylococcus RepID=C2LVY5_STAHO"
                     /note="score=1087"
     gene            224550..226196
                     /locus_tag="AGES379_2200"
     CDS             complement(226247..227236)
                     /locus_tag="AGES379_2210"
                     /function="GO:0005524 ATP binding[F]"
                     /function="GO:0005737 cytoplasm[C]"
                     /function="GO:0004830 tryptophan-tRNA ligase activity[F]"
                     /function="GO:0006436 tryptophanyl-tRNA
                     aminoacylation[P]"
                     /function="Cytoplasmic"
                     /score="589"
                     /product="Tryptophanyl-tRNA synthetase n=39 Tax=Bacteria
                     RepID=SYW_STAAC"
                     /EC_number="6.1.1.2"
                     /note="score=589"
     gene            complement(226247..227236)
                     /locus_tag="AGES379_2210"
     CDS             227505..227900
                     /locus_tag="AGES379_2220"
                     /function="GO:0003824 catalytic activity[F]"
                     /function="[O] Posttranslational modification, protein
                     turnover, chaperones"
                     /function="[V] Defense mechanisms"
                     /function="[P] Inorganic ion transport and metabolism"
                     /function="[R] General function prediction only"
                     /function="Cytoplasmic"
                     /score="218"
                     /product="Regulatory protein spx n=82 Tax=Bacillales
                     RepID=SPX_BACSK"
                     /note="score=218"
     gene            227505..227900
                     /locus_tag="AGES379_2220"
     CDS             228099..228818
                     /locus_tag="AGES379_2230"
                     /function="Cytoplasmic"
                     /score="412"
                     /product="Adapter protein mecA n=25 Tax=Staphylococcaceae
                     RepID=MECA_STAHJ"
                     /note="score=412"
     gene            228099..228818
                     /locus_tag="AGES379_2230"
     CDS             228931..229908
                     /locus_tag="AGES379_2240"
                     /function="Cytoplasmic"
                     /score="595"
                     /product="Transcription factor n=1 Tax=Staphylococcus
                     hominis SK119 RepID=C2LVY9_STAHO"
                     /note="score=595"
     gene            228931..229908
                     /locus_tag="AGES379_2240"
     CDS             229954..231762
                     /locus_tag="AGES379_2250"
                     /function="GO:0004222 metalloendopeptidase activity[F]"
                     /function="GO:0008270 zinc ion binding[F]"
                     /function="GO:0006508 proteolysis[P]"
                     /function="Cytoplasmic"
                     /score="652"
                     /product="Oligoendopeptidase F homolog n=158
                     Tax=Firmicutes RepID=PEPF_BACSU"
                     /note="score=652"
     gene            229954..231762
                     /locus_tag="AGES379_2250"
     CDS             complement(232029..232826)
                     /locus_tag="AGES379_2260"
                     /function="Cytoplasmic"
                     /score="432"
                     /product="UPF0413 protein SAV1001 n=26
                     Tax=Staphylococcaceae RepID=Y1001_STAAM"
                     /note="score=432"
     gene            complement(232029..232826)
                     /locus_tag="AGES379_2260"
     CDS             complement(232850..233227)
                     /locus_tag="AGES379_2270"
                     /function="GO:0019825 oxygen binding[F]"
                     /function="GO:0015671 oxygen transport[P]"
                     /function="GO:0020037 heme binding[F]"
                     /score="218"
                     /product="Similar to Protozoan/cyanobacterial globin n=2
                     Tax=Staphylococcus RepID=Q4L511_STAHJ"
                     /note="score=218"
     gene            complement(232850..233227)
                     /locus_tag="AGES379_2270"
     CDS             complement(233309..233884)
                     /locus_tag="AGES379_2280"
                     /function="GO:0006171 cAMP biosynthetic process[P]"
                     /function="GO:0004016 adenylate cyclase activity[F]"
                     /function="Cytoplasmic"
                     /score="224"
                     /product="Adenylate cyclase n=24 Tax=Staphylococcus
                     RepID=A5IRI0_STAA9"
                     /note="score=224"
     gene            complement(233309..233884)
                     /locus_tag="AGES379_2280"
     CDS             234094..234441
                     /locus_tag="AGES379_2290"
                     /score="211"
                     /product="UPF0738 protein SH1953 n=24 Tax=Staphylococcus
                     RepID=Y1953_STAHJ"
                     /note="score=211"
     gene            234094..234441
                     /locus_tag="AGES379_2290"
     CDS             234458..235087
                     /locus_tag="AGES379_2300"
                     /function="GO:0015969 guanosine tetraphosphate metabolic
                     process[P]"
                     /function="Cytoplasmic"
                     /score="228"
                     /product="GTP pyrophosphokinase n=2 Tax=Firmicutes
                     RepID=Q8ERT0_OCEIH"
                     /note="score=228"
     gene            234458..235087
                     /locus_tag="AGES379_2300"
     CDS             235102..235908
                     /locus_tag="AGES379_2310"
                     /function="GO:0008152 metabolic process[P]"
                     /function="GO:0003951 NAD+ kinase activity[F]"
                     /function="Cytoplasmic"
                     /score="473"
                     /product="Probable inorganic polyphosphate/ATP-NAD kinase
                     n=133 Tax=Bacillales RepID=PPNK_STAS1"
                     /EC_number="2.7.1.23"
                     /note="score=473"
     gene            235102..235908
                     /locus_tag="AGES379_2310"
     CDS             235908..236774
                     /locus_tag="AGES379_2320"
                     /function="GO:0001522 pseudouridine synthesis[P]"
                     /function="GO:0003723 RNA binding[F]"
                     /function="GO:0009982 pseudouridine synthase activity[F]"
                     /function="[H] Coenzyme transport and metabolism"
                     /function="[C] Energy production and conversion"
                     /function="[R] General function prediction only"
                     /function="[J] Translation, ribosomal structure and
                     biogenesis"
                     /function="[E] Amino acid transport and metabolism"
                     /function="Cytoplasmic"
                     /score="316"
                     /product="Pseudouridine synthase n=7
                     Tax=Staphylococcaceae RepID=Q5HQG1_STAEQ"
                     /note="score=316"
     gene            235908..236774
                     /locus_tag="AGES379_2320"
     CDS             236793..238178
                     /locus_tag="AGES379_2330"
                     /function="GO:0008324 cation transmembrane transporter
                     activity[F]"
                     /function="GO:0006812 cation transport[P]"
                     /function="[K] Transcription"
                     /function="[O] Posttranslational modification, protein
                     turnover, chaperones"
                     /function="[G] Carbohydrate transport and metabolism"
                     /function="[R] General function prediction only"
                     /function="[P] Inorganic ion transport and metabolism"
                     /function="CytoplasmicMembrane"
                     /score="652"
                     /product="Magnesium transporter n=23 Tax=Staphylococcus
                     RepID=A6QFL9_STAAE"
                     /note="score=652"
     gene            236793..238178
                     /locus_tag="AGES379_2330"
     CDS             238203..240032
                     /locus_tag="AGES379_2340"
                     /function="GO:0016021 integral to membrane[C]"
                     /function="GO:0003824 catalytic activity[F]"
                     /function="GO:0006813 potassium ion transport[P]"
                     /function="GO:0008152 metabolic process[P]"
                     /function="GO:0005488 binding[F]"
                     /function="GO:0015299 solute:hydrogen antiporter
                     activity[F]"
                     /function="[C] Energy production and conversion"
                     /function="[P] Inorganic ion transport and metabolism"
                     /function="CytoplasmicMembrane"
                     /score="788"
                     /product="Na+/H+ antiporter-like protein n=25
                     Tax=Staphylococcaceae RepID=Q8CPS4_STAES"
                     /note="score=788"
     gene            238203..240032
                     /locus_tag="AGES379_2340"
     CDS             240238..241008
                     /locus_tag="AGES379_2350"
                     /function="GO:0055114 oxidation reduction[P]"
                     /function="GO:0006633 fatty acid biosynthetic process[P]"
                     /function="GO:0004318 enoyl-[acyl-carrier-protein]
                     reductase (NADH) activity[F]"
                     /function="GO:0005488 binding[F]"
                     /function="Cytoplasmic"
                     /score="249"
                     /product="Enoyl-[acyl-carrier-protein] reductase (NADH)
                     n=32 Tax=Bacillales RepID=B1HT78_LYSSC"
                     /EC_number="1.3.1.9"
                     /note="score=249"
     gene            240238..241008
                     /locus_tag="AGES379_2350"
     CDS             complement(241355..242371)
                     /locus_tag="AGES379_2360"
                     /function="CytoplasmicMembrane"
                     /score="483"
                     /product="Membrane protein, putative n=5
                     Tax=Staphylococcus RepID=Q5HQF1_STAEQ"
                     /note="score=483"
     gene            complement(241355..242371)
                     /locus_tag="AGES379_2360"
     CDS             242711..243466
                     /locus_tag="AGES379_2370"
                     /function="[V] Defense mechanisms"
                     /function="[R] General function prediction only"
                     /function="[P] Inorganic ion transport and metabolism"
                     /function="[L] Replication, recombination and repair"
                     /function="Cytoplasmic"
                     /score="348"
                     /product="Possible esterase n=24 Tax=Staphylococcus
                     RepID=A8Z0B8_STAAT"
                     /note="score=348"
     gene            242711..243466
                     /locus_tag="AGES379_2370"
     CDS             243549..244082
                     /locus_tag="AGES379_2380"
                     /function="GO:0016070 RNA metabolic process[P]"
                     /function="GO:0005622 intracellular[C]"
                     /function="GO:0004112 cyclic-nucleotide phosphodiesterase
                     activity[F]"
                     /function="Cytoplasmic"
                     /score="244"
                     /product="UPF0477 protein SAHV_1009 n=24
                     Tax=Staphylococcus RepID=Y1009_STAA1"
                     /note="score=244"
     gene            243549..244082
                     /locus_tag="AGES379_2380"
     CDS             complement(244131..245276)
                     /locus_tag="AGES379_2390"
                     /function="GO:0044464 cell part[C]"
                     /function="CytoplasmicMembrane"
                     /score="491"
                     /product="Probable glycolipid permease ltaA n=20
                     Tax=Staphylococcaceae RepID=LTAA_STAHJ"
                     /note="score=491"
     gene            complement(244131..245276)
                     /locus_tag="AGES379_2390"
     CDS             complement(245302..246480)
                     /locus_tag="AGES379_2400"
                     /function="GO:0016758 transferase activity, transferring
                     hexosyl groups[F]"
                     /function="GO:0009247 glycolipid biosynthetic process[P]"
                     /score="595"
                     /product="Processive diacylglycerol glucosyltransferase
                     n=21 Tax=Staphylococcus RepID=UGTP_STAAB"
                     /note="score=595"
     gene            complement(245302..246480)
                     /locus_tag="AGES379_2400"
     CDS             246822..248345
                     /locus_tag="AGES379_2410"
                     /function="GO:0047482
                     UDP-N-acetylmuramoyl-L-alanyl-D-glutamate-L-lysine ligase
                     activity[F]"
                     /function="GO:0005524 ATP binding[F]"
                     /function="GO:0005737 cytoplasm[C]"
                     /function="GO:0008360 regulation of cell shape[P]"
                     /function="GO:0051301 cell division[P]"
                     /function="GO:0008765
                     UDP-N-acetylmuramoylalanyl-D-glutamate-2,6-
                     diaminopimelate ligase activity[F]"
                     /function="GO:0009252 peptidoglycan biosynthetic
                     process[P]"
                     /function="[K] Transcription"
                     /function="[G] Carbohydrate transport and metabolism"
                     /function="[M] Cell wall/membrane/envelope biogenesis"
                     /function="[P] Inorganic ion transport and metabolism"
                     /function="[L] Replication, recombination and repair"
                     /function="[S] Function unknown"
                     /function="Cytoplasmic"
                     /score="816"
                     /product="UDP-N-acetylmuramoyl-L-alanyl-D-glutamate--L-
                     lysine ligase n=5 Tax=Staphylococcus RepID=MURE_STAEQ"
                     /EC_number="6.3.2.13"
                     /EC_number="6.3.2.7"
                     /note="score=816"
     gene            246822..248345
                     /locus_tag="AGES379_2410"
     CDS             248413..248592
                     /locus_tag="AGES379_2420"
                     /score="118"
                     /product="Putative uncharacterized protein n=1
                     Tax=Staphylococcus hominis SK119 RepID=C2LW07_STAHO"
                     /note="score=118"
     gene            248413..248592
                     /locus_tag="AGES379_2420"
     CDS             248589..250151
                     /locus_tag="AGES379_2430"
                     /function="GO:0005525 GTP binding[F]"
                     /function="GO:0016149 translation release factor
                     activity, codon specific[F]"
                     /function="GO:0005737 cytoplasm[C]"
                     /function="GO:0006415 translational termination[P]"
                     /function="GO:0003924 GTPase activity[F]"
                     /function="[C] Energy production and conversion"
                     /function="[M] Cell wall/membrane/envelope biogenesis"
                     /function="[T] Signal transduction mechanisms"
                     /function="[J] Translation, ribosomal structure and
                     biogenesis"
                     /function="[E] Amino acid transport and metabolism"
                     /function="Cytoplasmic"
                     /score="657"
                     /product="Peptide chain release factor 3 n=147
                     Tax=Bacteria RepID=RF3_LACSS"
                     /note="score=657"
     gene            248589..250151
                     /locus_tag="AGES379_2430"
     CDS             250461..251258
                     /locus_tag="AGES379_2440"
                     /function="GO:0016021 integral to membrane[C]"
                     /function="CytoplasmicMembrane"
                     /score="222"
                     /product="Toxic anion resistance protein n=2
                     Tax=Bacillaceae RepID=Q8EM25_OCEIH"
                     /note="score=222"
     gene            250461..251258
                     /locus_tag="AGES379_2440"
     CDS             251492..253351
                     /locus_tag="AGES379_2450"
                     /function="GO:0004252 serine-type endopeptidase
                     activity[F]"
                     /function="GO:0005515 protein binding[F]"
                     /function="GO:0006508 proteolysis[P]"
                     /function="Periplasmic"
                     /score="1075"
                     /product="Trypsin domain protein n=1 Tax=Staphylococcus
                     hominis SK119 RepID=C2LW10_STAHO"
                     /note="score=1075"
     gene            251492..253351
                     /locus_tag="AGES379_2450"
     CDS             253370..254728
                     /locus_tag="AGES379_2460"
                     /function="GO:0008324 cation transmembrane transporter
                     activity[F]"
                     /function="GO:0006812 cation transport[P]"
                     /function="[G] Carbohydrate transport and metabolism"
                     /function="[C] Energy production and conversion"
                     /function="[P] Inorganic ion transport and metabolism"
                     /function="[E] Amino acid transport and metabolism"
                     /function="[S] Function unknown"
                     /function="CytoplasmicMembrane"
                     /score="648"
                     /product="Sodium transport family protein n=2
                     Tax=Staphylococcus epidermidis RepID=Q5HQE1_STAEQ"
                     /note="score=648"
     gene            253370..254728
                     /locus_tag="AGES379_2460"
     CDS             complement(254892..255494)
                     /locus_tag="AGES379_2470"
                     /function="CytoplasmicMembrane"
                     /score="292"
                     /product="Abortive infection family protein n=23
                     Tax=Staphylococcus RepID=Q5HQD9_STAEQ"
                     /note="score=292"
     gene            complement(254892..255494)
                     /locus_tag="AGES379_2470"
     CDS             complement(255510..255686)
                     /locus_tag="AGES379_2480"
                     /score="80.1"
                     /product="Complete genome n=81 Tax=Bacillales
                     RepID=A0AHC0_LISW6"
                     /note="score=80.1"
     gene            complement(255510..255686)
                     /locus_tag="AGES379_2480"
     CDS             255875..256864
                     /locus_tag="AGES379_2490"
                     /function="GO:0009249 protein lipoylation[P]"
                     /function="GO:0016740 transferase activity[F]"
                     /function="[H] Coenzyme transport and metabolism"
                     /function="[R] General function prediction only"
                     /function="[I] Lipid transport and metabolism"
                     /function="[E] Amino acid transport and metabolism"
                     /function="[S] Function unknown"
                     /function="Cytoplasmic"
                     /score="315"
                     /product="LplA protein n=103 Tax=Bacteria
                     RepID=Q65TP5_MANSM"
                     /EC_number="2.7.7.63"
                     /note="score=315"
     gene            255875..256864
                     /locus_tag="AGES379_2490"
     tRNA            complement(256953..257044)
                     /locus_tag="AGES379_t510"
                     /ID="tRNA:Ser-3"
                     /Codon="GCT"
                     /score="60.14"
                     /AminoAcid="Ser-3"
                     /note="score=60.14"
     tRNA            complement(257048..257122)
                     /locus_tag="AGES379_t500"
                     /ID="tRNA:Asn-3"
                     /Codon="GTT"
                     /score="88.32"
                     /AminoAcid="Asn-3"
                     /note="score=88.32"
     CDS             complement(257267..257851)
                     /locus_tag="AGES379_2500"
                     /function="Cytoplasmic"
                     /score="315"
                     /product="ComK family protein n=23 Tax=Staphylococcus
                     RepID=Q5HQD5_STAEQ"
                     /note="score=315"
     gene            complement(257267..257851)
                     /locus_tag="AGES379_2500"
     CDS             258059..258277
                     /locus_tag="AGES379_2510"
                     /score="107"
                     /product="Uncharacterised conserved protein
                     UCP007165-like protein n=23 Tax=Staphylococcus
                     RepID=A5IRR3_STAA9"
                     /note="score=107"
     gene            258059..258277
                     /locus_tag="AGES379_2510"
     CDS             complement(258533..258709)
                     /locus_tag="AGES379_2520"
                     /score="61.6"
                     /product="Conserved domain protein n=21
                     Tax=Staphylococcus RepID=Q5HH45_STAAC"
                     /note="score=61.6"
     gene            complement(258533..258709)
                     /locus_tag="AGES379_2520"
     CDS             258889..259440
                     /locus_tag="AGES379_2530"
                     /function="GO:0008152 metabolic process[P]"
                     /function="GO:0008080 N-acetyltransferase activity[F]"
                     /score="261"
                     /product="Acetyltransferase, gnat family n=2
                     Tax=Staphylococcus RepID=B9CTW9_STACP"
                     /note="score=261"
     gene            258889..259440
                     /locus_tag="AGES379_2530"
     CDS             complement(259488..260426)
                     /locus_tag="AGES379_2540"
                     /function="GO:0016021 integral to membrane[C]"
                     /function="GO:0004659 prenyltransferase activity[F]"
                     /function="GO:0009234 menaquinone biosynthetic
                     process[P]"
                     /function="CytoplasmicMembrane"
                     /score="475"
                     /product="1,4-Dihydroxy-2-naphtoate prenyltransferase
                     n=16 Tax=Staphylococcus aureus RepID=A5IRS7_STAA9"
                     /note="score=475"
     gene            complement(259488..260426)
                     /locus_tag="AGES379_2540"
     CDS             260608..261975
                     /locus_tag="AGES379_2550"
                     /function="GO:0008909 isochorismate synthase activity[F]"
                     /function="GO:0009058 biosynthetic process[P]"
                     /function="Cytoplasmic"
                     /score="616"
                     /product="Isochorismate synthase n=24 Tax=Staphylococcus
                     RepID=A8Z0D6_STAAT"
                     /EC_number="5.4.4.2"
                     /note="score=616"
     gene            260608..261975
                     /locus_tag="AGES379_2550"
     CDS             261965..263635
                     /locus_tag="AGES379_2560"
                     /function="GO:0030976 thiamin pyrophosphate binding[F]"
                     /function="GO:0070204
                     2-succinyl-5-enolpyruvyl-6-hydroxy-3-cyclohexene-1-
                     carboxylic-acid synthase activity[F]"
                     /function="GO:0009234 menaquinone biosynthetic
                     process[P]"
                     /function="[H] Coenzyme transport and metabolism"
                     /function="[R] General function prediction only"
                     /function="[T] Signal transduction mechanisms"
                     /function="[D] Cell cycle control, cell division,
                     chromosome partitioning"
                     /function="[S] Function unknown"
                     /score="833"
                     /product="2-succinyl-5-enolpyruvyl-6-hydroxy-3-
                     cyclohexene-1-carboxylate synthase n=24
                     Tax=Staphylococcus RepID=MEND_STAS1"
                     /EC_number="2.2.1.9"
                     /note="score=833"
     gene            261965..263635
                     /locus_tag="AGES379_2560"
     CDS             263622..264425
                     /locus_tag="AGES379_2570"
                     /function="Cytoplasmic"
                     /score="327"
                     /product="Hydrolase, alpha/beta hydrolase fold family n=5
                     Tax=Staphylococcus RepID=Q5HQC4_STAEQ"
                     /note="score=327"
     gene            263622..264425
                     /locus_tag="AGES379_2570"
     CDS             264418..265236
                     /locus_tag="AGES379_2580"
                     /function="GO:0008935 naphthoate synthase activity[F]"
                     /function="GO:0009234 menaquinone biosynthetic
                     process[P]"
                     /function="Cytoplasmic"
                     /score="509"
                     /product="Naphthoate synthase n=508 Tax=cellular
                     organisms RepID=MENB_STAAC"
                     /EC_number="4.1.3.36"
                     /note="score=509"
     gene            264418..265236
                     /locus_tag="AGES379_2580"
     CDS             complement(265287..266486)
                     /locus_tag="AGES379_2590"
                     /function="GO:0006520 cellular amino acid metabolic
                     process[P]"
                     /function="GO:0030170 pyridoxal phosphate binding[F]"
                     /function="GO:0016769 transferase activity, transferring
                     nitrogenous groups[F]"
                     /function="GO:0016847 1-aminocyclopropane-1-carboxylate
                     synthase activity[F]"
                     /function="GO:0009058 biosynthetic process[P]"
                     /function="Cytoplasmic"
                     /score="664"
                     /product="Aminotransferase, class I n=23
                     Tax=Staphylococcus RepID=Q5HQC2_STAEQ"
                     /note="score=664"
     gene            complement(265287..266486)
                     /locus_tag="AGES379_2590"
     CDS             266731..267150
                     /locus_tag="AGES379_2600"
                     /function="GO:0006355 regulation of transcription,
                     DNA-dependent[P]"
                     /function="GO:0003700 transcription factor activity[F]"
                     /function="GO:0005622 intracellular[C]"
                     /function="Cytoplasmic"
                     /score="214"
                     /product="Transcriptional regulator, MarR family n=24
                     Tax=Staphylococcus RepID=Q5HQC0_STAEQ"
                     /note="score=214"
     gene            266731..267150
                     /locus_tag="AGES379_2600"
     CDS             complement(267327..271337)
                     /locus_tag="AGES379_2610"
                     /function="GO:0033925 mannosyl-glycoprotein
                     endo-beta-N-acetylglucosaminidase activity[F]"
                     /function="GO:0008745 N-acetylmuramoyl-L-alanine amidase
                     activity[F]"
                     /function="GO:0004040 amidase activity[F]"
                     /function="GO:0009253 peptidoglycan catabolic process[P]"
                     /function="GO:0010382 cellular cell wall macromolecule
                     metabolic process[P]"
                     /score="1239"
                     /product="Fibronectin binding autolysin n=17
                     Tax=Staphylococcus RepID=Q9AIS0_9STAP"
                     /EC_number="3.2.1.96"
                     /EC_number="3.5.1.28"
                     /note="score=1239"
     gene            complement(267327..271337)
                     /locus_tag="AGES379_2610"
     CDS             complement(271521..271940)
                     /locus_tag="AGES379_2620"
                     /function="GO:0008152 metabolic process[P]"
                     /function="GO:0008080 N-acetyltransferase activity[F]"
                     /function="Cytoplasmic"
                     /score="182"
                     /product="Similar to acetyl transferase n=3
                     Tax=Staphylococcus RepID=Q4L556_STAHJ"
                     /note="score=182"
     gene            complement(271521..271940)
                     /locus_tag="AGES379_2620"
     CDS             complement(272048..272518)
                     /locus_tag="AGES379_2630"
                     /function="Cytoplasmic"
                     /score="286"
                     /product="Uncharacterized protein SAV1055 n=27
                     Tax=Staphylococcaceae RepID=Y1055_STAAM"
                     /note="score=286"
     gene            complement(272048..272518)
                     /locus_tag="AGES379_2630"
     CDS             complement(272538..273776)
                     /locus_tag="AGES379_2640"
                     /function="OuterMembrane"
                     /score="517"
                     /product="Transcriptional regulator, putative n=6
                     Tax=Staphylococcus RepID=Q5HQB5_STAEQ"
                     /note="score=517"
     gene            complement(272538..273776)
                     /locus_tag="AGES379_2640"
     CDS             274211..275305
                     /locus_tag="AGES379_2650"
                     /function="[H] Coenzyme transport and metabolism"
                     /function="[U] Intracellular trafficking, secretion, and
                     vesicular transport"
                     /function="[V] Defense mechanisms"
                     /function="[C] Energy production and conversion"
                     /function="[I] Lipid transport and metabolism"
                     /function="[J] Translation, ribosomal structure and
                     biogenesis"
                     /score="421"
                     /product="Beta-lactamase n=3 Tax=Staphylococcus
                     RepID=B9CTV5_STACP"
                     /note="score=421"
     gene            274211..275305
                     /locus_tag="AGES379_2650"
     CDS             complement(275345..275692)
                     /locus_tag="AGES379_2660"
                     /score="135"
                     /product="Inosine-uridine preferring nucleoside hydrolase
                     n=8 Tax=Staphylococcus RepID=Q49WH9_STAS1"
                     /note="score=135"
     gene            complement(275345..275692)
                     /locus_tag="AGES379_2660"
     CDS             complement(275775..276248)
                     /locus_tag="AGES379_2670"
                     /score="191"
                     /product="Inosine-uridine preferring nucleoside hydrolase
                     n=8 Tax=Staphylococcus RepID=Q49WH9_STAS1"
                     /note="score=191"
     gene            complement(275775..276248)
                     /locus_tag="AGES379_2670"
     CDS             complement(276385..276675)
                     /locus_tag="AGES379_2680"
                     /function="GO:0016021 integral to membrane[C]"
                     /function="GO:0042773 ATP synthesis coupled electron
                     transport[P]"
                     /function="GO:0016682 oxidoreductase activity, acting on
                     diphenols and related substances as donors, oxygen as
                     acceptor[F]"
                     /function="[O] Posttranslational modification, protein
                     turnover, chaperones"
                     /function="[C] Energy production and conversion"
                     /function="[M] Cell wall/membrane/envelope biogenesis"
                     /function="[R] General function prediction only"
                     /function="[I] Lipid transport and metabolism"
                     /function="[S] Function unknown"
                     /function="CytoplasmicMembrane"
                     /score="155"
                     /product="Probable quinol oxidase subunit 4 n=23
                     Tax=Staphylococcus RepID=QOX4_STAEQ"
                     /note="score=155"
     gene            complement(276385..276675)
                     /locus_tag="AGES379_2680"
     CDS             complement(276672..277277)
                     /locus_tag="AGES379_2690"
                     /function="GO:0016682 oxidoreductase activity, acting on
                     diphenols and related substances as donors, oxygen as
                     acceptor[F]"
                     /function="GO:0006123 mitochondrial electron transport,
                     cytochrome c to oxygen[P]"
                     /function="GO:0005886 plasma membrane[C]"
                     /function="GO:0004129 cytochrome-c oxidase activity[F]"
                     /function="CytoplasmicMembrane"
                     /score="186"
                     /product="Quinol oxidase subunit 3 n=44 Tax=Bacillales
                     RepID=QOX3_BACSU"
                     /EC_number="1.9.3.1"
                     /note="score=186"
     gene            complement(276672..277277)
                     /locus_tag="AGES379_2690"
     CDS             complement(277267..279255)
                     /locus_tag="AGES379_2700"
                     /function="GO:0055114 oxidation reduction[P]"
                     /function="GO:0016021 integral to membrane[C]"
                     /function="GO:0009060 aerobic respiration[P]"
                     /function="GO:0005507 copper ion binding[F]"
                     /function="GO:0020037 heme binding[F]"
                     /function="GO:0016682 oxidoreductase activity, acting on
                     diphenols and related substances as donors, oxygen as
                     acceptor[F]"
                     /function="GO:0009055 electron carrier activity[F]"
                     /function="GO:0015992 proton transport[P]"
                     /function="GO:0004129 cytochrome-c oxidase activity[F]"
                     /function="CytoplasmicMembrane"
                     /score="834"
                     /product="Quinol oxidase subunit 1 n=43 Tax=Bacillales
                     RepID=QOX1_BACSU"
                     /EC_number="1.9.3.1"
                     /note="score=834"
     gene            complement(277267..279255)
                     /locus_tag="AGES379_2700"
     repeat_region   277294..277326
                     /rpt_unit="TTCTTTAATACGTGC"
                     /locus_tag="RR_4"
                     /rpt_type="TANDEM"
                     /note="2.2 copies"
     CDS             complement(279255..280340)
                     /locus_tag="AGES379_2710"
                     /function="GO:0016021 integral to membrane[C]"
                     /function="GO:0008827 cytochrome o ubiquinol oxidase
                     activity[F]"
                     /function="GO:0006122 mitochondrial electron transport,
                     ubiquinol to cytochrome c[P]"
                     /function="GO:0005507 copper ion binding[F]"
                     /function="GO:0020037 heme binding[F]"
                     /function="GO:0009055 electron carrier activity[F]"
                     /function="GO:0004129 cytochrome-c oxidase activity[F]"
                     /function="CytoplasmicMembrane"
                     /score="662"
                     /product="Probable quinol oxidase subunit 2 n=25
                     Tax=Bacillales RepID=QOX2_STAHJ"
                     /EC_number="1.9.3.1"
                     /note="score=662"
     gene            complement(279255..280340)
                     /locus_tag="AGES379_2710"
     CDS             complement(280665..280982)
                     /locus_tag="AGES379_2720"
                     /score="166"
                     /product="Chitinase-related protein n=25
                     Tax=Staphylococcus RepID=Q5HQA8_STAEQ"
                     /note="score=166"
     gene            complement(280665..280982)
                     /locus_tag="AGES379_2720"
     CDS             281250..282395
                     /locus_tag="AGES379_2730"
                     /function="GO:0020037 heme binding[F]"
                     /function="GO:0019825 oxygen binding[F]"
                     /function="GO:0015671 oxygen transport[P]"
                     /function="GO:0009055 electron carrier activity[F]"
                     /function="GO:0003824 catalytic activity[F]"
                     /function="[V] Defense mechanisms"
                     /function="[C] Energy production and conversion"
                     /function="[P] Inorganic ion transport and metabolism"
                     /function="[L] Replication, recombination and repair"
                     /score="478"
                     /product="Flavohemoprotein n=25 Tax=Staphylococcus
                     RepID=Q2YV39_STAAB"
                     /note="score=478"
     gene            281250..282395
                     /locus_tag="AGES379_2730"
     CDS             complement(282484..283341)
                     /locus_tag="AGES379_2740"
                     /function="GO:0005737 cytoplasm[C]"
                     /function="GO:0005488 binding[F]"
                     /function="GO:0004477 methenyltetrahydrofolate
                     cyclohydrolase activity[F]"
                     /function="GO:0004488 methylenetetrahydrofolate
                     dehydrogenase (NADP+) activity[F]"
                     /function="GO:0009396 folic acid and derivative
                     biosynthetic process[P]"
                     /function="GO:0004764 shikimate 5-dehydrogenase
                     activity[F]"
                     /function="Cytoplasmic"
                     /score="500"
                     /product="Methenyltetrahydrofolate cyclohydrolase n=37
                     Tax=Bacteria RepID=FOLD_STAAR"
                     /EC_number="1.5.1.5"
                     /EC_number="3.5.4.9"
                     /note="score=500"
     gene            complement(282484..283341)
                     /locus_tag="AGES379_2740"
     CDS             283552..284034
                     /locus_tag="AGES379_2750"
                     /function="GO:0006189 'de novo' IMP biosynthetic
                     process[P]"
                     /function="GO:0004638 phosphoribosylaminoimidazole
                     carboxylase activity[F]"
                     /score="169"
                     /product="Phosphoribosylaminoimidazole carboxylase n=1
                     Tax=Atopobium vaginae DSM 15829 RepID=C2D8M9_9ACTN"
                     /EC_number="4.1.1.21"
                     /note="score=169"
     gene            283552..284034
                     /locus_tag="AGES379_2750"
     CDS             284021..285145
                     /locus_tag="AGES379_2760"
                     /function="GO:0005524 ATP binding[F]"
                     /function="GO:0006189 'de novo' IMP biosynthetic
                     process[P]"
                     /function="GO:0004638 phosphoribosylaminoimidazole
                     carboxylase activity[F]"
                     /function="GO:0048037 cofactor binding[F]"
                     /function="[F] Nucleotide transport and metabolism"
                     /function="[C] Energy production and conversion"
                     /function="[R] General function prediction only"
                     /function="[I] Lipid transport and metabolism"
                     /function="[E] Amino acid transport and metabolism"
                     /function="Cytoplasmic"
                     /score="585"
                     /product="Phosphoribosylaminoimidazole carboxylase ATPase
                     subunit n=25 Tax=Staphylococcaceae RepID=PURK_STAEQ"
                     /EC_number="4.1.1.21"
                     /note="score=585"
     gene            284021..285145
                     /locus_tag="AGES379_2760"
     CDS             285149..285853
                     /locus_tag="AGES379_2770"
                     /function="GO:0005524 ATP binding[F]"
                     /function="GO:0006164 purine nucleotide biosynthetic
                     process[P]"
                     /function="GO:0004639
                     phosphoribosylaminoimidazolesuccinocarboxamide synthase
                     activity[F]"
                     /function="Cytoplasmic"
                     /score="371"
                     /product="Phosphoribosylaminoimidazole-succinocarboxamide
                     synthase n=22 Tax=Bacilli RepID=PUR7_STAA1"
                     /EC_number="6.3.2.6"
                     /note="score=371"
     gene            285149..285853
                     /locus_tag="AGES379_2770"
     CDS             285853..286113
                     /locus_tag="AGES379_2780"
                     /function="GO:0016879 ligase activity, forming
                     carbon-nitrogen bonds[F]"
                     /score="150"
                     /product="Phosphoribosylformylglycinamidine synthase,
                     purS n=24 Tax=Staphylococcaceae RepID=A5IRV4_STAA9"
                     /note="score=150"
     gene            285853..286113
                     /locus_tag="AGES379_2780"
     CDS             286115..286786
                     /locus_tag="AGES379_2790"
                     /function="GO:0009236 cobalamin biosynthetic process[P]"
                     /function="GO:0005737 cytoplasm[C]"
                     /function="GO:0004642 phosphoribosylformylglycinamidine
                     synthase activity[F]"
                     /function="GO:0006189 'de novo' IMP biosynthetic
                     process[P]"
                     /function="GO:0016787 hydrolase activity[F]"
                     /score="398"
                     /product="Phosphoribosylformylglycinamidine synthase 1
                     n=20 Tax=Staphylococcus RepID=PURQ_STAAR"
                     /EC_number="6.3.5.3"
                     /note="score=398"
     gene            286115..286786
                     /locus_tag="AGES379_2790"
     CDS             286779..288968
                     /locus_tag="AGES379_2800"
                     /function="GO:0005737 cytoplasm[C]"
                     /function="GO:0004642 phosphoribosylformylglycinamidine
                     synthase activity[F]"
                     /function="GO:0006189 'de novo' IMP biosynthetic
                     process[P]"
                     /function="[F] Nucleotide transport and metabolism"
                     /function="[C] Energy production and conversion"
                     /function="[J] Translation, ribosomal structure and
                     biogenesis"
                     /function="[S] Function unknown"
                     /score="1279"
                     /product="Phosphoribosylformylglycinamidine synthase 2
                     n=22 Tax=Staphylococcus RepID=PURL_STAA1"
                     /EC_number="6.3.5.3"
                     /note="score=1279"
     gene            286779..288968
                     /locus_tag="AGES379_2800"
     CDS             288947..290431
                     /locus_tag="AGES379_2810"
                     /function="GO:0004044 amidophosphoribosyltransferase
                     activity[F]"
                     /function="GO:0009113 purine base biosynthetic
                     process[P]"
                     /function="GO:0009116 nucleoside metabolic process[P]"
                     /function="Cytoplasmic"
                     /score="875"
                     /product="Amidophosphoribosyltransferase n=288
                     Tax=cellular organisms RepID=PUR1_STAAC"
                     /EC_number="2.4.2.14"
                     /note="score=875"
     gene            288947..290431
                     /locus_tag="AGES379_2810"
     CDS             290424..291452
                     /locus_tag="AGES379_2820"
                     /function="GO:0005737 cytoplasm[C]"
                     /function="GO:0006189 'de novo' IMP biosynthetic
                     process[P]"
                     /function="GO:0004641 phosphoribosylformylglycinamidine
                     cyclo-ligase activity[F]"
                     /score="375"
                     /product="Phosphoribosylformylglycinamidine cyclo-ligase
                     n=210 Tax=Bacteria RepID=PUR5_LYSSC"
                     /EC_number="6.3.3.1"
                     /note="score=375"
     gene            290424..291452
                     /locus_tag="AGES379_2820"
     CDS             291464..292021
                     /locus_tag="AGES379_2830"
                     /function="GO:0006189 'de novo' IMP biosynthetic
                     process[P]"
                     /function="GO:0004644 phosphoribosylglycinamide
                     formyltransferase activity[F]"
                     /function="Cytoplasmic"
                     /score="289"
                     /product="Phosphoribosylglycinamide formyltransferase
                     n=23 Tax=Staphylococcaceae RepID=PUR3_STAAM"
                     /EC_number="2.1.2.2"
                     /note="score=289"
     gene            291464..292021
                     /locus_tag="AGES379_2830"
     CDS             292037..293515
                     /locus_tag="AGES379_2840"
                     /function="GO:0004643
                     phosphoribosylaminoimidazolecarboxamide formyltransferase
                     activity[F]"
                     /function="GO:0006188 IMP biosynthetic process[P]"
                     /function="GO:0003937 IMP cyclohydrolase activity[F]"
                     /function="[H] Coenzyme transport and metabolism"
                     /function="[O] Posttranslational modification, protein
                     turnover, chaperones"
                     /function="[F] Nucleotide transport and metabolism"
                     /function="[R] General function prediction only"
                     /function="Cytoplasmic"
                     /score="714"
                     /product="IMP cyclohydrolase n=1 Tax=Macrococcus
                     caseolyticus JCSC5402 RepID=PUR9_MACCJ"
                     /EC_number="2.1.2.3"
                     /EC_number="3.5.4.10"
                     /note="score=714"
     gene            292037..293515
                     /locus_tag="AGES379_2840"
     CDS             293551..294789
                     /locus_tag="AGES379_2850"
                     /function="GO:0005524 ATP binding[F]"
                     /function="GO:0008716 D-alanine-D-alanine ligase
                     activity[F]"
                     /function="GO:0004637 phosphoribosylamine-glycine ligase
                     activity[F]"
                     /function="GO:0009252 peptidoglycan biosynthetic
                     process[P]"
                     /function="GO:0009113 purine base biosynthetic
                     process[P]"
                     /function="Cytoplasmic"
                     /score="609"
                     /product="Phosphoribosylamine--glycine ligase n=21
                     Tax=Staphylococcaceae RepID=PUR2_STAAC"
                     /EC_number="6.3.4.13"
                     /note="score=609"
     gene            293551..294789
                     /locus_tag="AGES379_2850"
     CDS             complement(294939..295748)
                     /locus_tag="AGES379_2860"
                     /function="GO:0006824 cobalt ion transport[P]"
                     /function="GO:0044237 cellular metabolic process[P]"
                     /function="CytoplasmicMembrane"
                     /score="394"
                     /product="Cobalt transport family protein n=24
                     Tax=Staphylococcus RepID=Q5HQ95_STAEQ"
                     /note="score=394"
     gene            complement(294939..295748)
                     /locus_tag="AGES379_2860"
     CDS             complement(295741..297150)
                     /locus_tag="AGES379_2870"
                     /function="GO:0005524 ATP binding[F]"
                     /function="GO:0016887 ATPase activity[F]"
                     /function="[M] Cell wall/membrane/envelope biogenesis"
                     /function="[P] Inorganic ion transport and metabolism"
                     /function="[R] General function prediction only"
                     /function="[S] Function unknown"
                     /function="CytoplasmicMembrane"
                     /score="698"
                     /product="ABC transporter, ATP-binding protein n=24
                     Tax=Staphylococcus RepID=Q5HQ94_STAEQ"
                     /note="score=698"
     gene            complement(295741..297150)
                     /locus_tag="AGES379_2870"
     CDS             complement(297157..297732)
                     /locus_tag="AGES379_2880"
                     /function="CytoplasmicMembrane"
                     /score="321"
                     /product="Membrane protein-like protein n=24
                     Tax=Staphylococcus RepID=A5IRW4_STAA9"
                     /note="score=321"
     gene            complement(297157..297732)
                     /locus_tag="AGES379_2880"
     CDS             complement(298191..298310)
                     /locus_tag="AGES379_2890"
     gene            complement(298191..298310)
                     /locus_tag="AGES379_2890"
     CDS             298553..299758
                     /locus_tag="AGES379_2900"
                     /function="CytoplasmicMembrane"
                     /score="558"
                     /product="Similar to unknown protein n=25
                     Tax=Staphylococcus RepID=Q4L588_STAHJ"
                     /note="score=558"
     gene            298553..299758
                     /locus_tag="AGES379_2900"
     CDS             299912..301084
                     /locus_tag="AGES379_2910"
                     /function="GO:0003824 catalytic activity[F]"
                     /function="[K] Transcription"
                     /function="[R] General function prediction only"
                     /function="[I] Lipid transport and metabolism"
                     /function="[J] Translation, ribosomal structure and
                     biogenesis"
                     /function="[L] Replication, recombination and repair"
                     /score="626"
                     /product="SAM-dependent methyltransferase-like protein
                     n=26 Tax=Staphylococcaceae RepID=A5IRW8_STAA9"
                     /note="score=626"
     gene            299912..301084
                     /locus_tag="AGES379_2910"
     CDS             301150..301692
                     /locus_tag="AGES379_2920"
                     /score="263"
                     /product="Similar to unknown protein n=25
                     Tax=Staphylococcus RepID=Q4L590_STAHJ"
                     /note="score=263"
     gene            301150..301692
                     /locus_tag="AGES379_2920"
     CDS             301965..302231
                     /locus_tag="AGES379_2930"
                     /function="GO:0005351 sugar:hydrogen symporter
                     activity[F]"
                     /function="GO:0009401 phosphoenolpyruvate-dependent sugar
                     phosphotransferase system[P]"
                     /function="Cytoplasmic"
                     /score="164"
                     /product="Phosphocarrier protein HPr n=129 Tax=cellular
                     organisms RepID=PTHP_STAAC"
                     /note="score=164"
     gene            301965..302231
                     /locus_tag="AGES379_2930"
     CDS             302234..303949
                     /locus_tag="AGES379_2940"
                     /function="GO:0008965 phosphoenolpyruvate-protein
                     phosphotransferase activity[F]"
                     /function="GO:0005737 cytoplasm[C]"
                     /function="GO:0005351 sugar:hydrogen symporter
                     activity[F]"
                     /function="GO:0016310 phosphorylation[P]"
                     /function="GO:0009401 phosphoenolpyruvate-dependent sugar
                     phosphotransferase system[P]"
                     /function="Cytoplasmic"
                     /score="904"
                     /product="Phosphoenolpyruvate-protein phosphotransferase
                     n=326 Tax=cellular organisms RepID=PT1_STACT"
                     /EC_number="2.7.3.9"
                     /note="score=904"
     gene            302234..303949
                     /locus_tag="AGES379_2940"
     CDS             complement(304002..304235)
                     /locus_tag="AGES379_2950"
                     /function="GO:0003824 catalytic activity[F]"
                     /function="Cytoplasmic"
                     /score="118"
                     /product="Redoxin faimily protein NrdH n=20
                     Tax=Staphylococcus RepID=A6QFU1_STAAE"
                     /note="score=118"
     gene            complement(304002..304235)
                     /locus_tag="AGES379_2950"
     CDS             304467..305777
                     /locus_tag="AGES379_2960"
                     /function="GO:0055114 oxidation reduction[P]"
                     /function="GO:0009055 electron carrier activity[F]"
                     /function="GO:0016020 membrane[C]"
                     /function="GO:0016491 oxidoreductase activity[F]"
                     /function="CytoplasmicMembrane"
                     /score="438"
                     /product="Cytochrome d ubiquinol oxidase subunit I n=1
                     Tax=Staphylococcus aureus subsp. aureus MN8
                     RepID=C2K9G3_STAAU"
                     /note="score=438"
     gene            304467..305777
                     /locus_tag="AGES379_2960"
     CDS             305777..306793
                     /locus_tag="AGES379_2970"
                     /function="CytoplasmicMembrane"
                     /score="341"
                     /product="Putative cytochrome D ubiquinol oxidase subunit
                     II n=1 Tax=Staphylococcus carnosus subsp. carnosus TM300
                     RepID=B9DQ29_STACT"
                     /note="score=341"
     gene            305777..306793
                     /locus_tag="AGES379_2970"
     CDS             306917..307576
                     /locus_tag="AGES379_2980"
                     /function="GO:0003824 catalytic activity[F]"
                     /function="GO:0008152 metabolic process[P]"
                     /function="GO:0005488 binding[F]"
                     /function="GO:0006813 potassium ion transport[P]"
                     /function="[R] General function prediction only"
                     /function="[P] Inorganic ion transport and metabolism"
                     /function="[S] Function unknown"
                     /function="Cytoplasmic"
                     /score="306"
                     /product="NAD-binding site n=2 Tax=Bacillus
                     RepID=Q65K52_BACLD"
                     /note="score=306"
     gene            306917..307576
                     /locus_tag="AGES379_2980"
     CDS             complement(307615..309294)
                     /locus_tag="AGES379_2990"
                     /function="GO:0003723 RNA binding[F]"
                     /function="GO:0046872 metal ion binding[F]"
                     /function="GO:0016788 hydrolase activity, acting on ester
                     bonds[F]"
                     /function="[R] General function prediction only"
                     /function="[P] Inorganic ion transport and metabolism"
                     /function="[J] Translation, ribosomal structure and
                     biogenesis"
                     /score="1035"
                     /product="Ribonuclease J 1 n=114 Tax=Bacilli
                     RepID=RNJ1_STAS1"
                     /note="score=1035"
     gene            complement(307615..309294)
                     /locus_tag="AGES379_2990"
     CDS             complement(309294..309512)
                     /locus_tag="AGES379_3000"
                     /function="Cytoplasmic"
                     /score="150"
                     /product="UPF0356 protein SH1862 n=110 Tax=Bacillales
                     RepID=Y1862_STAHJ"
                     /note="score=150"
     gene            complement(309294..309512)
                     /locus_tag="AGES379_3000"
     CDS             complement(309869..310420)
                     /locus_tag="AGES379_3010"
                     /function="GO:0005506 iron ion binding[F]"
                     /function="GO:0006412 translation[P]"
                     /function="GO:0042586 peptide deformylase activity[F]"
                     /score="310"
                     /product="Peptide deformylase n=126 Tax=Firmicutes
                     RepID=DEF_STAAC"
                     /EC_number="3.5.1.88"
                     /note="score=310"
     gene            complement(309869..310420)
                     /locus_tag="AGES379_3010"
     CDS             310546..311184
                     /locus_tag="AGES379_3020"
                     /score="410"
                     /product="Putative uncharacterized protein n=1
                     Tax=Staphylococcus hominis SK119 RepID=C2LW67_STAHO"
                     /note="score=410"
     gene            310546..311184
                     /locus_tag="AGES379_3020"
     CDS             311351..312463
                     /locus_tag="AGES379_3030"
                     /function="GO:0055114 oxidation reduction[P]"
                     /function="GO:0030976 thiamin pyrophosphate binding[F]"
                     /function="GO:0004739 pyruvate dehydrogenase
                     (acetyl-transferring) activity[F]"
                     /function="GO:0006096 glycolysis[P]"
                     /score="641"
                     /product="Pyruvate dehydrogenase E1 component subunit
                     alpha n=49 Tax=Bacilli RepID=ODPA_STAAC"
                     /EC_number="1.2.4.1"
                     /note="score=641"
     gene            311351..312463
                     /locus_tag="AGES379_3030"
     CDS             312467..313444
                     /locus_tag="AGES379_3040"
                     /function="GO:0008152 metabolic process[P]"
                     /function="GO:0004739 pyruvate dehydrogenase
                     (acetyl-transferring) activity[F]"
                     /score="546"
                     /product="Pyruvate dehydrogenase E1 component subunit
                     beta n=87 Tax=Firmicutes RepID=ODPB_STAAM"
                     /EC_number="1.2.4.1"
                     /note="score=546"
     gene            312467..313444
                     /locus_tag="AGES379_3040"
     CDS             313653..314957
                     /locus_tag="AGES379_3050"
                     /function="GO:0005515 protein binding[F]"
                     /function="GO:0008152 metabolic process[P]"
                     /function="GO:0004742 dihydrolipoyllysine-residue
                     acetyltransferase activity[F]"
                     /function="Cytoplasmic"
                     /score="658"
                     /product="Dihydrolipoyllysine-residue acetyltransferase
                     component of pyruvate dehydrogenase complex n=164
                     Tax=Firmicutes RepID=ODP2_STAEQ"
                     /EC_number="2.3.1.12"
                     /note="score=658"
     gene            313653..314957
                     /locus_tag="AGES379_3050"
     CDS             314961..316367
                     /locus_tag="AGES379_3060"
                     /function="GO:0005737 cytoplasm[C]"
                     /function="GO:0008033 tRNA processing[P]"
                     /function="GO:0004148 dihydrolipoyl dehydrogenase
                     activity[F]"
                     /function="GO:0050660 FAD binding[F]"
                     /function="GO:0045454 cell redox homeostasis[P]"
                     /function="[O] Posttranslational modification, protein
                     turnover, chaperones"
                     /function="[C] Energy production and conversion"
                     /function="[Q] Secondary metabolites biosynthesis,
                     transport and catabolism"
                     /function="[R] General function prediction only"
                     /function="Cytoplasmic"
                     /score="857"
                     /product="Dihydrolipoyl dehydrogenase n=31 Tax=Bacilli
                     RepID=DLDH_STAAC"
                     /EC_number="1.8.1.4"
                     /note="score=857"
     gene            314961..316367
                     /locus_tag="AGES379_3060"
     CDS             316511..316783
                     /locus_tag="AGES379_3070"
                     /function="[H] Coenzyme transport and metabolism"
                     /function="[R] General function prediction only"
                     /function="[I] Lipid transport and metabolism"
                     /function="[S] Function unknown"
                     /function="Cytoplasmic"
                     /score="114"
                     /product="UPF0223 protein SERP0684 n=6 Tax=Staphylococcus
                     RepID=Y684_STAEQ"
                     /note="score=114"
     gene            316511..316783
                     /locus_tag="AGES379_3070"
     CDS             316867..317454
                     /locus_tag="AGES379_3080"
                     /function="GO:0043565 sequence-specific DNA binding[F]"
                     /score="241"
                     /product="Transcriptional regulator, Cro/CI family n=24
                     Tax=Bacilli RepID=Q5HQ71_STAEQ"
                     /note="score=241"
     gene            316867..317454
                     /locus_tag="AGES379_3080"
     CDS             317475..318569
                     /locus_tag="AGES379_3090"
                     /function="GO:0005524 ATP binding[F]"
                     /function="GO:0015417 polyamine-transporting ATPase
                     activity[F]"
                     /function="GO:0006810 transport[P]"
                     /function="GO:0043190 ATP-binding cassette (ABC)
                     transporter complex[C]"
                     /function="[G] Carbohydrate transport and metabolism"
                     /function="[V] Defense mechanisms"
                     /function="[P] Inorganic ion transport and metabolism"
                     /function="[R] General function prediction only"
                     /function="[E] Amino acid transport and metabolism"
                     /function="[S] Function unknown"
                     /function="Cytoplasmic"
                     /score="448"
                     /product="Spermidine/putrescine import ATP-binding
                     protein potA n=73 Tax=Bacteria RepID=POTA_LISMF"
                     /EC_number="3.6.3.31"
                     /note="score=448"
     gene            317475..318569
                     /locus_tag="AGES379_3090"
     CDS             318562..319365
                     /locus_tag="AGES379_3100"
                     /function="GO:0044464 cell part[C]"
                     /function="[G] Carbohydrate transport and metabolism"
                     /function="[F] Nucleotide transport and metabolism"
                     /function="[P] Inorganic ion transport and metabolism"
                     /function="[R] General function prediction only"
                     /function="[E] Amino acid transport and metabolism"
                     /function="CytoplasmicMembrane"
                     /score="337"
                     /product="Spermidine/putrescine ABC transporter, permease
                     protein PotB n=37 Tax=Bacilli RepID=Q5HQ69_STAEQ"
                     /note="score=337"
     gene            318562..319365
                     /locus_tag="AGES379_3100"
     CDS             319440..320180
                     /locus_tag="AGES379_3110"
                     /function="GO:0016020 membrane[C]"
                     /function="GO:0006810 transport[P]"
                     /function="CytoplasmicMembrane"
                     /score="347"
                     /product="PotC protein n=70 Tax=Bacilli
                     RepID=Q8CPM8_STAES"
                     /note="score=347"
     gene            319440..320180
                     /locus_tag="AGES379_3110"
     CDS             320177..321250
                     /locus_tag="AGES379_3120"
                     /function="GO:0005215 transporter activity[F]"
                     /function="GO:0016020 membrane[C]"
                     /function="GO:0006810 transport[P]"
                     /function="GO:0030288 outer membrane-bounded periplasmic
                     space[C]"
                     /function="[H] Coenzyme transport and metabolism"
                     /function="[G] Carbohydrate transport and metabolism"
                     /function="[P] Inorganic ion transport and metabolism"
                     /function="[E] Amino acid transport and metabolism"
                     /function="Periplasmic"
                     /score="611"
                     /product="Spermidine/putrescine-binding periplasmic
                     protein n=88 Tax=Bacilli RepID=Q2YX72_STAAB"
                     /note="score=611"
     gene            320177..321250
                     /locus_tag="AGES379_3120"
     CDS             321323..322441
                     /locus_tag="AGES379_3130"
                     /function="GO:0006461 protein complex assembly[P]"
                     /function="GO:0016747 transferase activity, transferring
                     acyl groups other than amino-acyl groups[F]"
                     /function="GO:0016020 membrane[C]"
                     /function="GO:0003917 DNA topoisomerase type I
                     activity[F]"
                     /function="GO:0006810 transport[P]"
                     /function="GO:0005694 chromosome[C]"
                     /function="GO:0000747 conjugation with cellular
                     fusion[P]"
                     /function="GO:0042626 ATPase activity, coupled to
                     transmembrane movement of substances[F]"
                     /function="[G] Carbohydrate transport and metabolism"
                     /function="[C] Energy production and conversion"
                     /function="[P] Inorganic ion transport and metabolism"
                     /function="[R] General function prediction only"
                     /function="[I] Lipid transport and metabolism"
                     /function="[S] Function unknown"
                     /function="CytoplasmicMembrane"
                     /score="317"
                     /product="Similar to unknown protein n=4
                     Tax=Staphylococcus RepID=Q4L5B7_STAHJ"
                     /note="score=317"
     gene            321323..322441
                     /locus_tag="AGES379_3130"
     CDS             complement(322823..324169)
                     /locus_tag="AGES379_3140"
                     /function="GO:0005215 transporter activity[F]"
                     /function="GO:0016020 membrane[C]"
                     /function="GO:0006810 transport[P]"
                     /function="CytoplasmicMembrane"
                     /score="673"
                     /product="Probable manganese transport protein mntH n=48
                     Tax=Bacteria RepID=MNTH_STAES"
                     /note="score=673"
     gene            complement(322823..324169)
                     /locus_tag="AGES379_3140"
     CDS             complement(324349..324960)
                     /locus_tag="AGES379_3150"
                     /score="321"
                     /product="UPF0637 protein SAB0972c n=25
                     Tax=Staphylococcaceae RepID=Y972_STAAB"
                     /note="score=321"
     gene            complement(324349..324960)
                     /locus_tag="AGES379_3150"
     CDS             325197..325412
                     /locus_tag="AGES379_3160"
                     /function="GO:0003824 catalytic activity[F]"
                     /score="109"
                     /product="Acetyltransferase, gnat family n=4
                     Tax=Staphylococcus RepID=B9CQU5_STACP"
                     /note="score=109"
     gene            325197..325412
                     /locus_tag="AGES379_3160"
     CDS             325652..326467
                     /locus_tag="AGES379_3170"
                     /function="GO:0008934 inositol-1(or 4)-monophosphatase
                     activity[F]"
                     /score="389"
                     /product="Inositol-phosphate phosphatase n=25
                     Tax=Staphylococcaceae RepID=A5IRZ4_STAA9"
                     /EC_number="3.1.3.25"
                     /note="score=389"
     gene            325652..326467
                     /locus_tag="AGES379_3170"
     CDS             complement(326536..326727)
                     /locus_tag="AGES379_3180"
                     /score="127"
                     /product="Similar to unknown protein n=20
                     Tax=Staphylococcus RepID=Q4L5C2_STAHJ"
                     /note="score=127"
     gene            complement(326536..326727)
                     /locus_tag="AGES379_3180"
     CDS             326826..328670
                     /locus_tag="AGES379_3190"
                     /function="GO:0005525 GTP binding[F]"
                     /function="GO:0005622 intracellular[C]"
                     /function="GO:0003924 GTPase activity[F]"
                     /function="[Q] Secondary metabolites biosynthesis,
                     transport and catabolism"
                     /function="[M] Cell wall/membrane/envelope biogenesis"
                     /function="[R] General function prediction only"
                     /function="[T] Signal transduction mechanisms"
                     /function="[J] Translation, ribosomal structure and
                     biogenesis"
                     /function="[E] Amino acid transport and metabolism"
                     /function="Cytoplasmic"
                     /score="855"
                     /product="GTP-binding protein TypA/BipA n=22 Tax=cellular
                     organisms RepID=B8DCE5_LISMH"
                     /note="score=855"
     gene            326826..328670
                     /locus_tag="AGES379_3190"
     cbt             328686..328703
                     /color="1"
                     /note="contig boundary tag: artificial spacer between
                     sequence contigs"
     cbt             328704..328721
                     /color="1"
                     /note="contig boundary tag: artificial spacer between
                     sequence contigs"
     CDS             complement(328707..328994)
                     /locus_tag="AGES379_3200"
                     /score="178"
                     /product="Putative uncharacterized protein (Fragment) n=1
                     Tax=Staphylococcus hominis SK119 RepID=C2LW85_STAHO"
                     /note="score=178"
     gene            complement(328707..328994)
                     /locus_tag="AGES379_3200"
     fasta_record    328722..356685
                     /name="NZ_ACLP01000004"
     CDS             329172..329795
                     /locus_tag="AGES379_3210"
                     /function="GO:0016491 oxidoreductase activity[F]"
                     /function="[O] Posttranslational modification, protein
                     turnover, chaperones"
                     /function="[C] Energy production and conversion"
                     /function="[R] General function prediction only"
                     /score="293"
                     /product="Nitroreductase n=17 Tax=Staphylococcus
                     RepID=A5IUI0_STAA9"
                     /note="score=293"
     gene            329172..329795
                     /locus_tag="AGES379_3210"
     CDS             329917..330711
                     /locus_tag="AGES379_3220"
                     /function="GO:0006807 nitrogen compound metabolic
                     process[P]"
                     /function="GO:0016810 hydrolase activity, acting on
                     carbon-nitrogen (but not peptide) bonds[F]"
                     /function="Cytoplasmic"
                     /score="349"
                     /product="UPF0012 hydrolase in agr operon n=43
                     Tax=Staphylococcus RepID=YAG5_STAAU"
                     /note="score=349"
     gene            329917..330711
                     /locus_tag="AGES379_3220"
     CDS             331378..331893
                     /locus_tag="AGES379_3230"
                     /function="GO:0016020 membrane[C]"
                     /function="CytoplasmicMembrane"
                     /score="171"
                     /product="Accessory gene regulator protein B n=26
                     Tax=Staphylococcus RepID=AGRB_STAEQ"
                     /note="score=171"
     gene            331378..331893
                     /locus_tag="AGES379_3230"
     CDS             331859..331978
                     /locus_tag="AGES379_3240"
                     /function="GO:0044464 cell part[C]"
                     /score="51.6"
                     /product="Accessory gene regulator protein B n=26
                     Tax=Staphylococcus RepID=AGRB_STAEQ"
                     /note="score=51.6"
     gene            331859..331978
                     /locus_tag="AGES379_3240"
     CDS             331981..332121
                     /locus_tag="AGES379_3250"
                     /score="63.9"
                     /product="AgrD protein n=1 Tax=Staphylococcus
                     haemolyticus JCSC1435 RepID=Q4L7S1_STAHJ"
                     /note="score=63.9"
     gene            331981..332121
                     /locus_tag="AGES379_3250"
     CDS             332401..333435
                     /locus_tag="AGES379_3260"
                     /function="GO:0003824 catalytic activity[F]"
                     /function="[H] Coenzyme transport and metabolism"
                     /function="[R] General function prediction only"
                     /function="[T] Signal transduction mechanisms"
                     /function="[E] Amino acid transport and metabolism"
                     /function="CytoplasmicMembrane"
                     /score="364"
                     /product="Autoinducer sensor protein n=67
                     Tax=Staphylococcus RepID=Q6G7R9_STAAS"
                     /EC_number="2.7.13.3"
                     /note="score=364"
     gene            332401..333435
                     /locus_tag="AGES379_3260"
     CDS             333448..334164
                     /locus_tag="AGES379_3270"
                     /function="GO:0006355 regulation of transcription,
                     DNA-dependent[P]"
                     /function="GO:0000160 two-component signal transduction
                     system (phosphorelay)[P]"
                     /function="GO:0000156 two-component response regulator
                     activity[F]"
                     /function="Cytoplasmic"
                     /score="434"
                     /product="Accessory gene regulator protein A n=38
                     Tax=Staphylococcus RepID=AGRA_STAEQ"
                     /note="score=434"
     gene            333448..334164
                     /locus_tag="AGES379_3270"
     CDS             complement(334203..335174)
                     /locus_tag="AGES379_3280"
                     /function="[G] Carbohydrate transport and metabolism"
                     /function="[F] Nucleotide transport and metabolism"
                     /function="[M] Cell wall/membrane/envelope biogenesis"
                     /function="[I] Lipid transport and metabolism"
                     /function="Cytoplasmic"
                     /score="402"
                     /product="MW1964 protein n=17 Tax=Staphylococcus aureus
                     RepID=Q8NVK3_STAAW"
                     /note="score=402"
     gene            complement(334203..335174)
                     /locus_tag="AGES379_3280"
     CDS             complement(335175..336662)
                     /locus_tag="AGES379_3290"
                     /function="GO:0005737 cytoplasm[C]"
                     /function="GO:0004564 beta-fructofuranosidase
                     activity[F]"
                     /function="GO:0005975 carbohydrate metabolic process[P]"
                     /function="Cytoplasmic"
                     /score="692"
                     /product="Sucrose-6-phosphate hydrolase n=6
                     Tax=Staphylococcus RepID=SCRB_STAXY"
                     /EC_number="3.2.1.26"
                     /note="score=692"
     gene            complement(335175..336662)
                     /locus_tag="AGES379_3290"
     CDS             complement(336917..338107)
                     /locus_tag="AGES379_3300"
                     /function="GO:0008519 ammonium transmembrane transporter
                     activity[F]"
                     /function="GO:0016020 membrane[C]"
                     /function="GO:0006810 transport[P]"
                     /function="CytoplasmicMembrane"
                     /score="474"
                     /product="Ammonium transporter n=23 Tax=Staphylococcus
                     RepID=Q2YUC4_STAAB"
                     /note="score=474"
     gene            complement(336917..338107)
                     /locus_tag="AGES379_3300"
     CDS             complement(338272..338496)
                     /locus_tag="AGES379_3310"
                     /function="GO:0005515 protein binding[F]"
                     /function="GO:0005737 cytoplasm[C]"
                     /function="GO:0016783 sulfurtransferase activity[F]"
                     /function="GO:0008033 tRNA processing[P]"
                     /score="141"
                     /product="SirA family protein n=29 Tax=Bacteria
                     RepID=A5IUJ0_STAA9"
                     /note="score=141"
     gene            complement(338272..338496)
                     /locus_tag="AGES379_3310"
     CDS             complement(338514..339596)
                     /locus_tag="AGES379_3320"
                     /function="[V] Defense mechanisms"
                     /function="[F] Nucleotide transport and metabolism"
                     /function="[P] Inorganic ion transport and metabolism"
                     /function="[R] General function prediction only"
                     /function="[J] Translation, ribosomal structure and
                     biogenesis"
                     /function="CytoplasmicMembrane"
                     /score="362"
                     /product="UPF0394 inner membrane protein yeeE n=71
                     Tax=Bacteria RepID=YEEE_ECOLI"
                     /note="score=362"
     gene            complement(338514..339596)
                     /locus_tag="AGES379_3320"
     CDS             complement(339746..340384)
                     /locus_tag="AGES379_3330"
                     /function="GO:0003824 catalytic activity[F]"
                     /function="GO:0005737 cytoplasm[C]"
                     /function="GO:0008152 metabolic process[P]"
                     /function="GO:0005488 binding[F]"
                     /function="GO:0006980 redox signal response[P]"
                     /function="GO:0016564 transcription repressor
                     activity[F]"
                     /function="GO:0016481 negative regulation of
                     transcription[P]"
                     /score="290"
                     /product="Redox-sensing transcriptional repressor rex
                     n=25 Tax=Bacillales RepID=REX_STAS1"
                     /note="score=290"
     gene            complement(339746..340384)
                     /locus_tag="AGES379_3330"
     CDS             340631..342568
                     /locus_tag="AGES379_3340"
                     /function="GO:0005524 ATP binding[F]"
                     /function="GO:0033178 proton-transporting two-sector
                     ATPase complex, catalytic domain[C]"
                     /function="GO:0016820 hydrolase activity, acting on acid
                     anhydrides, catalyzing transmembrane movement of
                     substances[F]"
                     /function="GO:0016887 ATPase activity[F]"
                     /function="[O] Posttranslational modification, protein
                     turnover, chaperones"
                     /function="[G] Carbohydrate transport and metabolism"
                     /function="[V] Defense mechanisms"
                     /function="[R] General function prediction only"
                     /function="[P] Inorganic ion transport and metabolism"
                     /function="CytoplasmicMembrane"
                     /score="1006"
                     /product="Vga protein n=25 Tax=Bacteria
                     RepID=Q4L7T1_STAHJ"
                     /note="score=1006"
     gene            340631..342568
                     /locus_tag="AGES379_3340"
     CDS             complement(342904..343929)
                     /locus_tag="AGES379_3350"
                     /function="GO:0004222 metalloendopeptidase activity[F]"
                     /function="GO:0008270 zinc ion binding[F]"
                     /function="GO:0006508 proteolysis[P]"
                     /function="GO:0008450 O-sialoglycoprotein endopeptidase
                     activity[F]"
                     /function="[O] Posttranslational modification, protein
                     turnover, chaperones"
                     /function="[H] Coenzyme transport and metabolism"
                     /function="[G] Carbohydrate transport and metabolism"
                     /function="[M] Cell wall/membrane/envelope biogenesis"
                     /function="[R] General function prediction only"
                     /function="[E] Amino acid transport and metabolism"
                     /function="[J] Translation, ribosomal structure and
                     biogenesis"
                     /function="Extracellular"
                     /score="312"
                     /product="Probable O-sialoglycoprotein endopeptidase n=11
                     Tax=Bacteria RepID=GCP_CLOD6"
                     /EC_number="3.4.24.57"
                     /note="score=312"
     gene            complement(342904..343929)
                     /locus_tag="AGES379_3350"
     CDS             complement(343922..344386)
                     /locus_tag="AGES379_3360"
                     /function="GO:0006474 N-terminal protein amino acid
                     acetylation[P]"
                     /function="GO:0008080 N-acetyltransferase activity[F]"
                     /function="Cytoplasmic"
                     /score="248"
                     /product="Ribosomal-protein-alanine acetyltransferase
                     n=25 Tax=Staphylococcaceae RepID=A5IUJ6_STAA9"
                     /note="score=248"
     gene            complement(343922..344386)
                     /locus_tag="AGES379_3360"
     CDS             complement(344359..345024)
                     /locus_tag="AGES379_3370"
                     /function="GO:0004222 metalloendopeptidase activity[F]"
                     /function="GO:0006508 proteolysis[P]"
                     /function="Extracellular"
                     /score="293"
                     /product="MW1975 protein n=24 Tax=Staphylococcus
                     RepID=Q8NVJ3_STAAW"
                     /note="score=293"
     gene            complement(344359..345024)
                     /locus_tag="AGES379_3370"
     CDS             complement(345005..345466)
                     /locus_tag="AGES379_3380"
                     /score="218"
                     /product="UPF0079 ATP-binding protein n=22
                     Tax=Staphylococcus RepID=C2G5T1_STAAU"
                     /note="score=218"
     gene            complement(345005..345466)
                     /locus_tag="AGES379_3380"
     CDS             345909..347597
                     /locus_tag="AGES379_3390"
                     /function="GO:0004160 dihydroxy-acid dehydratase
                     activity[F]"
                     /function="GO:0009082 branched chain family amino acid
                     biosynthetic process[P]"
                     /score="1005"
                     /product="Dihydroxy-acid dehydratase n=148 Tax=Bacteria
                     RepID=ILVD_STACT"
                     /EC_number="4.2.1.9"
                     /note="score=1005"
     gene            345909..347597
                     /locus_tag="AGES379_3390"
     CDS             347616..349334
                     /locus_tag="AGES379_3400"
                     /function="GO:0009082 branched chain family amino acid
                     biosynthetic process[P]"
                     /function="GO:0030976 thiamin pyrophosphate binding[F]"
                     /function="GO:0000287 magnesium ion binding[F]"
                     /function="GO:0050660 FAD binding[F]"
                     /function="GO:0003984 acetolactate synthase activity[F]"
                     /function="Cytoplasmic"
                     /score="936"
                     /product="Acetolactate synthase n=1 Tax=Staphylococcus
                     capitis SK14 RepID=B9CVH6_STACP"
                     /EC_number="2.2.1.6"
                     /note="score=936"
     gene            347616..349334
                     /locus_tag="AGES379_3400"
     CDS             349331..349570
                     /locus_tag="AGES379_3410"
                     /score="90.5"
                     /product="Amino acid-binding ACT domain protein n=19
                     Tax=Staphylococcus RepID=A5IUK1_STAA9"
                     /note="score=90.5"
     gene            349331..349570
                     /locus_tag="AGES379_3410"
     CDS             349681..350700
                     /locus_tag="AGES379_3420"
                     /function="GO:0009082 branched chain family amino acid
                     biosynthetic process[P]"
                     /function="GO:0055114 oxidation reduction[P]"
                     /function="GO:0051287 NAD or NADH binding[F]"
                     /function="GO:0005737 cytoplasm[C]"
                     /function="GO:0046168 glycerol-3-phosphate catabolic
                     process[P]"
                     /function="GO:0006098 pentose-phosphate shunt[P]"
                     /function="GO:0004616 phosphogluconate dehydrogenase
                     (decarboxylating) activity[F]"
                     /function="GO:0004455 ketol-acid reductoisomerase
                     activity[F]"
                     /function="[R] General function prediction only"
                     /function="[P] Inorganic ion transport and metabolism"
                     /function="[I] Lipid transport and metabolism"
                     /function="[E] Amino acid transport and metabolism"
                     /score="397"
                     /product="Ketol-acid reductoisomerase n=3
                     Tax=Lactobacillus RepID=C0WRB0_LACBU"
                     /EC_number="1.1.1.86"
                     /note="score=397"
     gene            349681..350700
                     /locus_tag="AGES379_3420"
     CDS             350712..352253
                     /locus_tag="AGES379_3430"
                     /function="GO:0003852 2-isopropylmalate synthase
                     activity[F]"
                     /function="GO:0009098 leucine biosynthetic process[P]"
                     /function="[G] Carbohydrate transport and metabolism"
                     /function="[C] Energy production and conversion"
                     /function="[E] Amino acid transport and metabolism"
                     /function="[S] Function unknown"
                     /function="Cytoplasmic"
                     /score="528"
                     /product="2-isopropylmalate synthase n=98 Tax=cellular
                     organisms RepID=LEU1_ANOFW"
                     /EC_number="2.3.3.13"
                     /note="score=528"
     gene            350712..352253
                     /locus_tag="AGES379_3430"
     CDS             352253..353296
                     /locus_tag="AGES379_3440"
                     /function="GO:0055114 oxidation reduction[P]"
                     /function="GO:0051287 NAD or NADH binding[F]"
                     /function="GO:0005737 cytoplasm[C]"
                     /function="GO:0000287 magnesium ion binding[F]"
                     /function="GO:0003862 3-isopropylmalate dehydrogenase
                     activity[F]"
                     /function="GO:0009098 leucine biosynthetic process[P]"
                     /function="[K] Transcription"
                     /function="[C] Energy production and conversion"
                     /function="[Q] Secondary metabolites biosynthesis,
                     transport and catabolism"
                     /function="[T] Signal transduction mechanisms"
                     /function="[E] Amino acid transport and metabolism"
                     /function="Cytoplasmic"
                     /score="520"
                     /product="3-isopropylmalate dehydrogenase n=6 Tax=Bacilli
                     RepID=LEU3_STAEQ"
                     /EC_number="1.1.1.85"
                     /note="score=520"
     gene            352253..353296
                     /locus_tag="AGES379_3440"
     CDS             353314..354684
                     /locus_tag="AGES379_3450"
                     /function="GO:0003861 3-isopropylmalate dehydratase
                     activity[F]"
                     /function="GO:0051539 4 iron, 4 sulfur cluster
                     binding[F]"
                     /function="GO:0009098 leucine biosynthetic process[P]"
                     /function="[H] Coenzyme transport and metabolism"
                     /function="[F] Nucleotide transport and metabolism"
                     /function="[C] Energy production and conversion"
                     /function="[R] General function prediction only"
                     /function="[E] Amino acid transport and metabolism"
                     /function="Cytoplasmic"
                     /score="530"
                     /product="3-isopropylmalate dehydratase large subunit n=2
                     Tax=Streptococcus suis RepID=A4VXS4_STRSY"
                     /EC_number="4.2.1.33"
                     /note="score=530"
     gene            353314..354684
                     /locus_tag="AGES379_3450"
     CDS             354688..355257
                     /locus_tag="AGES379_3460"
                     /function="GO:0003861 3-isopropylmalate dehydratase
                     activity[F]"
                     /function="GO:0009316 3-isopropylmalate dehydratase
                     complex[C]"
                     /function="GO:0009098 leucine biosynthetic process[P]"
                     /score="228"
                     /product="3-isopropylmalate dehydratase small subunit
                     n=104 Tax=Bacilli RepID=LEUD_BACCR"
                     /EC_number="4.2.1.33"
                     /note="score=228"
     gene            354688..355257
                     /locus_tag="AGES379_3460"
     CDS             355270..356538
                     /locus_tag="AGES379_3470"
                     /function="GO:0030170 pyridoxal phosphate binding[F]"
                     /function="GO:0009097 isoleucine biosynthetic process[P]"
                     /function="GO:0004794 L-threonine ammonia-lyase
                     activity[F]"
                     /function="GO:0004834 tryptophan synthase activity[F]"
                     /score="704"
                     /product="Threonine dehydratase biosynthetic n=149
                     Tax=Bacteria RepID=THD1_STAAB"
                     /EC_number="4.2.1.20"
                     /EC_number="4.3.1.19"
                     /note="score=704"
     gene            355270..356538
                     /locus_tag="AGES379_3470"
     cbt             356686..356703
                     /color="1"
                     /note="contig boundary tag: artificial spacer between
                     sequence contigs"
     cbt             356704..356721
                     /color="1"
                     /note="contig boundary tag: artificial spacer between
                     sequence contigs"
     fasta_record    356722..384203
                     /name="NZ_ACLP01000005"
     CDS             complement(356766..357962)
                     /locus_tag="AGES379_3480"
                     /function="GO:0005622 intracellular[C]"
                     /function="GO:0006082 organic acid metabolic process[P]"
                     /function="GO:0016310 phosphorylation[P]"
                     /function="GO:0008776 acetate kinase activity[F]"
                     /function="[O] Posttranslational modification, protein
                     turnover, chaperones"
                     /function="[G] Carbohydrate transport and metabolism"
                     /function="[C] Energy production and conversion"
                     /function="Cytoplasmic"
                     /score="641"
                     /product="Acetate kinase n=155 Tax=Bacteria
                     RepID=ACKA_STAEQ"
                     /EC_number="2.7.2.1"
                     /note="score=641"
     gene            complement(356766..357962)
                     /locus_tag="AGES379_3480"
     CDS             complement(358045..359067)
                     /locus_tag="AGES379_3490"
                     /score="624"
                     /product="Adenine-specific methyltransferase n=8
                     Tax=Staphylococcaceae RepID=C2LWB4_STAHO"
                     /note="score=624"
     gene            complement(358045..359067)
                     /locus_tag="AGES379_3490"
     repeat_region   358331..358370
                     /rpt_unit="AAAGCATAGACACTTTGTTTT"
                     /locus_tag="RR_5"
                     /rpt_type="TANDEM"
                     /note="1.9 copies"
     CDS             complement(359116..359610)
                     /locus_tag="AGES379_3500"
                     /function="GO:0055114 oxidation reduction[P]"
                     /function="GO:0008379 thioredoxin peroxidase activity[F]"
                     /function="[O] Posttranslational modification, protein
                     turnover, chaperones"
                     /function="[P] Inorganic ion transport and metabolism"
                     /function="[M] Cell wall/membrane/envelope biogenesis"
                     /function="[I] Lipid transport and metabolism"
                     /function="Cytoplasmic"
                     /score="273"
                     /product="Probable thiol peroxidase n=7 Tax=Bacillales
                     RepID=TPX_STAEQ"
                     /EC_number="1.11.1.15"
                     /note="score=273"
     gene            complement(359116..359610)
                     /locus_tag="AGES379_3500"
     CDS             complement(359704..360489)
                     /locus_tag="AGES379_3510"
                     /function="GO:0016021 integral to membrane[C]"
                     /function="CytoplasmicMembrane"
                     /score="226"
                     /product="Putative uncharacterized protein n=3
                     Tax=Bacillales RepID=Q5HNJ1_STAEQ"
                     /note="score=226"
     gene            complement(359704..360489)
                     /locus_tag="AGES379_3510"
     CDS             complement(360520..361743)
                     /locus_tag="AGES379_3520"
                     /function="GO:0003723 RNA binding[F]"
                     /function="GO:0005737 cytoplasm[C]"
                     /function="GO:0009228 thiamin biosynthetic process[P]"
                     /function="Cytoplasmic"
                     /score="512"
                     /product="Probable thiamine biosynthesis protein thiI
                     n=32 Tax=Bacillales RepID=THII_STAAR"
                     /note="score=512"
     gene            complement(360520..361743)
                     /locus_tag="AGES379_3520"
     CDS             complement(361744..362880)
                     /locus_tag="AGES379_3530"
                     /function="GO:0008152 metabolic process[P]"
                     /function="GO:0016831 carboxy-lyase activity[F]"
                     /function="GO:0030170 pyridoxal phosphate binding[F]"
                     /function="GO:0031071 cysteine desulfurase activity[F]"
                     /function="[G] Carbohydrate transport and metabolism"
                     /function="[M] Cell wall/membrane/envelope biogenesis"
                     /function="[R] General function prediction only"
                     /function="[E] Amino acid transport and metabolism"
                     /score="480"
                     /product="Aminotransferase, class V n=25
                     Tax=Staphylococcaceae RepID=A5ITN9_STAA9"
                     /EC_number="2.8.1.7"
                     /note="score=480"
     gene            complement(361744..362880)
                     /locus_tag="AGES379_3530"
     CDS             complement(363045..364739)
                     /locus_tag="AGES379_3540"
                     /function="GO:0016021 integral to membrane[C]"
                     /function="GO:0005524 ATP binding[F]"
                     /function="GO:0005940 septin ring[C]"
                     /function="GO:0000921 septin ring assembly[P]"
                     /function="GO:0005694 chromosome[C]"
                     /function="Cytoplasmic"
                     /score="904"
                     /product="Septation ring formation regulator EzrA n=5
                     Tax=Staphylococcaceae RepID=B9CSV5_STACP"
                     /note="score=904"
     gene            complement(363045..364739)
                     /locus_tag="AGES379_3540"
     CDS             364870..365337
                     /locus_tag="AGES379_3550"
                     /function="Cytoplasmic"
                     /score="261"
                     /product="Similar to unknown protein n=2 Tax=Bacillales
                     RepID=Q4L759_STAHJ"
                     /note="score=261"
     gene            364870..365337
                     /locus_tag="AGES379_3550"
     CDS             365476..366171
                     /locus_tag="AGES379_3560"
                     /function="GO:0003735 structural constituent of
                     ribosome[F]"
                     /function="GO:0019843 rRNA binding[F]"
                     /function="GO:0015935 small ribosomal subunit[C]"
                     /function="GO:0006412 translation[P]"
                     /score="263"
                     /product="30S ribosomal protein S4 n=9 Tax=Bacteria
                     RepID=RS4_LACS1"
                     /note="score=263"
     gene            365476..366171
                     /locus_tag="AGES379_3560"
     CDS             complement(366223..366969)
                     /locus_tag="AGES379_3570"
                     /function="GO:0006071 glycerol metabolic process[P]"
                     /function="GO:0008889 glycerophosphodiester
                     phosphodiesterase activity[F]"
                     /function="GO:0006629 lipid metabolic process[P]"
                     /function="Cytoplasmic"
                     /score="312"
                     /product="Glycerophosphoryl diester phosphodiesterase,
                     putative n=5 Tax=Staphylococcus RepID=Q5HNI4_STAEQ"
                     /note="score=312"
     gene            complement(366223..366969)
                     /locus_tag="AGES379_3570"
     CDS             367048..367497
                     /locus_tag="AGES379_3580"
                     /function="GO:0006950 response to stress[P]"
                     /function="Cytoplasmic"
                     /score="193"
                     /product="OsmC-like protein n=24 Tax=Staphylococcus
                     RepID=Q6GFY6_STAAR"
                     /note="score=193"
     gene            367048..367497
                     /locus_tag="AGES379_3580"
     CDS             367595..370204
                     /locus_tag="AGES379_3590"
                     /function="GO:0055114 oxidation reduction[P]"
                     /function="GO:0051287 NAD or NADH binding[F]"
                     /function="GO:0004617 phosphoglycerate dehydrogenase
                     activity[F]"
                     /function="GO:0030170 pyridoxal phosphate binding[F]"
                     /function="GO:0016597 amino acid binding[F]"
                     /function="GO:0006098 pentose-phosphate shunt[P]"
                     /function="GO:0004616 phosphogluconate dehydrogenase
                     (decarboxylating) activity[F]"
                     /function="GO:0006564 L-serine biosynthetic process[P]"
                     /function="Cytoplasmic"
                     /score="1677"
                     /product="D-3-phosphoglycerate dehydrogenase n=3
                     Tax=Staphylococcus RepID=C2LWC4_STAHO"
                     /EC_number="1.1.1.95"
                     /note="score=1677"
     gene            367595..370204
                     /locus_tag="AGES379_3590"
     CDS             complement(370252..371379)
                     /locus_tag="AGES379_3600"
                     /function="Cytoplasmic"
                     /score="424"
                     /product="Hydrolase, haloacid dehalogenase-like family
                     n=24 Tax=Staphylococcus RepID=Q5HF49_STAAC"
                     /note="score=424"
     gene            complement(370252..371379)
                     /locus_tag="AGES379_3600"
     CDS             complement(371575..372999)
                     /locus_tag="AGES379_3610"
                     /function="GO:0016021 integral to membrane[C]"
                     /function="GO:0009401 phosphoenolpyruvate-dependent sugar
                     phosphotransferase system[P]"
                     /function="GO:0019866 organelle inner membrane[C]"
                     /function="GO:0005351 sugar:hydrogen symporter
                     activity[F]"
                     /function="GO:0008982
                     protein-N(PI)-phosphohistidine-sugar phosphotransferase
                     activity[F]"
                     /function="CytoplasmicMembrane"
                     /score="451"
                     /product="N-acetylglucosamine PTS, EIICBA n=2
                     Tax=Lactobacillus plantarum RepID=C2FLX6_LACPL"
                     /EC_number="2.7.1.69"
                     /note="score=451"
     gene            complement(371575..372999)
                     /locus_tag="AGES379_3610"
     CDS             complement(373501..374073)
                     /locus_tag="AGES379_3620"
                     /function="GO:0003841 1-acylglycerol-3-phosphate
                     O-acyltransferase activity[F]"
                     /function="GO:0008654 phospholipid biosynthetic
                     process[P]"
                     /function="GO:0016020 membrane[C]"
                     /score="332"
                     /product="1-acyl-sn-glycerol-3-phosphate acyltransferase,
                     putative n=24 Tax=Bacillales RepID=Q5HNH8_STAEQ"
                     /EC_number="2.3.1.51"
                     /note="score=332"
     gene            complement(373501..374073)
                     /locus_tag="AGES379_3620"
     CDS             374286..375542
                     /locus_tag="AGES379_3630"
                     /function="GO:0004252 serine-type endopeptidase
                     activity[F]"
                     /function="GO:0005515 protein binding[F]"
                     /function="GO:0006508 proteolysis[P]"
                     /function="Periplasmic"
                     /score="515"
                     /product="2-alkenal reductase n=24 Tax=Staphylococcus
                     RepID=A5ITQ0_STAA9"
                     /note="score=515"
     gene            374286..375542
                     /locus_tag="AGES379_3630"
     CDS             complement(375609..376871)
                     /locus_tag="AGES379_3640"
                     /function="GO:0004831 tyrosine-tRNA ligase activity[F]"
                     /function="GO:0005524 ATP binding[F]"
                     /function="GO:0003723 RNA binding[F]"
                     /function="GO:0005737 cytoplasm[C]"
                     /function="GO:0006437 tyrosyl-tRNA aminoacylation[P]"
                     /function="Cytoplasmic"
                     /score="696"
                     /product="Tyrosyl-tRNA synthetase n=15 Tax=Bacteria
                     RepID=SYY_STACT"
                     /EC_number="6.1.1.1"
                     /note="score=696"
     gene            complement(375609..376871)
                     /locus_tag="AGES379_3640"
     CDS             377217..378104
                     /locus_tag="AGES379_3650"
                     /function="GO:0009274 peptidoglycan-based cell wall[C]"
                     /function="GO:0003824 catalytic activity[F]"
                     /function="GO:0009252 peptidoglycan biosynthetic
                     process[P]"
                     /function="[O] Posttranslational modification, protein
                     turnover, chaperones"
                     /function="[M] Cell wall/membrane/envelope biogenesis"
                     /function="[R] General function prediction only"
                     /function="[J] Translation, ribosomal structure and
                     biogenesis"
                     /function="[S] Function unknown"
                     /score="413"
                     /product="SgtA protein n=24 Tax=Staphylococcus
                     RepID=Q4L775_STAHJ"
                     /note="score=413"
     gene            377217..378104
                     /locus_tag="AGES379_3650"
     CDS             378188..378304
                     /locus_tag="AGES379_3660"
                     /score="75.1"
                     /product="Oxidoreductase n=1 Tax=Staphylococcus hominis
                     SK119 RepID=C2LWD1_STAHO"
                     /note="score=75.1"
     gene            378188..378304
                     /locus_tag="AGES379_3660"
     CDS             complement(378376..380043)
                     /locus_tag="AGES379_3670"
                     /function="GO:0005524 ATP binding[F]"
                     /function="GO:0004329 formate-tetrahydrofolate ligase
                     activity[F]"
                     /function="GO:0009396 folic acid and derivative
                     biosynthetic process[P]"
                     /function="[H] Coenzyme transport and metabolism"
                     /function="[F] Nucleotide transport and metabolism"
                     /function="[M] Cell wall/membrane/envelope biogenesis"
                     /function="[D] Cell cycle control, cell division,
                     chromosome partitioning"
                     /function="Cytoplasmic"
                     /score="692"
                     /product="Formate--tetrahydrofolate ligase n=212
                     Tax=cellular organisms RepID=FTHS_BACC7"
                     /EC_number="6.3.4.3"
                     /note="score=692"
     gene            complement(378376..380043)
                     /locus_tag="AGES379_3670"
     CDS             complement(380292..381281)
                     /locus_tag="AGES379_3680"
                     /function="GO:0006355 regulation of transcription,
                     DNA-dependent[P]"
                     /function="GO:0003700 transcription factor activity[F]"
                     /function="GO:0005622 intracellular[C]"
                     /function="Cytoplasmic"
                     /score="346"
                     /product="Glucose-resistance amylase regulator n=198
                     Tax=Firmicutes RepID=CCPA_BACME"
                     /note="score=346"
     gene            complement(380292..381281)
                     /locus_tag="AGES379_3680"
     CDS             complement(381544..382635)
                     /locus_tag="AGES379_3690"
                     /function="GO:0009094 L-phenylalanine biosynthetic
                     process[P]"
                     /function="GO:0005737 cytoplasm[C]"
                     /function="GO:0016832 aldehyde-lyase activity[F]"
                     /function="GO:0004106 chorismate mutase activity[F]"
                     /function="GO:0003849 3-deoxy-7-phosphoheptulonate
                     synthase activity[F]"
                     /function="GO:0016051 carbohydrate biosynthetic
                     process[P]"
                     /function="[C] Energy production and conversion"
                     /function="[M] Cell wall/membrane/envelope biogenesis"
                     /function="[I] Lipid transport and metabolism"
                     /function="[E] Amino acid transport and metabolism"
                     /score="450"
                     /product="Chorismate mutase n=70 Tax=Bacteria
                     RepID=AROG_BACSU"
                     /EC_number="2.5.1.54"
                     /EC_number="5.4.99.5"
                     /note="score=450"
     gene            complement(381544..382635)
                     /locus_tag="AGES379_3690"
     CDS             complement(382857..383132)
                     /locus_tag="AGES379_3700"
                     /score="54.7"
                     /product="Similar to smooth muscle caldesmon n=2
                     Tax=Staphylococcus RepID=Q4L782_STAHJ"
                     /note="score=54.7"
     gene            complement(382857..383132)
                     /locus_tag="AGES379_3700"
     repeat_region   382925..383005
                     /rpt_unit="TTTTGATTTGATTTTGATTT"
                     /locus_tag="RR_6"
                     /rpt_type="TANDEM"
                     /note="4.0 copies"
     CDS             complement(383444..383593)
                     /locus_tag="AGES379_3710"
                     /score="53.1"
                     /product="Smooth muscle caldesmon (Fragment) n=1
                     Tax=Staphylococcus hominis SK119 RepID=C2LWD6_STAHO"
                     /note="score=53.1"
     gene            complement(383444..383593)
                     /locus_tag="AGES379_3710"
     cbt             384204..384221
                     /color="1"
                     /note="contig boundary tag: artificial spacer between
                     sequence contigs"
     cbt             384222..384239
                     /color="1"
                     /note="contig boundary tag: artificial spacer between
                     sequence contigs"
     fasta_record    384240..389234
                     /name="NZ_ACLP01000006"
     CDS             complement(384633..385094)
                     /locus_tag="AGES379_3720"
                     /function="GO:0006355 regulation of transcription,
                     DNA-dependent[P]"
                     /function="GO:0003700 transcription factor activity[F]"
                     /function="Cytoplasmic"
                     /score="284"
                     /product="Peroxide-responsive repressor perR n=153
                     Tax=Bacilli RepID=PERR_STAHJ"
                     /note="score=284"
     gene            complement(384633..385094)
                     /locus_tag="AGES379_3720"
     CDS             complement(385178..386128)
                     /locus_tag="AGES379_3730"
                     /function="GO:0051287 NAD or NADH binding[F]"
                     /function="GO:0008152 metabolic process[P]"
                     /function="GO:0016616 oxidoreductase activity, acting on
                     the CH-OH group of donors, NAD or NADP as acceptor[F]"
                     /function="Cytoplasmic"
                     /score="396"
                     /product="D-isomer specific 2-hydroxyacid dehydrogenase,
                     NAD-binding n=24 Tax=Staphylococcus RepID=A5IU28_STAA9"
                     /note="score=396"
     gene            complement(385178..386128)
                     /locus_tag="AGES379_3730"
     CDS             complement(386134..386601)
                     /locus_tag="AGES379_3740"
                     /function="GO:0051920 peroxiredoxin activity[F]"
                     /function="Cytoplasmic"
                     /score="310"
                     /product="Bacterioferritin comigratory protein n=2
                     Tax=Staphylococcaceae RepID=C2LWD9_STAHO"
                     /EC_number="1.11.1.15"
                     /note="score=310"
     gene            complement(386134..386601)
                     /locus_tag="AGES379_3740"
     CDS             386670..387959
                     /locus_tag="AGES379_3750"
                     /function="GO:0033014 tetrapyrrole biosynthetic
                     process[P]"
                     /function="GO:0042286 glutamate-1-semialdehyde
                     2,1-aminomutase activity[F]"
                     /function="GO:0030170 pyridoxal phosphate binding[F]"
                     /function="GO:0008483 transaminase activity[F]"
                     /score="749"
                     /product="Glutamate-1-semialdehyde 2,1-aminomutase 2 n=35
                     Tax=Bacillales RepID=GSA2_STAAB"
                     /EC_number="5.4.3.8"
                     /note="score=749"
     gene            386670..387959
                     /locus_tag="AGES379_3750"
     CDS             388114..389208
                     /locus_tag="AGES379_3760"
                     /function="[O] Posttranslational modification, protein
                     turnover, chaperones"
                     /function="[C] Energy production and conversion"
                     /function="[P] Inorganic ion transport and metabolism"
                     /function="[J] Translation, ribosomal structure and
                     biogenesis"
                     /function="[E] Amino acid transport and metabolism"
                     /function="[S] Function unknown"
                     /function="CytoplasmicMembrane"
                     /score="516"
                     /product="Integral membrane protein n=24
                     Tax=Staphylococcus RepID=C2K5V0_STAAU"
                     /note="score=516"
     gene            388114..389208
                     /locus_tag="AGES379_3760"
     cbt             389235..389252
                     /color="1"
                     /note="contig boundary tag: artificial spacer between
                     sequence contigs"
     cbt             389253..389270
                     /color="1"
                     /note="contig boundary tag: artificial spacer between
                     sequence contigs"
     fasta_record    389271..705194
                     /name="NZ_ACLP01000007"
     CDS             complement(389330..390169)
                     /locus_tag="AGES379_3770"
                     /function="GO:0051287 NAD or NADH binding[F]"
                     /function="GO:0006098 pentose-phosphate shunt[P]"
                     /function="GO:0008720 D-lactate dehydrogenase
                     activity[F]"
                     /function="GO:0004616 phosphogluconate dehydrogenase
                     (decarboxylating) activity[F]"
                     /function="GO:0009055 electron carrier activity[F]"
                     /function="Cytoplasmic"
                     /score="415"
                     /product="D-lactate dehydrogenase n=36 Tax=Bacilli
                     RepID=LDHD_STAAC"
                     /EC_number="1.1.1.28"
                     /note="score=415"
     gene            complement(389330..390169)
                     /locus_tag="AGES379_3770"
     CDS             390639..391307
                     /locus_tag="AGES379_3780"
                     /function="GO:0016491 oxidoreductase activity[F]"
                     /score="284"
                     /product="Putative NAD(P)H nitroreductase SA2311 n=116
                     Tax=Bacteria RepID=Y2311_STAAN"
                     /note="score=284"
     gene            390639..391307
                     /locus_tag="AGES379_3780"
     CDS             391435..392928
                     /locus_tag="AGES379_3790"
                     /function="GO:0008152 metabolic process[P]"
                     /function="GO:0016491 oxidoreductase activity[F]"
                     /function="Cytoplasmic"
                     /score="871"
                     /product="Putative aldehyde dehydrogenase aldA n=4
                     Tax=Staphylococcus RepID=ALDA_STAEQ"
                     /note="score=871"
     gene            391435..392928
                     /locus_tag="AGES379_3790"
     CDS             393257..394168
                     /locus_tag="AGES379_3800"
                     /function="GO:0015604 phosphonate transmembrane
                     transporter activity[F]"
                     /function="GO:0006826 iron ion transport[P]"
                     /function="GO:0005576 extracellular region[C]"
                     /function="GO:0006879 cellular iron ion homeostasis[P]"
                     /function="GO:0030288 outer membrane-bounded periplasmic
                     space[C]"
                     /function="GO:0015716 phosphonate transport[P]"
                     /function="[H] Coenzyme transport and metabolism"
                     /function="[O] Posttranslational modification, protein
                     turnover, chaperones"
                     /function="[F] Nucleotide transport and metabolism"
                     /function="[P] Inorganic ion transport and metabolism"
                     /function="[R] General function prediction only"
                     /function="Periplasmic"
                     /score="579"
                     /product="Alkylphosphonate ABC tranporter n=1
                     Tax=Staphylococcus hominis SK119 RepID=C2LWE5_STAHO"
                     /note="score=579"
     gene            393257..394168
                     /locus_tag="AGES379_3800"
     CDS             complement(394200..395006)
                     /locus_tag="AGES379_3810"
                     /score="346"
                     /product="Glyoxalase/bleomycin resistance
                     protein/dioxygenase superfamily protein n=22
                     Tax=Staphylococcus RepID=Q6GDS3_STAAR"
                     /note="score=346"
     gene            complement(394200..395006)
                     /locus_tag="AGES379_3810"
     CDS             complement(395135..395416)
                     /locus_tag="AGES379_3820"
                     /function="GO:0003824 catalytic activity[F]"
                     /function="[H] Coenzyme transport and metabolism"
                     /function="[R] General function prediction only"
                     /function="[E] Amino acid transport and metabolism"
                     /function="Cytoplasmic"
                     /score="149"
                     /product="Acetyltransferase (GNAT) family protein n=24
                     Tax=Firmicutes RepID=Q6G6F3_STAAS"
                     /note="score=149"
     gene            complement(395135..395416)
                     /locus_tag="AGES379_3820"
     CDS             395607..396554
                     /locus_tag="AGES379_3830"
                     /function="GO:0030001 metal ion transport[P]"
                     /function="GO:0046872 metal ion binding[F]"
                     /function="GO:0007155 cell adhesion[P]"
                     /function="CytoplasmicMembrane"
                     /score="281"
                     /product="ABC transporter, substrate-binding protein n=8
                     Tax=Staphylococcus RepID=Q5HKG2_STAEQ"
                     /note="score=281"
     gene            395607..396554
                     /locus_tag="AGES379_3830"
     CDS             complement(396615..398054)
                     /locus_tag="AGES379_3840"
                     /function="GO:0008152 metabolic process[P]"
                     /function="GO:0016491 oxidoreductase activity[F]"
                     /function="Cytoplasmic"
                     /score="800"
                     /product="Aldehyde dehydrogenase family protein n=9
                     Tax=Bacillales RepID=Q5HLA7_STAEQ"
                     /note="score=800"
     gene            complement(396615..398054)
                     /locus_tag="AGES379_3840"
     CDS             complement(398115..399200)
                     /locus_tag="AGES379_3850"
                     /function="CytoplasmicMembrane"
                     /score="377"
                     /product="Uncharacterized membrane protein-like protein
                     n=23 Tax=Staphylococcus RepID=A5IVU4_STAA9"
                     /note="score=377"
     gene            complement(398115..399200)
                     /locus_tag="AGES379_3850"
     CDS             399483..401267
                     /locus_tag="AGES379_3860"
                     /function="GO:0016021 integral to membrane[C]"
                     /function="GO:0005524 ATP binding[F]"
                     /function="GO:0008152 metabolic process[P]"
                     /function="GO:0015299 solute:hydrogen antiporter
                     activity[F]"
                     /function="GO:0006812 cation transport[P]"
                     /function="GO:0042626 ATPase activity, coupled to
                     transmembrane movement of substances[F]"
                     /function="CytoplasmicMembrane"
                     /score="815"
                     /product="Na+ H+ exchanger n=7 Tax=Staphylococcus
                     RepID=Q4A072_STAS1"
                     /note="score=815"
     gene            399483..401267
                     /locus_tag="AGES379_3860"
     CDS             complement(401323..403287)
                     /locus_tag="AGES379_3870"
                     /function="Cytoplasmic"
                     /score="1115"
                     /product="Fructose-1,6-bisphosphatase class 3 n=53
                     Tax=Bacilli RepID=F16PC_STAAB"
                     /note="score=1115"
     gene            complement(401323..403287)
                     /locus_tag="AGES379_3870"
     CDS             complement(403433..404044)
                     /locus_tag="AGES379_3880"
                     /function="[K] Transcription"
                     /function="[G] Carbohydrate transport and metabolism"
                     /function="[E] Amino acid transport and metabolism"
                     /function="[S] Function unknown"
                     /function="CytoplasmicMembrane"
                     /score="302"
                     /product="DedA family protein n=6 Tax=Staphylococcus
                     RepID=Q5HLB2_STAEQ"
                     /note="score=302"
     gene            complement(403433..404044)
                     /locus_tag="AGES379_3880"
     CDS             complement(404162..405160)
                     /locus_tag="AGES379_3890"
                     /function="GO:0003824 catalytic activity[F]"
                     /function="GO:0008152 metabolic process[P]"
                     /function="GO:0048037 cofactor binding[F]"
                     /function="Cytoplasmic"
                     /score="682"
                     /product="Molybdopterin biosynthesis protein MoeB n=3
                     Tax=Staphylococcus RepID=C2LWF4_STAHO"
                     /note="score=682"
     gene            complement(404162..405160)
                     /locus_tag="AGES379_3890"
     CDS             complement(405160..405927)
                     /locus_tag="AGES379_3900"
                     /function="GO:0003824 catalytic activity[F]"
                     /function="GO:0000105 histidine biosynthetic process[P]"
                     /function="GO:0009228 thiamin biosynthetic process[P]"
                     /function="Cytoplasmic"
                     /score="480"
                     /product="Thiazole biosynthesis protein ThiG n=1
                     Tax=Staphylococcus hominis SK119 RepID=C2LWF5_STAHO"
                     /note="score=480"
     gene            complement(405160..405927)
                     /locus_tag="AGES379_3900"
     CDS             complement(405929..406129)
                     /locus_tag="AGES379_3910"
                     /function="GO:0008152 metabolic process[P]"
                     /function="Cytoplasmic"
                     /score="102"
                     /product="Thiamine biosynthesis protein ThiS n=7
                     Tax=Staphylococcus RepID=Q5HLB5_STAEQ"
                     /note="score=102"
     gene            complement(405929..406129)
                     /locus_tag="AGES379_3910"
     CDS             complement(406113..407228)
                     /locus_tag="AGES379_3920"
                     /function="GO:0016491 oxidoreductase activity[F]"
                     /function="[K] Transcription"
                     /function="[H] Coenzyme transport and metabolism"
                     /function="[O] Posttranslational modification, protein
                     turnover, chaperones"
                     /function="[R] General function prediction only"
                     /function="[E] Amino acid transport and metabolism"
                     /function="Cytoplasmic"
                     /score="744"
                     /product="Glycine oxidase n=3 Tax=Staphylococcus
                     RepID=C2LWF7_STAHO"
                     /note="score=744"
     gene            complement(406113..407228)
                     /locus_tag="AGES379_3920"
     CDS             complement(407221..407811)
                     /locus_tag="AGES379_3930"
                     /function="GO:0004789 thiamin-phosphate diphosphorylase
                     activity[F]"
                     /function="GO:0009228 thiamin biosynthetic process[P]"
                     /function="Cytoplasmic"
                     /score="231"
                     /product="Thiamine phosphate synthase n=5
                     Tax=Staphylococcus RepID=B9CPM8_STACP"
                     /note="score=231"
     gene            complement(407221..407811)
                     /locus_tag="AGES379_3930"
     CDS             408334..409614
                     /locus_tag="AGES379_3940"
                     /function="[G] Carbohydrate transport and metabolism"
                     /function="[F] Nucleotide transport and metabolism"
                     /function="[R] General function prediction only"
                     /function="[P] Inorganic ion transport and metabolism"
                     /function="[S] Function unknown"
                     /function="CytoplasmicMembrane"
                     /score="629"
                     /product="Major facilitator superfamily protein n=6
                     Tax=Staphylococcaceae RepID=Q5HLB8_STAEQ"
                     /note="score=629"
     gene            408334..409614
                     /locus_tag="AGES379_3940"
     CDS             409777..410076
                     /locus_tag="AGES379_3950"
                     /function="GO:0044424 intracellular part[C]"
                     /function="GO:0017000 antibiotic biosynthetic process[P]"
                     /function="GO:0016491 oxidoreductase activity[F]"
                     /score="130"
                     /product="Dimeric alpha-beta barrel n=6
                     Tax=Staphylococcus RepID=B9CPN0_STACP"
                     /note="score=130"
     gene            409777..410076
                     /locus_tag="AGES379_3950"
     repeat_region   410138..410168
                     /rpt_unit="ATAAGATGGTATGAA"
                     /locus_tag="RR_7"
                     /rpt_type="TANDEM"
                     /note="2.1 copies"
     CDS             410188..412125
                     /locus_tag="AGES379_3960"
                     /function="CytoplasmicMembrane"
                     /score="804"
                     /product="Membrane protein, putative n=25
                     Tax=Staphylococcus RepID=Q5HLC0_STAEQ"
                     /note="score=804"
     gene            410188..412125
                     /locus_tag="AGES379_3960"
     CDS             412198..412611
                     /locus_tag="AGES379_3970"
                     /function="Cytoplasmic"
                     /score="220"
                     /product="Conserved protein YdaT n=7
                     Tax=Staphylococcaceae RepID=B9CPN2_STACP"
                     /note="score=220"
     gene            412198..412611
                     /locus_tag="AGES379_3970"
     CDS             412792..413469
                     /locus_tag="AGES379_3980"
                     /function="GO:0015969 guanosine tetraphosphate metabolic
                     process[P]"
                     /function="Cytoplasmic"
                     /score="365"
                     /product="GTP-pyrophosphokinase n=24 Tax=Staphylococcus
                     RepID=Q8CR62_STAES"
                     /note="score=365"
     gene            412792..413469
                     /locus_tag="AGES379_3980"
     CDS             413593..414468
                     /locus_tag="AGES379_3990"
                     /function="[F] Nucleotide transport and metabolism"
                     /function="[C] Energy production and conversion"
                     /function="[R] General function prediction only"
                     /function="[E] Amino acid transport and metabolism"
                     /function="Cytoplasmic"
                     /score="358"
                     /product="Esterase, putative n=6 Tax=Staphylococcus
                     RepID=Q5HLC4_STAEQ"
                     /note="score=358"
     gene            413593..414468
                     /locus_tag="AGES379_3990"
     CDS             414551..415219
                     /locus_tag="AGES379_4000"
                     /function="GO:0006355 regulation of transcription,
                     DNA-dependent[P]"
                     /function="GO:0003700 transcription factor activity[F]"
                     /function="GO:0000166 nucleotide binding[F]"
                     /score="359"
                     /product="Transcriptional regulator, MerR family n=2
                     Tax=Staphylococcus RepID=C2LWG5_STAHO"
                     /note="score=359"
     gene            414551..415219
                     /locus_tag="AGES379_4000"
     CDS             415399..416079
                     /locus_tag="AGES379_4010"
                     /function="GO:0006355 regulation of transcription,
                     DNA-dependent[P]"
                     /function="GO:0003700 transcription factor activity[F]"
                     /function="GO:0044464 cell part[C]"
                     /function="[K] Transcription"
                     /function="[R] General function prediction only"
                     /function="[E] Amino acid transport and metabolism"
                     /function="[S] Function unknown"
                     /score="330"
                     /product="Transcriptional regulator, GntR family n=24
                     Tax=Staphylococcus RepID=A5IVT4_STAA9"
                     /note="score=330"
     gene            415399..416079
                     /locus_tag="AGES379_4010"
     CDS             416111..417640
                     /locus_tag="AGES379_4020"
                     /function="GO:0019200 carbohydrate kinase activity[F]"
                     /function="GO:0019521 D-gluconate metabolic process[P]"
                     /function="GO:0046316 gluconokinase activity[F]"
                     /function="Cytoplasmic"
                     /score="630"
                     /product="Gluconokinase n=198 Tax=cellular organisms
                     RepID=GNTK_BACSU"
                     /EC_number="2.7.1.12"
                     /note="score=630"
     gene            416111..417640
                     /locus_tag="AGES379_4020"
     CDS             417684..419039
                     /locus_tag="AGES379_4030"
                     /function="GO:0015128 gluconate transmembrane transporter
                     activity[F]"
                     /function="GO:0016020 membrane[C]"
                     /function="GO:0015725 gluconate transport[P]"
                     /function="[V] Defense mechanisms"
                     /function="[Q] Secondary metabolites biosynthesis,
                     transport and catabolism"
                     /function="[R] General function prediction only"
                     /function="[P] Inorganic ion transport and metabolism"
                     /function="[E] Amino acid transport and metabolism"
                     /function="CytoplasmicMembrane"
                     /score="455"
                     /product="Uncharacterized permease yjhF n=168
                     Tax=Bacteria RepID=YJHF_ECOLI"
                     /note="score=455"
     gene            417684..419039
                     /locus_tag="AGES379_4030"
     CDS             419198..420064
                     /locus_tag="AGES379_4040"
                     /function="GO:0003983 UTP:glucose-1-phosphate
                     uridylyltransferase activity[F]"
                     /function="GO:0006011 UDP-glucose metabolic process[P]"
                     /function="GO:0009058 biosynthetic process[P]"
                     /function="[H] Coenzyme transport and metabolism"
                     /function="[M] Cell wall/membrane/envelope biogenesis"
                     /function="[I] Lipid transport and metabolism"
                     /function="[L] Replication, recombination and repair"
                     /function="Cytoplasmic"
                     /score="489"
                     /product="UTP--glucose-1-phosphate uridylyltransferase 2
                     n=215 Tax=cellular organisms RepID=GTAB2_STAS1"
                     /EC_number="2.7.7.9"
                     /note="score=489"
     gene            419198..420064
                     /locus_tag="AGES379_4040"
     CDS             420595..421839
                     /locus_tag="AGES379_4050"
                     /function="GO:0003886 DNA (cytosine-5-)-methyltransferase
                     activity[F]"
                     /function="GO:0003677 DNA binding[F]"
                     /function="GO:0006306 DNA methylation[P]"
                     /score="847"
                     /product="Site-specific DNA methylase n=1
                     Tax=Staphylococcus hominis SK119 RepID=C2LWH0_STAHO"
                     /EC_number="2.1.1.37"
                     /note="score=847"
     gene            420595..421839
                     /locus_tag="AGES379_4050"
     CDS             complement(421926..422168)
                     /locus_tag="AGES379_4060"
                     /score="166"
                     /product="Putative uncharacterized protein n=1
                     Tax=Staphylococcus hominis SK119 RepID=C2LWH1_STAHO"
                     /note="score=166"
     gene            complement(421926..422168)
                     /locus_tag="AGES379_4060"
     CDS             complement(422123..422695)
                     /locus_tag="AGES379_4070"
                     /score="391"
                     /product="Putative uncharacterized protein n=1
                     Tax=Staphylococcus hominis SK119 RepID=C2LWH2_STAHO"
                     /note="score=391"
     gene            complement(422123..422695)
                     /locus_tag="AGES379_4070"
     CDS             423090..423281
                     /locus_tag="AGES379_4080"
                     /score="114"
                     /product="Similar to unknown protein n=23
                     Tax=Staphylococcus RepID=Q4L8Y3_STAHJ"
                     /note="score=114"
     gene            423090..423281
                     /locus_tag="AGES379_4080"
     CDS             complement(423437..423721)
                     /locus_tag="AGES379_4090"
                     /score="192"
                     /product="Putative uncharacterized protein n=1
                     Tax=Staphylococcus hominis SK119 RepID=C2LWH4_STAHO"
                     /note="score=192"
     gene            complement(423437..423721)
                     /locus_tag="AGES379_4090"
     CDS             423865..424569
                     /locus_tag="AGES379_4100"
                     /function="GO:0044237 cellular metabolic process[P]"
                     /function="GO:0005488 binding[F]"
                     /function="GO:0016491 oxidoreductase activity[F]"
                     /function="[R] General function prediction only"
                     /function="[E] Amino acid transport and metabolism"
                     /function="Cytoplasmic"
                     /score="237"
                     /product="Uncharacterized oxidoreductase SSP0419 n=24
                     Tax=Bacillales RepID=Y0419_STAS1"
                     /note="score=237"
     gene            423865..424569
                     /locus_tag="AGES379_4100"
     CDS             424694..425926
                     /locus_tag="AGES379_4110"
                     /function="GO:0006508 proteolysis[P]"
                     /function="GO:0046872 metal ion binding[F]"
                     /function="GO:0009085 lysine biosynthetic process[P]"
                     /function="GO:0008237 metallopeptidase activity[F]"
                     /function="GO:0009014 succinyl-diaminopimelate
                     desuccinylase activity[F]"
                     /function="GO:0046983 protein dimerization activity[F]"
                     /function="Cytoplasmic"
                     /score="422"
                     /product="Acetylornithine deacetylase n=80 Tax=Bacillales
                     RepID=A0R9D4_BACAH"
                     /note="score=422"
     gene            424694..425926
                     /locus_tag="AGES379_4110"
     CDS             complement(425983..428148)
                     /locus_tag="AGES379_4120"
                     /function="GO:0006799 polyphosphate biosynthetic
                     process[P]"
                     /function="GO:0008976 polyphosphate kinase activity[F]"
                     /function="GO:0009358 polyphosphate kinase complex[C]"
                     /score="1195"
                     /product="Polyphosphate kinase n=14 Tax=Bacteria
                     RepID=PPK_STAES"
                     /EC_number="2.7.4.1"
                     /note="score=1195"
     gene            complement(425983..428148)
                     /locus_tag="AGES379_4120"
     CDS             complement(428251..429795)
                     /locus_tag="AGES379_4130"
                     /score="984"
                     /product="Ppx-GppA, Ppx/GppA phosphatase family protein
                     n=3 Tax=Staphylococcus RepID=C2LWH8_STAHO"
                     /note="score=984"
     gene            complement(428251..429795)
                     /locus_tag="AGES379_4130"
     CDS             430008..430826
                     /locus_tag="AGES379_4140"
                     /function="GO:0008152 metabolic process[P]"
                     /function="GO:0005488 binding[F]"
                     /function="GO:0016491 oxidoreductase activity[F]"
                     /score="358"
                     /product="Uncharacterized oxidoreductase yxbG n=25
                     Tax=Bacillales RepID=YXBG_BACSU"
                     /note="score=358"
     gene            430008..430826
                     /locus_tag="AGES379_4140"
     CDS             complement(431214..432290)
                     /locus_tag="AGES379_4150"
                     /function="GO:0003824 catalytic activity[F]"
                     /function="GO:0043229 intracellular organelle[C]"
                     /function="Cytoplasmic"
                     /score="562"
                     /product="Glutamyl-aminopeptidase n=23 Tax=Staphylococcus
                     RepID=A6QJU4_STAAE"
                     /note="score=562"
     gene            complement(431214..432290)
                     /locus_tag="AGES379_4150"
     CDS             432445..432912
                     /locus_tag="AGES379_4160"
                     /score="200"
                     /product="Similar to unknown protein n=2
                     Tax=Staphylococcus RepID=Q4L8X4_STAHJ"
                     /note="score=200"
     gene            432445..432912
                     /locus_tag="AGES379_4160"
     CDS             complement(432966..434552)
                     /locus_tag="AGES379_4170"
                     /function="GO:0015930 glutamate synthase activity[F]"
                     /function="GO:0006537 glutamate biosynthetic process[P]"
                     /score="770"
                     /product="Glutamate synthase (NADPH) n=3
                     Tax=Staphylococcus RepID=C2G875_STAAU"
                     /note="score=770"
     gene            complement(432966..434552)
                     /locus_tag="AGES379_4170"
     CDS             434730..435512
                     /locus_tag="AGES379_4180"
                     /function="GO:0003824 catalytic activity[F]"
                     /function="GO:0044464 cell part[C]"
                     /function="CytoplasmicMembrane"
                     /score="445"
                     /product="Abortive infection family protein n=1
                     Tax=Staphylococcus hominis SK119 RepID=C2LWI3_STAHO"
                     /note="score=445"
     gene            434730..435512
                     /locus_tag="AGES379_4180"
     CDS             435535..436344
                     /locus_tag="AGES379_4190"
                     /function="GO:0044464 cell part[C]"
                     /function="CytoplasmicMembrane"
                     /score="536"
                     /product="Protein of pXO2-46 n=2 Tax=Staphylococcus
                     RepID=C2LWI4_STAHO"
                     /note="score=536"
     gene            435535..436344
                     /locus_tag="AGES379_4190"
     CDS             436474..437136
                     /locus_tag="AGES379_4200"
                     /function="GO:0005524 ATP binding[F]"
                     /function="GO:0016887 ATPase activity[F]"
                     /function="[G] Carbohydrate transport and metabolism"
                     /function="[V] Defense mechanisms"
                     /function="[R] General function prediction only"
                     /function="[P] Inorganic ion transport and metabolism"
                     /function="CytoplasmicMembrane"
                     /score="315"
                     /product="ABC transporter ATP-binding protein n=10
                     Tax=Staphylococcus RepID=Q6GDX8_STAAR"
                     /note="score=315"
     gene            436474..437136
                     /locus_tag="AGES379_4200"
     CDS             437129..437905
                     /locus_tag="AGES379_4210"
                     /function="CytoplasmicMembrane"
                     /score="383"
                     /product="Conserved hypotehtical protein n=24
                     Tax=Staphylococcus RepID=Q7A3P4_STAAN"
                     /note="score=383"
     gene            437129..437905
                     /locus_tag="AGES379_4210"
     CDS             438037..439212
                     /locus_tag="AGES379_4220"
                     /function="GO:0044464 cell part[C]"
                     /function="[G] Carbohydrate transport and metabolism"
                     /function="[P] Inorganic ion transport and metabolism"
                     /function="[R] General function prediction only"
                     /function="[S] Function unknown"
                     /function="CytoplasmicMembrane"
                     /score="566"
                     /product="Major facilitator superfamily MFS_1 n=18
                     Tax=Staphylococcaceae RepID=A5IVN3_STAA9"
                     /note="score=566"
     gene            438037..439212
                     /locus_tag="AGES379_4220"
     CDS             complement(439261..440625)
                     /locus_tag="AGES379_4230"
                     /function="GO:0003824 catalytic activity[F]"
                     /function="[R] General function prediction only"
                     /function="[I] Lipid transport and metabolism"
                     /function="[T] Signal transduction mechanisms"
                     /function="[E] Amino acid transport and metabolism"
                     /function="[S] Function unknown"
                     /score="460"
                     /product="Para-nitrobenzyl esterase chain A n=23
                     Tax=Staphylococcus RepID=Q8CN46_STAES"
                     /note="score=460"
     gene            complement(439261..440625)
                     /locus_tag="AGES379_4230"
     CDS             complement(440712..442310)
                     /locus_tag="AGES379_4240"
                     /function="GO:0015171 amino acid transmembrane
                     transporter activity[F]"
                     /function="GO:0006865 amino acid transport[P]"
                     /function="GO:0016020 membrane[C]"
                     /function="CytoplasmicMembrane"
                     /score="896"
                     /product="Amino acid permease family protein n=60
                     Tax=Bacilli RepID=Q5HLF3_STAEQ"
                     /note="score=896"
     gene            complement(440712..442310)
                     /locus_tag="AGES379_4240"
     CDS             complement(442655..443731)
                     /locus_tag="AGES379_4250"
                     /function="GO:0055114 oxidation reduction[P]"
                     /function="GO:0008270 zinc ion binding[F]"
                     /function="GO:0016491 oxidoreductase activity[F]"
                     /score="413"
                     /product="Dehydrogenase n=18 Tax=Bacilli
                     RepID=B2GC97_LACF3"
                     /note="score=413"
     gene            complement(442655..443731)
                     /locus_tag="AGES379_4250"
     CDS             444157..445455
                     /locus_tag="AGES379_4260"
                     /function="GO:0005524 ATP binding[F]"
                     /function="GO:0008152 metabolic process[P]"
                     /function="GO:0015171 amino acid transmembrane
                     transporter activity[F]"
                     /function="GO:0006865 amino acid transport[P]"
                     /function="GO:0016020 membrane[C]"
                     /function="GO:0015415 phosphate
                     transmembrane-transporting ATPase activity[F]"
                     /function="[G] Carbohydrate transport and metabolism"
                     /function="[F] Nucleotide transport and metabolism"
                     /function="[C] Energy production and conversion"
                     /function="[P] Inorganic ion transport and metabolism"
                     /function="[R] General function prediction only"
                     /function="[E] Amino acid transport and metabolism"
                     /function="Cytoplasmic"
                     /score="389"
                     /product="Choline transport ATP-binding protein opuBA
                     n=91 Tax=Firmicutes RepID=OPUBA_BACSU"
                     /EC_number="3.6.3.27"
                     /note="score=389"
     gene            444157..445455
                     /locus_tag="AGES379_4260"
     CDS             445455..446090
                     /locus_tag="AGES379_4270"
                     /function="GO:0005215 transporter activity[F]"
                     /function="GO:0009055 electron carrier activity[F]"
                     /function="GO:0016020 membrane[C]"
                     /function="GO:0006810 transport[P]"
                     /function="GO:0016491 oxidoreductase activity[F]"
                     /function="CytoplasmicMembrane"
                     /score="280"
                     /product="OpuCB protein n=34 Tax=Bacilli
                     RepID=Q8CQB7_STAES"
                     /note="score=280"
     gene            445455..446090
                     /locus_tag="AGES379_4270"
     CDS             446256..447053
                     /locus_tag="AGES379_4280"
                     /function="GO:0005488 binding[F]"
                     /function="GO:0005215 transporter activity[F]"
                     /function="GO:0006810 transport[P]"
                     /score="360"
                     /product="Substrate-binding region of ABC-type glycine
                     betaine transport system n=38 Tax=Bacilli
                     RepID=A5IVM7_STAA9"
                     /note="score=360"
     gene            446256..447053
                     /locus_tag="AGES379_4280"
     CDS             447143..447733
                     /locus_tag="AGES379_4290"
                     /function="GO:0005215 transporter activity[F]"
                     /function="GO:0016020 membrane[C]"
                     /function="GO:0006810 transport[P]"
                     /function="CytoplasmicMembrane"
                     /score="113"
                     /product="Glycine betaine/carnitine/choline transport
                     system permease protein opuCD n=76 Tax=Bacilli
                     RepID=OPUCD_BACSU"
                     /note="score=113"
     gene            447143..447733
                     /locus_tag="AGES379_4290"
     CDS             complement(447797..448498)
                     /locus_tag="AGES379_4300"
                     /function="GO:0016020 membrane[C]"
                     /function="CytoplasmicMembrane"
                     /score="296"
                     /product="Antiholin-like protein LrgB n=5
                     Tax=Staphylococcaceae RepID=B9E9A8_MACCJ"
                     /note="score=296"
     gene            complement(447797..448498)
                     /locus_tag="AGES379_4300"
     CDS             complement(448498..448953)
                     /locus_tag="AGES379_4310"
                     /function="GO:0016021 integral to membrane[C]"
                     /function="[G] Carbohydrate transport and metabolism"
                     /function="[C] Energy production and conversion"
                     /function="[R] General function prediction only"
                     /function="[P] Inorganic ion transport and metabolism"
                     /function="CytoplasmicMembrane"
                     /score="235"
                     /product="Murein hydrolase regulator LrgA n=3
                     Tax=Staphylococcus RepID=C2LWJ6_STAHO"
                     /note="score=235"
     gene            complement(448498..448953)
                     /locus_tag="AGES379_4310"
     CDS             complement(449188..449958)
                     /locus_tag="AGES379_4320"
                     /function="GO:0006355 regulation of transcription,
                     DNA-dependent[P]"
                     /function="GO:0000160 two-component signal transduction
                     system (phosphorelay)[P]"
                     /function="GO:0000156 two-component response regulator
                     activity[F]"
                     /score="345"
                     /product="Sensory transduction protein lytR n=21
                     Tax=Bacilli RepID=LYTR_STAHJ"
                     /note="score=345"
     gene            complement(449188..449958)
                     /locus_tag="AGES379_4320"
     CDS             complement(449959..451713)
                     /locus_tag="AGES379_4330"
                     /function="GO:0016021 integral to membrane[C]"
                     /function="GO:0005524 ATP binding[F]"
                     /function="GO:0000160 two-component signal transduction
                     system (phosphorelay)[P]"
                     /function="GO:0007047 cell wall organization[P]"
                     /function="GO:0000155 two-component sensor activity[F]"
                     /function="[H] Coenzyme transport and metabolism"
                     /function="[T] Signal transduction mechanisms"
                     /function="[S] Function unknown"
                     /function="CytoplasmicMembrane"
                     /score="763"
                     /product="Sensor protein lytS n=32 Tax=Bacilli
                     RepID=LYTS_STAEQ"
                     /EC_number="2.7.13.3"
                     /note="score=763"
     gene            complement(449959..451713)
                     /locus_tag="AGES379_4330"
     CDS             451979..453379
                     /locus_tag="AGES379_4340"
                     /function="GO:0044464 cell part[C]"
                     /function="CytoplasmicMembrane"
                     /score="443"
                     /product="Integral membrane efflux protein n=1
                     Tax=Staphylococcus warneri L37603 RepID=C4W806_STAWA"
                     /note="score=443"
     gene            451979..453379
                     /locus_tag="AGES379_4340"
     CDS             453633..454565
                     /locus_tag="AGES379_4350"
                     /function="GO:0050661 NADP or NADPH binding[F]"
                     /function="GO:0005737 cytoplasm[C]"
                     /function="GO:0008677 2-dehydropantoate 2-reductase
                     activity[F]"
                     /function="GO:0015940 pantothenate biosynthetic
                     process[P]"
                     /score="387"
                     /product="2-dehydropantoate 2-reductase n=22
                     Tax=Staphylococcus RepID=Q2YW12_STAAB"
                     /EC_number="1.1.1.169"
                     /note="score=387"
     gene            453633..454565
                     /locus_tag="AGES379_4350"
     CDS             454657..455139
                     /locus_tag="AGES379_4360"
                     /score="209"
                     /product="Integral membrane protein n=5
                     Tax=Staphylococcus RepID=B9CPR6_STACP"
                     /note="score=209"
     gene            454657..455139
                     /locus_tag="AGES379_4360"
     CDS             complement(455195..456037)
                     /locus_tag="AGES379_4370"
                     /function="GO:0016021 integral to membrane[C]"
                     /function="GO:0051205 protein insertion into membrane[P]"
                     /function="CytoplasmicMembrane"
                     /score="487"
                     /product="Putative membrane protein n=2
                     Tax=Staphylococcus hominis SK119 RepID=C2LWK2_STAHO"
                     /note="score=487"
     gene            complement(455195..456037)
                     /locus_tag="AGES379_4370"
     CDS             complement(456135..457610)
                     /locus_tag="AGES379_4380"
                     /function="CytoplasmicMembrane"
                     /score="788"
                     /product="Beta-lactamase n=2 Tax=Staphylococcus
                     RepID=C2LWK3_STAHO"
                     /note="score=788"
     gene            complement(456135..457610)
                     /locus_tag="AGES379_4380"
     CDS             457899..459725
                     /locus_tag="AGES379_4390"
                     /function="CytoplasmicMembrane"
                     /score="625"
                     /product="Uncharacterized amino acid permease ydaO n=8
                     Tax=Firmicutes RepID=YDAO_BACSU"
                     /note="score=625"
     gene            457899..459725
                     /locus_tag="AGES379_4390"
     CDS             complement(459779..461875)
                     /locus_tag="AGES379_4400"
                     /function="GO:0016021 integral to membrane[C]"
                     /function="GO:0015299 solute:hydrogen antiporter
                     activity[F]"
                     /function="GO:0006812 cation transport[P]"
                     /function="[C] Energy production and conversion"
                     /function="[P] Inorganic ion transport and metabolism"
                     /function="[I] Lipid transport and metabolism"
                     /function="[E] Amino acid transport and metabolism"
                     /function="CytoplasmicMembrane"
                     /score="848"
                     /product="Na+/H+ antiporter, putative n=21
                     Tax=Staphylococcus RepID=Q5HDB4_STAAC"
                     /note="score=848"
     gene            complement(459779..461875)
                     /locus_tag="AGES379_4400"
     CDS             complement(462008..463408)
                     /locus_tag="AGES379_4410"
                     /function="GO:0015171 amino acid transmembrane
                     transporter activity[F]"
                     /function="GO:0006865 amino acid transport[P]"
                     /function="GO:0016020 membrane[C]"
                     /function="CytoplasmicMembrane"
                     /score="665"
                     /product="Amino acid permease n=28 Tax=Staphylococcus
                     RepID=A6QJS7_STAAE"
                     /note="score=665"
     gene            complement(462008..463408)
                     /locus_tag="AGES379_4410"
     CDS             463716..464528
                     /locus_tag="AGES379_4420"
                     /function="GO:0016787 hydrolase activity[F]"
                     /function="[C] Energy production and conversion"
                     /function="[R] General function prediction only"
                     /function="[E] Amino acid transport and metabolism"
                     /function="[L] Replication, recombination and repair"
                     /function="[S] Function unknown"
                     /function="Cytoplasmic"
                     /score="377"
                     /product="Metallophosphoesterase n=3 Tax=Staphylococcus
                     RepID=B9CPS3_STACP"
                     /note="score=377"
     gene            463716..464528
                     /locus_tag="AGES379_4420"
     CDS             complement(464581..465192)
                     /locus_tag="AGES379_4430"
                     /function="[K] Transcription"
                     /function="[G] Carbohydrate transport and metabolism"
                     /function="[P] Inorganic ion transport and metabolism"
                     /function="[S] Function unknown"
                     /score="313"
                     /product="Uncharacterized protein-like protein n=25
                     Tax=Staphylococcus RepID=A5IVL6_STAA9"
                     /note="score=313"
     gene            complement(464581..465192)
                     /locus_tag="AGES379_4430"
     CDS             complement(465612..466808)
                     /locus_tag="AGES379_4440"
                     /function="GO:0016021 integral to membrane[C]"
                     /function="GO:0005215 transporter activity[F]"
                     /function="GO:0006810 transport[P]"
                     /function="[H] Coenzyme transport and metabolism"
                     /function="[G] Carbohydrate transport and metabolism"
                     /function="[C] Energy production and conversion"
                     /function="[M] Cell wall/membrane/envelope biogenesis"
                     /function="CytoplasmicMembrane"
                     /score="417"
                     /product="Bicyclomycin resistance protein TcaB n=3
                     Tax=Staphylococcus RepID=B9CPS6_STACP"
                     /note="score=417"
     gene            complement(465612..466808)
                     /locus_tag="AGES379_4440"
     CDS             complement(466949..467680)
                     /locus_tag="AGES379_4450"
                     /score="169"
                     /product="Similar to unknown protein n=22
                     Tax=Staphylococcus RepID=Q4L8T6_STAHJ"
                     /note="score=169"
     gene            complement(466949..467680)
                     /locus_tag="AGES379_4450"
     CDS             complement(467687..468832)
                     /locus_tag="AGES379_4460"
                     /function="GO:0008887 glycerate kinase activity[F]"
                     /function="GO:0031388 organic acid phosphorylation[P]"
                     /function="Cytoplasmic"
                     /score="459"
                     /product="Glycerate kinase 2 n=20 Tax=Staphylococcus
                     RepID=Q5HLH5_STAEQ"
                     /EC_number="2.7.1.31"
                     /note="score=459"
     gene            complement(467687..468832)
                     /locus_tag="AGES379_4460"
     CDS             468983..470479
                     /locus_tag="AGES379_4470"
                     /function="CytoplasmicMembrane"
                     /score="805"
                     /product="Putative membrane protein n=1
                     Tax=Staphylococcus hominis SK119 RepID=C2LWL2_STAHO"
                     /note="score=805"
     gene            468983..470479
                     /locus_tag="AGES379_4470"
     CDS             470527..470862
                     /locus_tag="AGES379_4480"
                     /function="GO:0016021 integral to membrane[C]"
                     /function="GO:0000271 polysaccharide biosynthetic
                     process[P]"
                     /function="GO:0006810 transport[P]"
                     /function="CytoplasmicMembrane"
                     /score="167"
                     /product="Similar to sugar transporter n=3 Tax=Bacillales
                     RepID=Q4L8T3_STAHJ"
                     /note="score=167"
     gene            470527..470862
                     /locus_tag="AGES379_4480"
     CDS             471067..471918
                     /locus_tag="AGES379_4490"
                     /function="GO:0008324 cation transmembrane transporter
                     activity[F]"
                     /function="GO:0006812 cation transport[P]"
                     /function="GO:0016020 membrane[C]"
                     /function="CytoplasmicMembrane"
                     /score="401"
                     /product="Cation efflux family protein n=4
                     Tax=Staphylococcus RepID=Q5HLH9_STAEQ"
                     /note="score=401"
     gene            471067..471918
                     /locus_tag="AGES379_4490"
     CDS             complement(471959..472402)
                     /locus_tag="AGES379_4500"
                     /score="160"
                     /product="SceA n=4 Tax=Staphylococcus RepID=B9CPT2_STACP"
                     /note="score=160"
     gene            complement(471959..472402)
                     /locus_tag="AGES379_4500"
     CDS             472751..473437
                     /locus_tag="AGES379_4510"
                     /function="GO:0004619 phosphoglycerate mutase
                     activity[F]"
                     /function="GO:0006096 glycolysis[P]"
                     /function="[G] Carbohydrate transport and metabolism"
                     /function="[P] Inorganic ion transport and metabolism"
                     /function="[T] Signal transduction mechanisms"
                     /function="[E] Amino acid transport and metabolism"
                     /function="Cytoplasmic"
                     /score="394"
                     /product="2,3-bisphosphoglycerate-dependent
                     phosphoglycerate mutase n=76 Tax=cellular organisms
                     RepID=GPMA_STAAR"
                     /EC_number="5.4.2.1"
                     /note="score=394"
     gene            472751..473437
                     /locus_tag="AGES379_4510"
     CDS             473788..475203
                     /locus_tag="AGES379_4520"
                     /function="GO:0016021 integral to membrane[C]"
                     /function="GO:0015904 tetracycline transport[P]"
                     /function="GO:0046677 response to antibiotic[P]"
                     /function="CytoplasmicMembrane"
                     /score="634"
                     /product="MW2337 protein n=22 Tax=Staphylococcus
                     RepID=Q8NV11_STAAW"
                     /note="score=634"
     gene            473788..475203
                     /locus_tag="AGES379_4520"
     CDS             475322..476122
                     /locus_tag="AGES379_4530"
                     /function="GO:0005234 extracellular-glutamate-gated ion
                     channel activity[F]"
                     /function="GO:0016020 membrane[C]"
                     /function="GO:0006810 transport[P]"
                     /function="GO:0030288 outer membrane-bounded periplasmic
                     space[C]"
                     /function="Periplasmic"
                     /score="345"
                     /product="ABC-type amino acid transport system
                     periplasmic component n=25 Tax=Staphylococcus
                     RepID=Q4A0L3_STAS1"
                     /note="score=345"
     gene            475322..476122
                     /locus_tag="AGES379_4530"
     CDS             476103..476822
                     /locus_tag="AGES379_4540"
                     /function="GO:0016021 integral to membrane[C]"
                     /function="GO:0009276 Gram-negative-bacterium-type cell
                     wall[C]"
                     /function="GO:0005215 transporter activity[F]"
                     /function="GO:0006810 transport[P]"
                     /function="[K] Transcription"
                     /function="[P] Inorganic ion transport and metabolism"
                     /function="[E] Amino acid transport and metabolism"
                     /function="CytoplasmicMembrane"
                     /score="419"
                     /product="ABC superfamily ATP binding cassette
                     transporter, membrane protein n=25 Tax=Staphylococcaceae
                     RepID=A8Z5A1_STAAT"
                     /note="score=419"
     gene            476103..476822
                     /locus_tag="AGES379_4540"
     CDS             476819..477550
                     /locus_tag="AGES379_4550"
                     /function="GO:0005524 ATP binding[F]"
                     /function="GO:0015416 phosphonate
                     transmembrane-transporting ATPase activity[F]"
                     /function="GO:0015415 phosphate
                     transmembrane-transporting ATPase activity[F]"
                     /function="[K] Transcription"
                     /function="[P] Inorganic ion transport and metabolism"
                     /function="[E] Amino acid transport and metabolism"
                     /function="[S] Function unknown"
                     /function="Cytoplasmic"
                     /score="265"
                     /product="Amino acid ABC superfamily ATP binding cassette
                     transporter, ABC protein n=6 Tax=Bacilli
                     RepID=A8FFJ1_BACP2"
                     /EC_number="3.6.3.27"
                     /EC_number="3.6.3.28"
                     /note="score=265"
     gene            476819..477550
                     /locus_tag="AGES379_4550"
     CDS             complement(477652..478062)
                     /locus_tag="AGES379_4560"
                     /function="GO:0008152 metabolic process[P]"
                     /function="GO:0016491 oxidoreductase activity[F]"
                     /function="[P] Inorganic ion transport and metabolism"
                     /function="[I] Lipid transport and metabolism"
                     /function="[T] Signal transduction mechanisms"
                     /score="244"
                     /product="MaoC domain protein n=1 Tax=Staphylococcus
                     hominis SK119 RepID=C2LWM1_STAHO"
                     /note="score=244"
     gene            complement(477652..478062)
                     /locus_tag="AGES379_4560"
     CDS             complement(478115..479362)
                     /locus_tag="AGES379_4570"
                     /function="GO:0009252 peptidoglycan biosynthetic
                     process[P]"
                     /function="GO:0000166 nucleotide binding[F]"
                     /function="[H] Coenzyme transport and metabolism"
                     /function="[V] Defense mechanisms"
                     /function="[R] General function prediction only"
                     /function="[M] Cell wall/membrane/envelope biogenesis"
                     /function="[I] Lipid transport and metabolism"
                     /score="594"
                     /product="FemAB family protein n=49 Tax=Staphylococcaceae
                     RepID=Q6GE22_STAAR"
                     /note="score=594"
     gene            complement(478115..479362)
                     /locus_tag="AGES379_4570"
     CDS             479639..479989
                     /locus_tag="AGES379_4580"
                     /score="161"
                     /product="Lipoprotein, putative n=6 Tax=Staphylococcus
                     RepID=Q5HLI7_STAEQ"
                     /note="score=161"
     gene            479639..479989
                     /locus_tag="AGES379_4580"
     CDS             480014..480610
                     /locus_tag="AGES379_4590"
                     /score="365"
                     /product="Putative uncharacterized protein n=2
                     Tax=Staphylococcus RepID=C2LWM4_STAHO"
                     /note="score=365"
     gene            480014..480610
                     /locus_tag="AGES379_4590"
     CDS             480910..481425
                     /locus_tag="AGES379_4600"
                     /function="Cytoplasmic"
                     /score="173"
                     /product="UPF0312 protein SAR2769 n=25
                     Tax=Staphylococcaceae RepID=Y2769_STAAR"
                     /note="score=173"
     gene            480910..481425
                     /locus_tag="AGES379_4600"
     CDS             481537..482007
                     /locus_tag="AGES379_4610"
                     /function="GO:0006950 response to stress[P]"
                     /score="208"
                     /product="Activator of Hsp90 ATPase 1 family protein n=22
                     Tax=Staphylococcus RepID=A5IVI5_STAA9"
                     /note="score=208"
     gene            481537..482007
                     /locus_tag="AGES379_4610"
     CDS             482079..482261
                     /locus_tag="AGES379_4620"
                     /score="73.2"
                     /product="Putative uncharacterized protein n=1
                     Tax=Staphylococcus saprophyticus subsp. saprophyticus
                     ATCC 15305 RepID=Q49ZX9_STAS1"
                     /note="score=73.2"
     gene            482079..482261
                     /locus_tag="AGES379_4620"
     CDS             482386..483204
                     /locus_tag="AGES379_4630"
                     /function="GO:0005215 transporter activity[F]"
                     /function="GO:0016020 membrane[C]"
                     /function="GO:0006810 transport[P]"
                     /function="[U] Intracellular trafficking, secretion, and
                     vesicular transport"
                     /function="[P] Inorganic ion transport and metabolism"
                     /function="[R] General function prediction only"
                     /function="[M] Cell wall/membrane/envelope biogenesis"
                     /function="[T] Signal transduction mechanisms"
                     /function="CytoplasmicMembrane"
                     /score="307"
                     /product="Formate/nitrite transporter family protein n=16
                     Tax=Staphylococcus RepID=A6QJP3_STAAE"
                     /note="score=307"
     gene            482386..483204
                     /locus_tag="AGES379_4630"
     CDS             483359..484042
                     /locus_tag="AGES379_4640"
                     /function="GO:0009236 cobalamin biosynthetic process[P]"
                     /function="GO:0046872 metal ion binding[F]"
                     /function="GO:0016829 lyase activity[F]"
                     /score="353"
                     /product="Similar to formate transporter NirC n=1
                     Tax=Staphylococcus haemolyticus JCSC1435
                     RepID=Q4L8R6_STAHJ"
                     /note="score=353"
     gene            483359..484042
                     /locus_tag="AGES379_4640"
     CDS             484253..486658
                     /locus_tag="AGES379_4650"
                     /function="GO:0042128 nitrate assimilation[P]"
                     /function="GO:0050661 NADP or NADPH binding[F]"
                     /function="GO:0008942 nitrite reductase [NAD(P)H]
                     activity[F]"
                     /function="GO:0020037 heme binding[F]"
                     /function="GO:0051536 iron-sulfur cluster binding[F]"
                     /function="GO:0009055 electron carrier activity[F]"
                     /function="GO:0050660 FAD binding[F]"
                     /function="[C] Energy production and conversion"
                     /function="[P] Inorganic ion transport and metabolism"
                     /function="[R] General function prediction only"
                     /function="[E] Amino acid transport and metabolism"
                     /function="Cytoplasmic"
                     /score="1322"
                     /product="Nitrite reductase [NAD(P)H], large subunit n=1
                     Tax=Staphylococcus warneri L37603 RepID=C4W7X2_STAWA"
                     /EC_number="1.7.1.4"
                     /note="score=1322"
     gene            484253..486658
                     /locus_tag="AGES379_4650"
     CDS             486670..486975
                     /locus_tag="AGES379_4660"
                     /function="GO:0042128 nitrate assimilation[P]"
                     /function="GO:0055114 oxidation reduction[P]"
                     /function="GO:0008942 nitrite reductase [NAD(P)H]
                     activity[F]"
                     /function="GO:0009055 electron carrier activity[F]"
                     /function="GO:0051537 2 iron, 2 sulfur cluster
                     binding[F]"
                     /score="163"
                     /product="NirD protein n=23 Tax=cellular organisms
                     RepID=B9DL97_STACT"
                     /EC_number="1.7.1.4"
                     /note="score=163"
     gene            486670..486975
                     /locus_tag="AGES379_4660"
     CDS             486966..487916
                     /locus_tag="AGES379_4670"
                     /function="GO:0055114 oxidation reduction[P]"
                     /function="GO:0004851 uroporphyrin-III
                     C-methyltransferase activity[F]"
                     /function="GO:0006779 porphyrin biosynthetic process[P]"
                     /function="[H] Coenzyme transport and metabolism"
                     /function="[O] Posttranslational modification, protein
                     turnover, chaperones"
                     /function="[U] Intracellular trafficking, secretion, and
                     vesicular transport"
                     /score="352"
                     /product="Uroporphyrinogen-III C-methyltransferase n=22
                     Tax=Staphylococcus RepID=A5IVH8_STAA9"
                     /EC_number="2.1.1.107"
                     /note="score=352"
     gene            486966..487916
                     /locus_tag="AGES379_4670"
     CDS             488123..491806
                     /locus_tag="AGES379_4680"
                     /function="GO:0055114 oxidation reduction[P]"
                     /function="GO:0042126 nitrate metabolic process[P]"
                     /function="GO:0008940 nitrate reductase activity[F]"
                     /function="GO:0009325 nitrate reductase complex[C]"
                     /function="GO:0030151 molybdenum ion binding[F]"
                     /function="Periplasmic"
                     /score="2281"
                     /product="Nitrate reductase alpha chain n=43 Tax=cellular
                     organisms RepID=Q2YZ36_STAAB"
                     /EC_number="1.7.99.4"
                     /note="score=2281"
     gene            488123..491806
                     /locus_tag="AGES379_4680"
     CDS             491820..493355
                     /locus_tag="AGES379_4690"
                     /function="GO:0055114 oxidation reduction[P]"
                     /function="GO:0042126 nitrate metabolic process[P]"
                     /function="GO:0008940 nitrate reductase activity[F]"
                     /function="GO:0009325 nitrate reductase complex[C]"
                     /function="Cytoplasmic"
                     /function="[C] Energy production and conversion"
                     /function="[P] Inorganic ion transport and metabolism"
                     /function="[S] Function unknown"
                     /score="612"
                     /product="Nitrate reductase, beta subunit n=19
                     Tax=Bacteria RepID=A9ME50_BRUC2"
                     /note="score=612"
     gene            491820..493355
                     /locus_tag="AGES379_4690"
     CDS             493348..493923
                     /locus_tag="AGES379_4700"
                     /function="GO:0055114 oxidation reduction[P]"
                     /function="GO:0008940 nitrate reductase activity[F]"
                     /function="GO:0009325 nitrate reductase complex[C]"
                     /function="[G] Carbohydrate transport and metabolism"
                     /function="[V] Defense mechanisms"
                     /function="[C] Energy production and conversion"
                     /function="[P] Inorganic ion transport and metabolism"
                     /function="[I] Lipid transport and metabolism"
                     /score="298"
                     /product="Nitrate reductase delta chain n=6
                     Tax=Staphylococcus RepID=Q8CN73_STAES"
                     /note="score=298"
     gene            493348..493923
                     /locus_tag="AGES379_4700"
     CDS             493958..494605
                     /locus_tag="AGES379_4710"
                     /function="GO:0008940 nitrate reductase activity[F]"
                     /function="GO:0009325 nitrate reductase complex[C]"
                     /function="CytoplasmicMembrane"
                     /score="394"
                     /product="Nitrate reductase gamma chain n=3
                     Tax=Bacillales RepID=Q4L8Q9_STAHJ"
                     /note="score=394"
     gene            493958..494605
                     /locus_tag="AGES379_4710"
     CDS             494626..495078
                     /locus_tag="AGES379_4720"
                     /score="191"
                     /product="NreA protein n=22 Tax=Staphylococcus
                     RepID=Q4L8Q8_STAHJ"
                     /note="score=191"
     gene            494626..495078
                     /locus_tag="AGES379_4720"
     CDS             495112..496122
                     /locus_tag="AGES379_4730"
                     /function="GO:0044425 membrane part[C]"
                     /function="GO:0005524 ATP binding[F]"
                     /function="GO:0018106 peptidyl-histidine
                     phosphorylation[P]"
                     /function="GO:0005737 cytoplasm[C]"
                     /function="GO:0000160 two-component signal transduction
                     system (phosphorelay)[P]"
                     /function="GO:0005506 iron ion binding[F]"
                     /function="GO:0000155 two-component sensor activity[F]"
                     /function="GO:0046983 protein dimerization activity[F]"
                     /function="[T] Signal transduction mechanisms"
                     /function="[S] Function unknown"
                     /function="CytoplasmicMembrane"
                     /score="454"
                     /product="Oxygen sensor histidine kinase nreB n=24
                     Tax=Staphylococcus RepID=NREB_STACT"
                     /EC_number="2.7.13.3"
                     /note="score=454"
     gene            495112..496122
                     /locus_tag="AGES379_4730"
     CDS             496148..496801
                     /locus_tag="AGES379_4740"
                     /function="GO:0006355 regulation of transcription,
                     DNA-dependent[P]"
                     /function="GO:0000160 two-component signal transduction
                     system (phosphorelay)[P]"
                     /function="GO:0043565 sequence-specific DNA binding[F]"
                     /function="GO:0003700 transcription factor activity[F]"
                     /function="GO:0005622 intracellular[C]"
                     /function="GO:0000156 two-component response regulator
                     activity[F]"
                     /function="[K] Transcription"
                     /function="[F] Nucleotide transport and metabolism"
                     /function="[P] Inorganic ion transport and metabolism"
                     /function="[T] Signal transduction mechanisms"
                     /function="Cytoplasmic"
                     /score="386"
                     /product="Oxygen regulatory protein nreC n=30
                     Tax=Firmicutes RepID=NREC_STAEQ"
                     /note="score=386"
     gene            496148..496801
                     /locus_tag="AGES379_4740"
     CDS             497051..498208
                     /locus_tag="AGES379_4750"
                     /function="CytoplasmicMembrane"
                     /score="585"
                     /product="Probable nitrate transporter narT n=96
                     Tax=Bacteria RepID=NART_STAA1"
                     /note="score=585"
     gene            497051..498208
                     /locus_tag="AGES379_4750"
     CDS             complement(498464..498913)
                     /locus_tag="AGES379_4760"
                     /function="Cytoplasmic"
                     /score="169"
                     /product="Heat shock protein, Hsp20 family n=4
                     Tax=Staphylococcus RepID=B9CPV8_STACP"
                     /note="score=169"
     gene            complement(498464..498913)
                     /locus_tag="AGES379_4760"
     CDS             complement(499114..499557)
                     /locus_tag="AGES379_4770"
                     /function="GO:0006355 regulation of transcription,
                     DNA-dependent[P]"
                     /function="GO:0003700 transcription factor activity[F]"
                     /function="GO:0005506 iron ion binding[F]"
                     /function="GO:0005622 intracellular[C]"
                     /score="210"
                     /product="HTH-type transcriptional regulator sarZ n=4
                     Tax=Bacillales RepID=SARZ_STAHJ"
                     /note="score=210"
     gene            complement(499114..499557)
                     /locus_tag="AGES379_4770"
     CDS             499839..500198
                     /locus_tag="AGES379_4780"
                     /score="157"
                     /product="Probable exported protein n=24
                     Tax=Staphylococcus RepID=Q2YZ48_STAAB"
                     /note="score=157"
     gene            499839..500198
                     /locus_tag="AGES379_4780"
     CDS             500603..501847
                     /locus_tag="AGES379_4790"
                     /function="GO:0016020 membrane[C]"
                     /function="GO:0006835 dicarboxylic acid transport[P]"
                     /function="GO:0017153 sodium:dicarboxylate symporter
                     activity[F]"
                     /function="CytoplasmicMembrane"
                     /score="350"
                     /product="Proton glutamate symport protein n=130
                     Tax=Bacteria RepID=GLTP_ECOLI"
                     /note="score=350"
     gene            500603..501847
                     /locus_tag="AGES379_4790"
     CDS             complement(501974..502327)
                     /locus_tag="AGES379_4800"
                     /score="120"
                     /product="Probable exported protein n=24
                     Tax=Staphylococcus RepID=Q2YZ27_STAAB"
                     /note="score=120"
     gene            complement(501974..502327)
                     /locus_tag="AGES379_4800"
     CDS             complement(502503..502934)
                     /locus_tag="AGES379_4810"
                     /score="214"
                     /product="General stress protein 26 n=22
                     Tax=Staphylococcus RepID=Q8CN80_STAES"
                     /note="score=214"
     gene            complement(502503..502934)
                     /locus_tag="AGES379_4810"
     CDS             complement(502970..504976)
                     /locus_tag="AGES379_4820"
                     /function="GO:0003700 transcription factor activity[F]"
                     /function="GO:0044464 cell part[C]"
                     /function="[K] Transcription"
                     /function="[G] Carbohydrate transport and metabolism"
                     /function="[V] Defense mechanisms"
                     /function="[R] General function prediction only"
                     /function="[P] Inorganic ion transport and metabolism"
                     /function="[T] Signal transduction mechanisms"
                     /function="[E] Amino acid transport and metabolism"
                     /score="701"
                     /product="Transcriptional regulator, AraC family n=27
                     Tax=Staphylococcus RepID=A5IVG2_STAA9"
                     /note="score=701"
     gene            complement(502970..504976)
                     /locus_tag="AGES379_4820"
     CDS             complement(505991..506932)
                     /locus_tag="AGES379_4830"
                     /function="GO:0030001 metal ion transport[P]"
                     /function="GO:0046873 metal ion transmembrane transporter
                     activity[F]"
                     /function="GO:0016020 membrane[C]"
                     /score="444"
                     /product="Transporter, CorA family n=25
                     Tax=Staphylococcaceae RepID=Q5HLM0_STAEQ"
                     /note="score=444"
     gene            complement(505991..506932)
                     /locus_tag="AGES379_4830"
     CDS             complement(506957..507580)
                     /locus_tag="AGES379_4840"
                     /function="GO:0003677 DNA binding[F]"
                     /function="Cytoplasmic"
                     /score="264"
                     /product="Similar to transcriptional regulator
                     tetR-family n=3 Tax=Staphylococcus RepID=Q4L8P3_STAHJ"
                     /note="score=264"
     gene            complement(506957..507580)
                     /locus_tag="AGES379_4840"
     CDS             507806..509017
                     /locus_tag="AGES379_4850"
                     /function="GO:0043229 intracellular organelle[C]"
                     /function="CytoplasmicMembrane"
                     /score="550"
                     /product="ABC-2 type transporter n=24 Tax=Staphylococcus
                     RepID=A5IVF7_STAA9"
                     /note="score=550"
     gene            507806..509017
                     /locus_tag="AGES379_4850"
     repeat_region   508684..508724
                     /rpt_unit="AATTTTAGGATTTATGGTTT"
                     /locus_tag="RR_8"
                     /rpt_type="TANDEM"
                     /note="2.0 copies"
     CDS             509520..510767
                     /locus_tag="AGES379_4860"
                     /function="GO:0005507 copper ion binding[F]"
                     /function="GO:0009276 Gram-negative-bacterium-type cell
                     wall[C]"
                     /function="GO:0046688 response to copper ion[P]"
                     /function="GO:0042597 periplasmic space[C]"
                     /function="[V] Defense mechanisms"
                     /function="[R] General function prediction only"
                     /function="[P] Inorganic ion transport and metabolism"
                     /function="[M] Cell wall/membrane/envelope biogenesis"
                     /function="CytoplasmicMembrane"
                     /score="142"
                     /product="Copper export proteins n=5 Tax=Staphylococcus
                     RepID=Q8CN84_STAES"
                     /note="score=142"
     gene            509520..510767
                     /locus_tag="AGES379_4860"
     CDS             510784..511395
                     /locus_tag="AGES379_4870"
                     /score="258"
                     /product="Similar to unknown protein n=3
                     Tax=Staphylococcus RepID=Q4L8N7_STAHJ"
                     /note="score=258"
     gene            510784..511395
                     /locus_tag="AGES379_4870"
     CDS             511557..511940
                     /locus_tag="AGES379_4880"
                     /function="CytoplasmicMembrane"
                     /score="187"
                     /product="Probable membrane protein n=22
                     Tax=Staphylococcus RepID=Q2YZ11_STAAB"
                     /note="score=187"
     gene            511557..511940
                     /locus_tag="AGES379_4880"
     CDS             512029..512430
                     /locus_tag="AGES379_4890"
                     /function="GO:0008080 N-acetyltransferase activity[F]"
                     /function="Cytoplasmic"
                     /score="181"
                     /product="Attachment to host cells and virulence n=6
                     Tax=Staphylococcus RepID=Q8CN86_STAES"
                     /note="score=181"
     gene            512029..512430
                     /locus_tag="AGES379_4890"
     CDS             512839..521037
                     /locus_tag="AGES379_4900"
                     /function="GO:0044464 cell part[C]"
                     /score="5272"
                     /product="Extracellular matrix binding protein n=1
                     Tax=Staphylococcus hominis SK119 RepID=C2LWQ6_STAHO"
                     /note="score=5272"
     gene            512839..521037
                     /locus_tag="AGES379_4900"
     CDS             complement(521184..522398)
                     /locus_tag="AGES379_4910"
                     /function="GO:0015074 DNA integration[P]"
                     /function="GO:0003677 DNA binding[F]"
                     /function="GO:0006310 DNA recombination[P]"
                     /score="466"
                     /product="Integrase n=10 Tax=Staphylococcus
                     RepID=A8Z1E8_STAAT"
                     /note="score=466"
     gene            complement(521184..522398)
                     /locus_tag="AGES379_4910"
     CDS             complement(522419..523027)
                     /locus_tag="AGES379_4920"
                     /function="GO:0044464 cell part[C]"
                     /score="174"
                     /product="Putative uncharacterized protein n=1
                     Tax=Staphylococcus hominis SK119 RepID=C2LWQ8_STAHO"
                     /note="score=174"
     gene            complement(522419..523027)
                     /locus_tag="AGES379_4920"
     repeat_region   522845..522905
                     /rpt_unit="TTCTTTAGACTTCTTATC"
                     /locus_tag="RR_9"
                     /rpt_type="TANDEM"
                     /note="3.4 copies"
     CDS             complement(523108..523815)
                     /locus_tag="AGES379_4930"
                     /function="GO:0003676 nucleic acid binding[F]"
                     /score="366"
                     /product="DNA-binding protein n=1 Tax=Staphylococcus
                     hominis SK119 RepID=C2LWQ9_STAHO"
                     /note="score=366"
     gene            complement(523108..523815)
                     /locus_tag="AGES379_4930"
     CDS             523982..524167
                     /locus_tag="AGES379_4940"
                     /score="96.7"
                     /product="SaPI1 Orf21 n=5 Tax=root RepID=Q2YUE1_STAAB"
                     /note="score=96.7"
     gene            523982..524167
                     /locus_tag="AGES379_4940"
     CDS             524171..524443
                     /locus_tag="AGES379_4950"
                     /score="135"
                     /product="Pathogenicity island protein n=12 Tax=root
                     RepID=Q5HHJ4_STAAC"
                     /note="score=135"
     gene            524171..524443
                     /locus_tag="AGES379_4950"
     CDS             524519..524644
                     /locus_tag="AGES379_4960"
                     /score="85.1"
                     /product="Putative uncharacterized protein n=1
                     Tax=Staphylococcus hominis SK119 RepID=C2LWR2_STAHO"
                     /note="score=85.1"
     gene            524519..524644
                     /locus_tag="AGES379_4960"
     CDS             524659..524859
                     /locus_tag="AGES379_4970"
                     /function="Cytoplasmic"
                     /score="142"
                     /product="Hypothetical mobile element-associated protein
                     n=1 Tax=Staphylococcus hominis SK119 RepID=C2LWR3_STAHO"
                     /note="score=142"
     gene            524659..524859
                     /locus_tag="AGES379_4970"
     CDS             524863..525171
                     /locus_tag="AGES379_4980"
                     /function="Cytoplasmic"
                     /score="145"
                     /product="Pathogenicity island protein n=2
                     Tax=Staphylococcus hominis SK119 RepID=C2LX81_STAHO"
                     /note="score=145"
     gene            524863..525171
                     /locus_tag="AGES379_4980"
     CDS             525266..526135
                     /locus_tag="AGES379_4990"
                     /function="OuterMembrane"
                     /score="268"
                     /product="Pathogenicity island protein n=24 Tax=root
                     RepID=Q5HHJ0_STAAC"
                     /note="score=268"
     gene            525266..526135
                     /locus_tag="AGES379_4990"
     CDS             526149..527858
                     /locus_tag="AGES379_5000"
                     /function="OuterMembrane"
                     /score="790"
                     /product="Pathogenicity island protein (Orf13 and Orf14)
                     n=21 Tax=root RepID=Q2YVK5_STAAB"
                     /note="score=790"
     gene            526149..527858
                     /locus_tag="AGES379_5000"
     CDS             528165..528686
                     /locus_tag="AGES379_5010"
                     /score="352"
                     /product="Hypothetical mobile element-associated protein
                     n=1 Tax=Staphylococcus hominis SK119 RepID=C2LWR7_STAHO"
                     /note="score=352"
     gene            528165..528686
                     /locus_tag="AGES379_5010"
     CDS             528688..529332
                     /locus_tag="AGES379_5020"
                     /function="Cytoplasmic"
                     /score="404"
                     /product="Similarity n=24 Tax=root RepID=Q4L4M5_STAHJ"
                     /note="score=404"
     gene            528688..529332
                     /locus_tag="AGES379_5020"
     CDS             529329..529913
                     /locus_tag="AGES379_5030"
                     /score="397"
                     /product="Putative uncharacterized protein n=1
                     Tax=Staphylococcus hominis SK119 RepID=C2LWR9_STAHO"
                     /note="score=397"
     gene            529329..529913
                     /locus_tag="AGES379_5030"
     CDS             530330..530662
                     /locus_tag="AGES379_5040"
                     /score="198"
                     /product="Similarity n=3 Tax=Staphylococcus
                     RepID=Q4L4M7_STAHJ"
                     /note="score=198"
     gene            530330..530662
                     /locus_tag="AGES379_5040"
     CDS             530672..531424
                     /locus_tag="AGES379_5050"
                     /score="465"
                     /product="Putative uncharacterized protein n=1
                     Tax=Staphylococcus hominis SK119 RepID=C2LWS1_STAHO"
                     /note="score=465"
     gene            530672..531424
                     /locus_tag="AGES379_5050"
     CDS             531439..532029
                     /locus_tag="AGES379_5060"
                     /function="Cytoplasmic"
                     /score="345"
                     /product="Similarity n=3 Tax=Staphylococcus
                     RepID=Q4L4M8_STAHJ"
                     /note="score=345"
     gene            531439..532029
                     /locus_tag="AGES379_5060"
     CDS             532071..532241
                     /locus_tag="AGES379_5070"
                     /function="Cytoplasmic"
                     /score="47.8"
                     /product="Similarity n=3 Tax=Staphylococcus
                     RepID=Q4L4M9_STAHJ"
                     /note="score=47.8"
     gene            532071..532241
                     /locus_tag="AGES379_5070"
     CDS             532425..532733
                     /locus_tag="AGES379_5080"
                     /score="202"
                     /product="Pathogenicity island protein n=3
                     Tax=Staphylococcus RepID=C2LWS4_STAHO"
                     /note="score=202"
     gene            532425..532733
                     /locus_tag="AGES379_5080"
     CDS             532733..533059
                     /locus_tag="AGES379_5090"
                     /function="GO:0003700 transcription factor activity[F]"
                     /function="GO:0044464 cell part[C]"
                     /function="GO:0016987 sigma factor activity[F]"
                     /function="Cytoplasmic"
                     /score="174"
                     /product="Similarity n=3 Tax=Staphylococcus
                     RepID=Q4L4N1_STAHJ"
                     /note="score=174"
     gene            532733..533059
                     /locus_tag="AGES379_5090"
     CDS             533070..533642
                     /locus_tag="AGES379_5100"
                     /function="GO:0006323 DNA packaging[P]"
                     /function="Cytoplasmic"
                     /score="229"
                     /product="MW1949 protein n=29 Tax=root
                     RepID=Q8NVL3_STAAW"
                     /note="score=229"
     gene            533070..533642
                     /locus_tag="AGES379_5100"
     CDS             535995..537824
                     /locus_tag="AGES379_5110"
                     /function="GO:0003824 catalytic activity[F]"
                     /function="GO:0044464 cell part[C]"
                     /score="1202"
                     /product="CDP-Glycerol:Poly(Glycerophosphate)
                     glycerophosphotransferase family protein n=2
                     Tax=Staphylococcus RepID=C2LWS7_STAHO"
                     /note="score=1202"
     gene            535995..537824
                     /locus_tag="AGES379_5110"
     CDS             537895..538452
                     /locus_tag="AGES379_5120"
                     /score="275"
                     /product="Putative uncharacterized protein n=2
                     Tax=Staphylococcus RepID=Q7X3Q7_STAAU"
                     /note="score=275"
     gene            537895..538452
                     /locus_tag="AGES379_5120"
     CDS             538648..541026
                     /locus_tag="AGES379_5130"
                     /function="GO:0005694 chromosome[C]"
                     /function="[C] Energy production and conversion"
                     /function="[R] General function prediction only"
                     /function="[D] Cell cycle control, cell division,
                     chromosome partitioning"
                     /function="[L] Replication, recombination and repair"
                     /function="[S] Function unknown"
                     /function="Cytoplasmic"
                     /score="1318"
                     /product="EbhA protein n=1 Tax=Staphylococcus hominis
                     SK119 RepID=C2LWS9_STAHO"
                     /note="score=1318"
     gene            538648..541026
                     /locus_tag="AGES379_5130"
     CDS             complement(541116..542087)
                     /locus_tag="AGES379_5140"
                     /function="GO:0055114 oxidation reduction[P]"
                     /function="GO:0006520 cellular amino acid metabolic
                     process[P]"
                     /function="GO:0008270 zinc ion binding[F]"
                     /function="GO:0016491 oxidoreductase activity[F]"
                     /function="Cytoplasmic"
                     /score="425"
                     /product="Quinone oxidoreductase putative, YhdH/YhfP n=21
                     Tax=Staphylococcus RepID=A5IVF1_STAA9"
                     /note="score=425"
     gene            complement(541116..542087)
                     /locus_tag="AGES379_5140"
     CDS             542431..543285
                     /locus_tag="AGES379_5150"
                     /score="469"
                     /product="UPF0409 lipoprotein n=17 Tax=Staphylococcus
                     RepID=U409_STAHJ"
                     /note="score=469"
     gene            542431..543285
                     /locus_tag="AGES379_5150"
     CDS             543282..544508
                     /locus_tag="AGES379_5160"
                     /function="GO:0055114 oxidation reduction[P]"
                     /function="GO:0016684 oxidoreductase activity, acting on
                     peroxide as acceptor[F]"
                     /function="GO:0005506 iron ion binding[F]"
                     /score="594"
                     /product="Iron (Fe2+)-dependent Dyp family peroxidase
                     n=19 Tax=Staphylococcus RepID=A8YZG9_STAAT"
                     /note="score=594"
     gene            543282..544508
                     /locus_tag="AGES379_5160"
     CDS             544555..545970
                     /locus_tag="AGES379_5170"
                     /function="GO:0044464 cell part[C]"
                     /function="CytoplasmicMembrane"
                     /score="490"
                     /product="OFeT family oxidase-dependent iron (Fe2+)
                     transporter n=21 Tax=Staphylococcus RepID=A8YZH0_STAAT"
                     /note="score=490"
     gene            544555..545970
                     /locus_tag="AGES379_5170"
     CDS             546018..546218
                     /locus_tag="AGES379_5180"
                     /score="68.2"
                     /product="OFeT family oxidase-dependent iron (Fe2+)
                     transporter n=21 Tax=Staphylococcus RepID=A8YZH0_STAAT"
                     /note="score=68.2"
     gene            546018..546218
                     /locus_tag="AGES379_5180"
     CDS             complement(546289..546912)
                     /locus_tag="AGES379_5190"
                     /function="CytoplasmicMembrane"
                     /score="381"
                     /product="Sec-independent protein translocase protein n=2
                     Tax=Staphylococcus RepID=C2LWT5_STAHO"
                     /note="score=381"
     gene            complement(546289..546912)
                     /locus_tag="AGES379_5190"
     CDS             complement(546986..547210)
                     /locus_tag="AGES379_5200"
                     /function="GO:0016021 integral to membrane[C]"
                     /function="GO:0015031 protein transport[P]"
                     /function="GO:0008565 protein transporter activity[F]"
                     /score="79.0"
                     /product="MttA/Hcf106 family protein-related protein n=22
                     Tax=Staphylococcus RepID=Q2G127_STAA8"
                     /note="score=79.0"
     gene            complement(546986..547210)
                     /locus_tag="AGES379_5200"
     CDS             547387..547902
                     /locus_tag="AGES379_5210"
                     /function="GO:0008152 metabolic process[P]"
                     /function="GO:0008080 N-acetyltransferase activity[F]"
                     /function="[K] Transcription"
                     /function="[M] Cell wall/membrane/envelope biogenesis"
                     /function="[R] General function prediction only"
                     /function="[P] Inorganic ion transport and metabolism"
                     /function="[J] Translation, ribosomal structure and
                     biogenesis"
                     /function="Cytoplasmic"
                     /score="207"
                     /product="Transcription repressor of sporulation,
                     septation and degradation PaiA n=23 Tax=Staphylococcus
                     RepID=Q8CN87_STAES"
                     /note="score=207"
     gene            547387..547902
                     /locus_tag="AGES379_5210"
     CDS             complement(547958..549643)
                     /locus_tag="AGES379_5220"
                     /function="GO:0047355 CDP-glycerol
                     glycerophosphotransferase activity[F]"
                     /function="GO:0044464 cell part[C]"
                     /function="Cytoplasmic"
                     /score="1122"
                     /product="TagF domain protein n=1 Tax=Staphylococcus
                     hominis SK119 RepID=C2LWT8_STAHO"
                     /note="score=1122"
     gene            complement(547958..549643)
                     /locus_tag="AGES379_5220"
     CDS             549999..551600
                     /locus_tag="AGES379_5230"
                     /function="GO:0015727 lactate transport[P]"
                     /function="GO:0015129 lactate transmembrane transporter
                     activity[F]"
                     /function="[K] Transcription"
                     /function="[C] Energy production and conversion"
                     /function="[M] Cell wall/membrane/envelope biogenesis"
                     /function="[R] General function prediction only"
                     /function="[I] Lipid transport and metabolism"
                     /function="CytoplasmicMembrane"
                     /score="489"
                     /product="L-lactate permease n=47 Tax=Bacteria
                     RepID=LCTP_BACHD"
                     /note="score=489"
     gene            549999..551600
                     /locus_tag="AGES379_5230"
     CDS             complement(551650..552774)
                     /locus_tag="AGES379_5240"
                     /function="GO:0009058 biosynthetic process[P]"
                     /score="694"
                     /product="Glycosyl transferase, group 1 family protein
                     n=3 Tax=Staphylococcus RepID=C2LWU0_STAHO"
                     /note="score=694"
     gene            complement(551650..552774)
                     /locus_tag="AGES379_5240"
     CDS             553107..554585
                     /locus_tag="AGES379_5250"
                     /function="GO:0008924 malate dehydrogenase (acceptor)
                     activity[F]"
                     /function="GO:0006099 tricarboxylic acid cycle[P]"
                     /function="[K] Transcription"
                     /function="[U] Intracellular trafficking, secretion, and
                     vesicular transport"
                     /function="[G] Carbohydrate transport and metabolism"
                     /function="[R] General function prediction only"
                     /function="[P] Inorganic ion transport and metabolism"
                     /score="731"
                     /product="Probable malate:quinone oxidoreductase 1 n=55
                     Tax=cellular organisms RepID=MQO1_STAAR"
                     /EC_number="1.1.99.16"
                     /note="score=731"
     gene            553107..554585
                     /locus_tag="AGES379_5250"
     CDS             complement(554637..556010)
                     /locus_tag="AGES379_5260"
                     /function="GO:0016021 integral to membrane[C]"
                     /function="GO:0005524 ATP binding[F]"
                     /function="GO:0000155 two-component sensor activity[F]"
                     /function="GO:0007165 signal transduction[P]"
                     /function="GO:0016310 phosphorylation[P]"
                     /function="CytoplasmicMembrane"
                     /score="461"
                     /product="Heme sensor protein hssS n=24
                     Tax=Staphylococcus RepID=HSSS_STAS1"
                     /EC_number="2.7.13.3"
                     /note="score=461"
     gene            complement(554637..556010)
                     /locus_tag="AGES379_5260"
     CDS             complement(556003..556677)
                     /locus_tag="AGES379_5270"
                     /function="GO:0006355 regulation of transcription,
                     DNA-dependent[P]"
                     /function="GO:0000160 two-component signal transduction
                     system (phosphorelay)[P]"
                     /function="GO:0000156 two-component response regulator
                     activity[F]"
                     /function="GO:0003677 DNA binding[F]"
                     /function="[K] Transcription"
                     /function="[M] Cell wall/membrane/envelope biogenesis"
                     /function="[T] Signal transduction mechanisms"
                     /function="[E] Amino acid transport and metabolism"
                     /function="Cytoplasmic"
                     /score="325"
                     /product="Heme response regulator hssR n=26
                     Tax=Bacillales RepID=HSSR_STAAR"
                     /note="score=325"
     gene            complement(556003..556677)
                     /locus_tag="AGES379_5270"
     CDS             556807..557862
                     /locus_tag="AGES379_5280"
                     /function="GO:0044464 cell part[C]"
                     /function="CytoplasmicMembrane"
                     /score="379"
                     /product="Putative uncharacterized protein n=3
                     Tax=Staphylococcus RepID=B9DLN3_STACT"
                     /note="score=379"
     gene            556807..557862
                     /locus_tag="AGES379_5280"
     CDS             557862..558527
                     /locus_tag="AGES379_5290"
                     /function="GO:0005524 ATP binding[F]"
                     /function="GO:0016887 ATPase activity[F]"
                     /function="GO:0005694 chromosome[C]"
                     /function="CytoplasmicMembrane"
                     /score="306"
                     /product="Putative hemin import ATP-binding protein hrtA
                     n=21 Tax=Staphylococcus RepID=HRTA_STAES"
                     /note="score=306"
     gene            557862..558527
                     /locus_tag="AGES379_5290"
     CDS             complement(558597..559568)
                     /locus_tag="AGES379_5300"
                     /function="CytoplasmicMembrane"
                     /score="355"
                     /product="Similar to unknown protein n=1
                     Tax=Staphylococcus haemolyticus JCSC1435
                     RepID=Q4L8L6_STAHJ"
                     /note="score=355"
     gene            complement(558597..559568)
                     /locus_tag="AGES379_5300"
     CDS             559758..560186
                     /locus_tag="AGES379_5310"
                     /function="GO:0006355 regulation of transcription,
                     DNA-dependent[P]"
                     /function="GO:0043565 sequence-specific DNA binding[F]"
                     /function="GO:0003700 transcription factor activity[F]"
                     /function="GO:0005622 intracellular[C]"
                     /score="145"
                     /product="HTH-type transcriptional regulator tcaR n=24
                     Tax=Staphylococcus RepID=TCAR_STAAC"
                     /note="score=145"
     gene            559758..560186
                     /locus_tag="AGES379_5310"
     CDS             560286..561650
                     /locus_tag="AGES379_5320"
                     /score="440"
                     /product="TcaA protein n=1 Tax=Staphylococcus warneri
                     L37603 RepID=C4WDV6_STAWA"
                     /note="score=440"
     gene            560286..561650
                     /locus_tag="AGES379_5320"
     CDS             561704..562876
                     /locus_tag="AGES379_5330"
                     /function="GO:0016021 integral to membrane[C]"
                     /function="GO:0005215 transporter activity[F]"
                     /function="GO:0006810 transport[P]"
                     /function="CytoplasmicMembrane"
                     /score="459"
                     /product="TcaB protein n=43 Tax=Staphylococcaceae
                     RepID=B9DLQ3_STACT"
                     /note="score=459"
     gene            561704..562876
                     /locus_tag="AGES379_5330"
     CDS             complement(562931..563482)
                     /locus_tag="AGES379_5340"
                     /score="231"
                     /product="Transcriptional regulator n=2
                     Tax=Staphylococcus RepID=C4WDV4_STAWA"
                     /note="score=231"
     gene            complement(562931..563482)
                     /locus_tag="AGES379_5340"
     CDS             563604..564251
                     /locus_tag="AGES379_5350"
                     /function="GO:0044464 cell part[C]"
                     /function="[V] Defense mechanisms"
                     /function="[C] Energy production and conversion"
                     /function="[M] Cell wall/membrane/envelope biogenesis"
                     /function="[R] General function prediction only"
                     /score="278"
                     /product="Drug transporter, putative n=24
                     Tax=Staphylococcus RepID=Q5HDK3_STAAC"
                     /note="score=278"
     gene            563604..564251
                     /locus_tag="AGES379_5350"
     CDS             564264..566357
                     /locus_tag="AGES379_5360"
                     /function="GO:0016021 integral to membrane[C]"
                     /function="GO:0005215 transporter activity[F]"
                     /function="GO:0015904 tetracycline transport[P]"
                     /function="GO:0046677 response to antibiotic[P]"
                     /function="[G] Carbohydrate transport and metabolism"
                     /function="[P] Inorganic ion transport and metabolism"
                     /function="[M] Cell wall/membrane/envelope biogenesis"
                     /function="[E] Amino acid transport and metabolism"
                     /function="CytoplasmicMembrane"
                     /score="1226"
                     /product="Drug resistance transporter, EmrB/QacA family
                     n=2 Tax=Staphylococcus RepID=C2LWV2_STAHO"
                     /note="score=1226"
     gene            564264..566357
                     /locus_tag="AGES379_5360"
     CDS             complement(566436..567092)
                     /locus_tag="AGES379_5370"
                     /function="CytoplasmicMembrane"
                     /score="177"
                     /product="Similar to unknown protein n=3
                     Tax=Staphylococcus RepID=Q4L8K9_STAHJ"
                     /note="score=177"
     gene            complement(566436..567092)
                     /locus_tag="AGES379_5370"
     CDS             567258..568157
                     /locus_tag="AGES379_5380"
                     /function="GO:0008152 metabolic process[P]"
                     /function="GO:0016787 hydrolase activity[F]"
                     /score="380"
                     /product="MW2271 protein n=23 Tax=Staphylococcus
                     RepID=Q8NV52_STAAW"
                     /note="score=380"
     gene            567258..568157
                     /locus_tag="AGES379_5380"
     CDS             complement(568209..568625)
                     /locus_tag="AGES379_5390"
                     /function="Cytoplasmic"
                     /score="272"
                     /product="Putative uncharacterized protein n=1
                     Tax=Staphylococcus hominis SK119 RepID=C2LWV5_STAHO"
                     /note="score=272"
     gene            complement(568209..568625)
                     /locus_tag="AGES379_5390"
     CDS             complement(568625..569104)
                     /locus_tag="AGES379_5400"
                     /function="Cytoplasmic"
                     /score="172"
                     /product="Thioesterase-like protein n=24
                     Tax=Staphylococcus RepID=A5IVC9_STAA9"
                     /note="score=172"
     gene            complement(568625..569104)
                     /locus_tag="AGES379_5400"
     CDS             569232..570173
                     /locus_tag="AGES379_5410"
                     /function="GO:0015087 cobalt ion transmembrane
                     transporter activity[F]"
                     /function="GO:0006824 cobalt ion transport[P]"
                     /function="GO:0015693 magnesium ion transport[P]"
                     /function="GO:0015095 magnesium ion transmembrane
                     transporter activity[F]"
                     /function="GO:0016020 membrane[C]"
                     /function="Cytoplasmic"
                     /score="455"
                     /product="Magnesium and cobalt transport protein CorA n=1
                     Tax=Staphylococcus warneri L37603 RepID=C4W7N5_STAWA"
                     /note="score=455"
     gene            569232..570173
                     /locus_tag="AGES379_5410"
     CDS             570208..571257
                     /locus_tag="AGES379_5420"
                     /function="GO:0005737 cytoplasm[C]"
                     /function="GO:0008299 isoprenoid biosynthetic process[P]"
                     /function="GO:0015930 glutamate synthase activity[F]"
                     /function="GO:0006537 glutamate biosynthetic process[P]"
                     /function="GO:0010181 FMN binding[F]"
                     /function="GO:0004452 isopentenyl-diphosphate
                     delta-isomerase activity[F]"
                     /function="[G] Carbohydrate transport and metabolism"
                     /function="[C] Energy production and conversion"
                     /function="[M] Cell wall/membrane/envelope biogenesis"
                     /function="[R] General function prediction only"
                     /function="[L] Replication, recombination and repair"
                     /score="653"
                     /product="Isopentenyl-diphosphate delta-isomerase, type 2
                     n=3 Tax=Staphylococcus RepID=C2LWV8_STAHO"
                     /EC_number="5.3.3.2"
                     /note="score=653"
     gene            570208..571257
                     /locus_tag="AGES379_5420"
     CDS             complement(571318..571956)
                     /locus_tag="AGES379_5430"
                     /function="GO:0003905 alkylbase DNA N-glycosylase
                     activity[F]"
                     /function="GO:0003677 DNA binding[F]"
                     /function="GO:0006284 base-excision repair[P]"
                     /function="Cytoplasmic"
                     /score="329"
                     /product="Putative 3-methyladenine DNA glycosylase n=22
                     Tax=Staphylococcus RepID=3MGH_STAEQ"
                     /note="score=329"
     gene            complement(571318..571956)
                     /locus_tag="AGES379_5430"
     CDS             572209..572547
                     /locus_tag="AGES379_5440"
                     /function="GO:0016020 membrane[C]"
                     /function="CytoplasmicMembrane"
                     /score="182"
                     /product="UPF0060 membrane protein SAB2216c n=20
                     Tax=Bacteria RepID=Y2216_STAAB"
                     /note="score=182"
     gene            572209..572547
                     /locus_tag="AGES379_5440"
     CDS             572577..573587
                     /locus_tag="AGES379_5450"
                     /function="GO:0016021 integral to membrane[C]"
                     /function="GO:0004034 aldose 1-epimerase activity[F]"
                     /function="GO:0019318 hexose metabolic process[P]"
                     /function="GO:0030246 carbohydrate binding[F]"
                     /score="427"
                     /product="Aldose 1-epimerase n=24 Tax=Staphylococcus
                     RepID=A6QJH9_STAAE"
                     /EC_number="5.1.3.3"
                     /note="score=427"
     gene            572577..573587
                     /locus_tag="AGES379_5450"
     CDS             complement(573643..574299)
                     /locus_tag="AGES379_5460"
                     /function="GO:0003824 catalytic activity[F]"
                     /function="GO:0030170 pyridoxal phosphate binding[F]"
                     /function="GO:0030151 molybdenum ion binding[F]"
                     /score="286"
                     /product="MOSC domain containing protein n=22
                     Tax=Staphylococcus RepID=A5IVB9_STAA9"
                     /note="score=286"
     gene            complement(573643..574299)
                     /locus_tag="AGES379_5460"
     CDS             574459..575148
                     /locus_tag="AGES379_5470"
                     /function="GO:0009052 pentose-phosphate shunt,
                     non-oxidative branch[P]"
                     /function="GO:0004751 ribose-5-phosphate isomerase
                     activity[F]"
                     /function="Cytoplasmic"
                     /score="348"
                     /product="Ribose-5-phosphate isomerase A n=24
                     Tax=Staphylococcus RepID=RPIA_STAEQ"
                     /EC_number="5.3.1.6"
                     /note="score=348"
     gene            574459..575148
                     /locus_tag="AGES379_5470"
     CDS             complement(575182..576243)
                     /locus_tag="AGES379_5480"
                     /function="GO:0044464 cell part[C]"
                     /function="CytoplasmicMembrane"
                     /score="320"
                     /product="Lysostaphin resistance protein A n=24
                     Tax=Staphylococcus RepID=LYRA_STAS1"
                     /note="score=320"
     gene            complement(575182..576243)
                     /locus_tag="AGES379_5480"
     CDS             576502..577437
                     /locus_tag="AGES379_5490"
                     /function="GO:0050415 formimidoylglutamase activity[F]"
                     /function="GO:0046872 metal ion binding[F]"
                     /function="GO:0006548 histidine catabolic process[P]"
                     /score="422"
                     /product="Formimidoylglutamase n=25 Tax=Staphylococcus
                     RepID=HUTG_STAA1"
                     /EC_number="3.5.3.8"
                     /note="score=422"
     gene            576502..577437
                     /locus_tag="AGES379_5490"
     CDS             577585..578712
                     /locus_tag="AGES379_5500"
                     /function="GO:0006508 proteolysis[P]"
                     /function="GO:0008237 metallopeptidase activity[F]"
                     /function="GO:0046983 protein dimerization activity[F]"
                     /function="[K] Transcription"
                     /function="[R] General function prediction only"
                     /function="[P] Inorganic ion transport and metabolism"
                     /function="[E] Amino acid transport and metabolism"
                     /function="Cytoplasmic"
                     /score="495"
                     /product="MW2250 protein n=24 Tax=Staphylococcus
                     RepID=Q8NV66_STAAW"
                     /note="score=495"
     gene            577585..578712
                     /locus_tag="AGES379_5500"
     CDS             578792..579682
                     /locus_tag="AGES379_5510"
                     /function="GO:0008152 metabolic process[P]"
                     /function="GO:0005488 binding[F]"
                     /function="GO:0016491 oxidoreductase activity[F]"
                     /function="[M] Cell wall/membrane/envelope biogenesis"
                     /function="[R] General function prediction only"
                     /function="[I] Lipid transport and metabolism"
                     /function="[S] Function unknown"
                     /function="Cytoplasmic"
                     /score="324"
                     /product="Uncharacterized oxidoreductase yhxD n=73
                     Tax=Bacteria RepID=YHXD_BACSU"
                     /note="score=324"
     gene            578792..579682
                     /locus_tag="AGES379_5510"
     CDS             579760..580371
                     /locus_tag="AGES379_5520"
                     /function="GO:0010181 FMN binding[F]"
                     /score="285"
                     /product="Nitrilotriacetate monooxygenase component B
                     homolog n=23 Tax=Bacillales RepID=Q4L8I8_STAHJ"
                     /note="score=285"
     gene            579760..580371
                     /locus_tag="AGES379_5520"
     CDS             580468..581760
                     /locus_tag="AGES379_5530"
                     /function="GO:0016021 integral to membrane[C]"
                     /function="GO:0015385 sodium:hydrogen antiporter
                     activity[F]"
                     /function="GO:0006885 regulation of pH[P]"
                     /function="GO:0006814 sodium ion transport[P]"
                     /function="[G] Carbohydrate transport and metabolism"
                     /function="[C] Energy production and conversion"
                     /function="[L] Replication, recombination and repair"
                     /function="CytoplasmicMembrane"
                     /score="390"
                     /product="Na+ antiporter NhaC n=123 Tax=Bacteria
                     RepID=A7GMX2_BACCN"
                     /note="score=390"
     gene            580468..581760
                     /locus_tag="AGES379_5530"
     CDS             581881..582399
                     /locus_tag="AGES379_5540"
                     /function="GO:0006950 response to stress[P]"
                     /function="Cytoplasmic"
                     /score="290"
                     /product="Similar to unknown protein n=5
                     Tax=Staphylococcus RepID=Q4L8I6_STAHJ"
                     /note="score=290"
     gene            581881..582399
                     /locus_tag="AGES379_5540"
     CDS             complement(582460..583218)
                     /locus_tag="AGES379_5550"
                     /function="GO:0006355 regulation of transcription,
                     DNA-dependent[P]"
                     /function="GO:0003700 transcription factor activity[F]"
                     /function="GO:0005975 carbohydrate metabolic process[P]"
                     /function="GO:0005529 sugar binding[F]"
                     /function="[K] Transcription"
                     /function="[H] Coenzyme transport and metabolism"
                     /function="[V] Defense mechanisms"
                     /function="[M] Cell wall/membrane/envelope biogenesis"
                     /function="[R] General function prediction only"
                     /function="[S] Function unknown"
                     /function="Cytoplasmic"
                     /score="399"
                     /product="Phosphosugar-binding transcriptional regulator
                     n=23 Tax=Staphylococcus RepID=A6QJG5_STAAE"
                     /note="score=399"
     gene            complement(582460..583218)
                     /locus_tag="AGES379_5550"
     CDS             583390..585021
                     /locus_tag="AGES379_5560"
                     /function="GO:0005351 sugar:hydrogen symporter
                     activity[F]"
                     /function="GO:0009401 phosphoenolpyruvate-dependent sugar
                     phosphotransferase system[P]"
                     /function="GO:0016020 membrane[C]"
                     /function="GO:0008982
                     protein-N(PI)-phosphohistidine-sugar phosphotransferase
                     activity[F]"
                     /function="CytoplasmicMembrane"
                     /score="922"
                     /product="PTS system, arbutin-like IIBC component n=2
                     Tax=Staphylococcus RepID=Q4L8I4_STAHJ"
                     /EC_number="2.7.1.69"
                     /note="score=922"
     gene            583390..585021
                     /locus_tag="AGES379_5560"
     CDS             complement(585067..585597)
                     /locus_tag="AGES379_5570"
                     /score="276"
                     /product="Similar to unknown protein n=23
                     Tax=Staphylococcus RepID=Q4L8I3_STAHJ"
                     /note="score=276"
     gene            complement(585067..585597)
                     /locus_tag="AGES379_5570"
     CDS             585883..586797
                     /locus_tag="AGES379_5580"
                     /function="GO:0008508 bile acid:sodium symporter
                     activity[F]"
                     /function="GO:0016020 membrane[C]"
                     /function="GO:0006814 sodium ion transport[P]"
                     /function="[K] Transcription"
                     /function="[G] Carbohydrate transport and metabolism"
                     /function="[F] Nucleotide transport and metabolism"
                     /function="[P] Inorganic ion transport and metabolism"
                     /function="[R] General function prediction only"
                     /function="[T] Signal transduction mechanisms"
                     /function="CytoplasmicMembrane"
                     /score="442"
                     /product="Sodium/bile acid symporter family protein n=16
                     Tax=Staphylococcus aureus RepID=A6QJG2_STAAE"
                     /note="score=442"
     gene            585883..586797
                     /locus_tag="AGES379_5580"
     CDS             586847..587491
                     /locus_tag="AGES379_5590"
                     /function="GO:0008152 metabolic process[P]"
                     /function="GO:0008967 phosphoglycolate phosphatase
                     activity[F]"
                     /function="[G] Carbohydrate transport and metabolism"
                     /function="[R] General function prediction only"
                     /function="[M] Cell wall/membrane/envelope biogenesis"
                     /function="[E] Amino acid transport and metabolism"
                     /score="303"
                     /product="HAD-superfamily hydrolase, subfamily IA,
                     variant 3 n=24 Tax=Staphylococcus RepID=A5IVA1_STAA9"
                     /note="score=303"
     gene            586847..587491
                     /locus_tag="AGES379_5590"
     CDS             587488..587688
                     /locus_tag="AGES379_5600"
     gene            587488..587688
                     /locus_tag="AGES379_5600"
     CDS             complement(587744..587932)
                     /locus_tag="AGES379_5610"
                     /score="50.8"
                     /product="Similar to unknown protein n=17
                     Tax=Staphylococcus RepID=Q4L8H9_STAHJ"
                     /note="score=50.8"
     gene            complement(587744..587932)
                     /locus_tag="AGES379_5610"
     CDS             complement(587939..588283)
                     /locus_tag="AGES379_5620"
                     /function="CytoplasmicMembrane"
                     /score="142"
                     /product="Putative uncharacterized protein n=1
                     Tax=Staphylococcus hominis SK119 RepID=C2LWX8_STAHO"
                     /note="score=142"
     gene            complement(587939..588283)
                     /locus_tag="AGES379_5620"
     CDS             588612..590000
                     /locus_tag="AGES379_5630"
                     /function="GO:0015171 amino acid transmembrane
                     transporter activity[F]"
                     /function="GO:0006865 amino acid transport[P]"
                     /function="GO:0016020 membrane[C]"
                     /function="[H] Coenzyme transport and metabolism"
                     /function="[C] Energy production and conversion"
                     /function="[M] Cell wall/membrane/envelope biogenesis"
                     /function="[I] Lipid transport and metabolism"
                     /function="[E] Amino acid transport and metabolism"
                     /function="CytoplasmicMembrane"
                     /score="554"
                     /product="Uncharacterized transporter ybxG n=189
                     Tax=Bacteria RepID=YBXG_BACSU"
                     /note="score=554"
     gene            588612..590000
                     /locus_tag="AGES379_5630"
     CDS             complement(590216..591088)
                     /locus_tag="AGES379_5640"
                     /function="GO:0006355 regulation of transcription,
                     DNA-dependent[P]"
                     /function="GO:0003700 transcription factor activity[F]"
                     /function="GO:0005975 carbohydrate metabolic process[P]"
                     /function="GO:0005529 sugar binding[F]"
                     /score="300"
                     /product="Transcriptional regulator, RpiR family n=39
                     Tax=Staphylococcus RepID=A5IV96_STAA9"
                     /note="score=300"
     gene            complement(590216..591088)
                     /locus_tag="AGES379_5640"
     CDS             complement(591413..591532)
                     /locus_tag="AGES379_5650"
                     /score="84.7"
                     /product="Putative uncharacterized protein n=1
                     Tax=Staphylococcus hominis SK119 RepID=C2LWY1_STAHO"
                     /note="score=84.7"
     gene            complement(591413..591532)
                     /locus_tag="AGES379_5650"
     CDS             complement(591879..592565)
                     /locus_tag="AGES379_5660"
                     /function="GO:0044464 cell part[C]"
                     /score="248"
                     /product="Helix-turn-helix, type 11 domain protein n=24
                     Tax=Staphylococcus RepID=A5IV93_STAA9"
                     /note="score=248"
     gene            complement(591879..592565)
                     /locus_tag="AGES379_5660"
     CDS             592943..593722
                     /locus_tag="AGES379_5670"
                     /function="GO:0008934 inositol-1(or 4)-monophosphatase
                     activity[F]"
                     /function="Cytoplasmic"
                     /score="347"
                     /product="Inositol monophosphatase family protein n=25
                     Tax=Staphylococcus RepID=Q5HLT8_STAEQ"
                     /EC_number="3.1.3.25"
                     /note="score=347"
     gene            592943..593722
                     /locus_tag="AGES379_5670"
     CDS             593838..594785
                     /locus_tag="AGES379_5680"
                     /score="422"
                     /product="Cell envelope-related transcriptional
                     attenuator n=26 Tax=Staphylococcus RepID=A5IV91_STAA9"
                     /note="score=422"
     gene            593838..594785
                     /locus_tag="AGES379_5680"
     CDS             595028..597991
                     /locus_tag="AGES379_5690"
                     /function="GO:0015942 formate metabolic process[P]"
                     /function="GO:0055114 oxidation reduction[P]"
                     /function="GO:0009326 formate dehydrogenase complex[C]"
                     /function="GO:0008863 formate dehydrogenase activity[F]"
                     /function="GO:0051536 iron-sulfur cluster binding[F]"
                     /function="GO:0009055 electron carrier activity[F]"
                     /function="GO:0030151 molybdenum ion binding[F]"
                     /score="1747"
                     /product="Putative formate dehydrogenase SA2102 n=36
                     Tax=cellular organisms RepID=FDHL_STAAN"
                     /EC_number="1.2.1.2"
                     /note="score=1747"
     gene            595028..597991
                     /locus_tag="AGES379_5690"
     CDS             597978..598460
                     /locus_tag="AGES379_5700"
                     /function="Cytoplasmic"
                     /score="255"
                     /product="Similar to unknown protein n=22
                     Tax=Staphylococcus RepID=Q4L8G7_STAHJ"
                     /note="score=255"
     gene            597978..598460
                     /locus_tag="AGES379_5700"
     CDS             598626..598847
                     /locus_tag="AGES379_5710"
     gene            598626..598847
                     /locus_tag="AGES379_5710"
     CDS             598919..599662
                     /locus_tag="AGES379_5720"
                     /function="GO:0033925 mannosyl-glycoprotein
                     endo-beta-N-acetylglucosaminidase activity[F]"
                     /function="GO:0008745 N-acetylmuramoyl-L-alanine amidase
                     activity[F]"
                     /function="GO:0004040 amidase activity[F]"
                     /function="GO:0009253 peptidoglycan catabolic process[P]"
                     /function="GO:0010382 cellular cell wall macromolecule
                     metabolic process[P]"
                     /score="482"
                     /product="Beta-N-acetylglucosaminidase n=2
                     Tax=Staphylococcus RepID=C2LWY8_STAHO"
                     /EC_number="3.2.1.96"
                     /EC_number="3.5.1.28"
                     /note="score=482"
     gene            598919..599662
                     /locus_tag="AGES379_5720"
     CDS             599683..600807
                     /locus_tag="AGES379_5730"
                     /function="GO:0046168 glycerol-3-phosphate catabolic
                     process[P]"
                     /function="GO:0004497 monooxygenase activity[F]"
                     /function="GO:0044464 cell part[C]"
                     /function="[H] Coenzyme transport and metabolism"
                     /function="[C] Energy production and conversion"
                     /function="[Q] Secondary metabolites biosynthesis,
                     transport and catabolism"
                     /function="[R] General function prediction only"
                     /function="[E] Amino acid transport and metabolism"
                     /function="[L] Replication, recombination and repair"
                     /function="[S] Function unknown"
                     /score="511"
                     /product="Monooxygenase n=24 Tax=Staphylococcus
                     RepID=Q8CNB7_STAES"
                     /note="score=511"
     gene            599683..600807
                     /locus_tag="AGES379_5730"
     CDS             complement(600867..601826)
                     /locus_tag="AGES379_5740"
                     /function="GO:0016616 oxidoreductase activity, acting on
                     the CH-OH group of donors, NAD or NADP as acceptor[F]"
                     /function="GO:0051287 NAD or NADH binding[F]"
                     /function="GO:0008152 metabolic process[P]"
                     /function="Cytoplasmic"
                     /score="565"
                     /product="Putative 2-hydroxyacid dehydrogenase SH0752
                     n=109 Tax=Bacteria RepID=Y752_STAHJ"
                     /note="score=565"
     gene            complement(600867..601826)
                     /locus_tag="AGES379_5740"
     CDS             complement(601906..602220)
                     /locus_tag="AGES379_5750"
                     /function="GO:0016021 integral to membrane[C]"
                     /function="CytoplasmicMembrane"
                     /score="154"
                     /product="SugE protein n=3 Tax=Staphylococcaceae
                     RepID=C2LWZ1_STAHO"
                     /note="score=154"
     gene            complement(601906..602220)
                     /locus_tag="AGES379_5750"
     CDS             complement(602222..602560)
                     /locus_tag="AGES379_5760"
                     /function="GO:0044425 membrane part[C]"
                     /function="CytoplasmicMembrane"
                     /score="132"
                     /product="Similar to chaperonin protein n=2
                     Tax=Staphylococcus RepID=Q4L8G2_STAHJ"
                     /note="score=132"
     gene            complement(602222..602560)
                     /locus_tag="AGES379_5760"
     CDS             complement(602756..603706)
                     /locus_tag="AGES379_5770"
                     /function="[R] General function prediction only"
                     /function="[P] Inorganic ion transport and metabolism"
                     /function="[M] Cell wall/membrane/envelope biogenesis"
                     /function="[E] Amino acid transport and metabolism"
                     /function="[L] Replication, recombination and repair"
                     /score="452"
                     /product="Secretory antigen SsaA n=2 Tax=Staphylococcus
                     RepID=C2LWZ3_STAHO"
                     /note="score=452"
     gene            complement(602756..603706)
                     /locus_tag="AGES379_5770"
     CDS             604226..605296
                     /locus_tag="AGES379_5780"
                     /function="GO:0051287 NAD or NADH binding[F]"
                     /function="GO:0046168 glycerol-3-phosphate catabolic
                     process[P]"
                     /function="GO:0009331 glycerol-3-phosphate dehydrogenase
                     complex[C]"
                     /function="GO:0016491 oxidoreductase activity[F]"
                     /function="[C] Energy production and conversion"
                     /function="[P] Inorganic ion transport and metabolism"
                     /function="[E] Amino acid transport and metabolism"
                     /function="Cytoplasmic"
                     /score="567"
                     /product="NAD/NADP octopine/nopaline dehydrogenase n=24
                     Tax=Staphylococcus RepID=A5IV82_STAA9"
                     /note="score=567"
     gene            604226..605296
                     /locus_tag="AGES379_5780"
     CDS             605353..606738
                     /locus_tag="AGES379_5790"
                     /function="GO:0016021 integral to membrane[C]"
                     /function="GO:0015385 sodium:hydrogen antiporter
                     activity[F]"
                     /function="GO:0006885 regulation of pH[P]"
                     /function="GO:0006814 sodium ion transport[P]"
                     /function="CytoplasmicMembrane"
                     /score="585"
                     /product="Na+/H+ antiporter NhaC n=25 Tax=Staphylococcus
                     RepID=A6U424_STAA2"
                     /note="score=585"
     gene            605353..606738
                     /locus_tag="AGES379_5790"
     CDS             complement(607050..607826)
                     /locus_tag="AGES379_5800"
                     /function="OuterMembrane"
                     /score="246"
                     /product="Staphylococcal secretory antigen ssaA2 n=47
                     Tax=Staphylococcus RepID=SSAA2_STAAS"
                     /note="score=246"
     gene            complement(607050..607826)
                     /locus_tag="AGES379_5800"
     CDS             608445..609299
                     /locus_tag="AGES379_5810"
                     /function="GO:0044464 cell part[C]"
                     /function="[K] Transcription"
                     /function="[G] Carbohydrate transport and metabolism"
                     /function="[C] Energy production and conversion"
                     /function="[R] General function prediction only"
                     /function="[S] Function unknown"
                     /function="Cytoplasmic"
                     /score="534"
                     /product="Transcriptional regulator, AraC family n=2
                     Tax=Staphylococcus RepID=C2LWZ7_STAHO"
                     /note="score=534"
     gene            608445..609299
                     /locus_tag="AGES379_5810"
     CDS             609477..610205
                     /locus_tag="AGES379_5820"
                     /function="GO:0044464 cell part[C]"
                     /function="Cytoplasmic"
                     /score="448"
                     /product="Transcriptional regulator, MarR family n=1
                     Tax=Staphylococcus hominis SK119 RepID=C2LWZ8_STAHO"
                     /note="score=448"
     gene            609477..610205
                     /locus_tag="AGES379_5820"
     CDS             610479..610823
                     /locus_tag="AGES379_5830"
                     /function="GO:0044464 cell part[C]"
                     /score="119"
                     /product="HTH-type transcriptional regulator sarR n=18
                     Tax=Staphylococcus RepID=SARR_STAA8"
                     /note="score=119"
     gene            610479..610823
                     /locus_tag="AGES379_5830"
     CDS             610969..612114
                     /locus_tag="AGES379_5840"
                     /function="GO:0003995 acyl-CoA dehydrogenase activity[F]"
                     /function="GO:0008152 metabolic process[P]"
                     /function="GO:0009055 electron carrier activity[F]"
                     /function="GO:0050660 FAD binding[F]"
                     /score="582"
                     /product="Butyryl-CoA dehydrogenase homolog n=23
                     Tax=Staphylococcus RepID=Q2YYR1_STAAB"
                     /note="score=582"
     gene            610969..612114
                     /locus_tag="AGES379_5840"
     CDS             612207..613148
                     /locus_tag="AGES379_5850"
                     /score="391"
                     /product="Inosine-uridine preferring nucleoside hydrolase
                     family protein n=83 Tax=Bacteria RepID=B7HR75_BACC7"
                     /note="score=391"
     gene            612207..613148
                     /locus_tag="AGES379_5850"
     CDS             613223..613768
                     /locus_tag="AGES379_5860"
                     /function="CytoplasmicMembrane"
                     /score="248"
                     /product="Biotin biosynthesis BioY family protein n=24
                     Tax=Staphylococcus RepID=A6QJC2_STAAE"
                     /note="score=248"
     gene            613223..613768
                     /locus_tag="AGES379_5860"
     CDS             613819..614568
                     /locus_tag="AGES379_5870"
                     /function="GO:0003824 catalytic activity[F]"
                     /score="505"
                     /product="Acetyltransferase n=1 Tax=Staphylococcus
                     hominis SK119 RepID=C2LX03_STAHO"
                     /note="score=505"
     gene            613819..614568
                     /locus_tag="AGES379_5870"
     CDS             complement(614607..615401)
                     /locus_tag="AGES379_5880"
                     /function="GO:0009326 formate dehydrogenase complex[C]"
                     /function="GO:0008863 formate dehydrogenase activity[F]"
                     /function="Cytoplasmic"
                     /score="413"
                     /product="Protein fdhD homolog n=22 Tax=Bacillales
                     RepID=FDHD_STAAB"
                     /note="score=413"
     gene            complement(614607..615401)
                     /locus_tag="AGES379_5880"
     CDS             615589..616380
                     /locus_tag="AGES379_5890"
                     /function="GO:0015689 molybdate ion transport[P]"
                     /function="GO:0015412 molybdate
                     transmembrane-transporting ATPase activity[F]"
                     /function="GO:0030288 outer membrane-bounded periplasmic
                     space[C]"
                     /function="Periplasmic"
                     /score="386"
                     /product="ModA protein n=26 Tax=Staphylococcus
                     RepID=Q4L8E3_STAHJ"
                     /note="score=386"
     gene            615589..616380
                     /locus_tag="AGES379_5890"
     CDS             616392..617063
                     /locus_tag="AGES379_5900"
                     /function="GO:0016021 integral to membrane[C]"
                     /function="GO:0015689 molybdate ion transport[P]"
                     /function="GO:0015098 molybdate ion transmembrane
                     transporter activity[F]"
                     /function="[O] Posttranslational modification, protein
                     turnover, chaperones"
                     /function="[P] Inorganic ion transport and metabolism"
                     /function="[R] General function prediction only"
                     /function="[I] Lipid transport and metabolism"
                     /function="[E] Amino acid transport and metabolism"
                     /function="[S] Function unknown"
                     /function="CytoplasmicMembrane"
                     /score="329"
                     /product="Molybdenum (Mo2+) ABC superfamily ATP binding
                     cassette transporter, membrane protein n=24
                     Tax=Staphylococcus RepID=A8Z376_STAAT"
                     /note="score=329"
     gene            616392..617063
                     /locus_tag="AGES379_5900"
     CDS             617064..617669
                     /locus_tag="AGES379_5910"
                     /function="GO:0005524 ATP binding[F]"
                     /function="GO:0016887 ATPase activity[F]"
                     /function="[O] Posttranslational modification, protein
                     turnover, chaperones"
                     /function="[G] Carbohydrate transport and metabolism"
                     /function="[P] Inorganic ion transport and metabolism"
                     /function="[R] General function prediction only"
                     /function="[E] Amino acid transport and metabolism"
                     /function="Cytoplasmic"
                     /score="269"
                     /product="Molybdenum ABC transporter, ATP-binding protein
                     ModC n=25 Tax=Staphylococcus RepID=Q5HLX2_STAEQ"
                     /note="score=269"
     gene            617064..617669
                     /locus_tag="AGES379_5910"
     CDS             617771..618775
                     /locus_tag="AGES379_5920"
                     /function="GO:0008152 metabolic process[P]"
                     /function="GO:0005488 binding[F]"
                     /function="GO:0016491 oxidoreductase activity[F]"
                     /function="[H] Coenzyme transport and metabolism"
                     /function="[K] Transcription"
                     /function="Cytoplasmic"
                     /score="484"
                     /product="Molybdopterin biosynthesis MoeB n=25
                     Tax=Staphylococcus RepID=A6QJB6_STAAE"
                     /note="score=484"
     gene            617771..618775
                     /locus_tag="AGES379_5920"
     CDS             618783..619295
                     /locus_tag="AGES379_5930"
                     /function="GO:0006777 Mo-molybdopterin cofactor
                     biosynthetic process[P]"
                     /function="Cytoplasmic"
                     /score="224"
                     /product="Molybdenum cofactor biosynthesis protein B n=6
                     Tax=Bacteria RepID=MOAB_STACT"
                     /note="score=224"
     gene            618783..619295
                     /locus_tag="AGES379_5930"
     CDS             complement(619383..619877)
                     /locus_tag="AGES379_5940"
                     /function="GO:0006777 Mo-molybdopterin cofactor
                     biosynthetic process[P]"
                     /score="173"
[truncated: 3,913,612 more chars]
