# Supplementary material for: AGeS: A Software System for Microbial Genome Sequence Annotation
Source: PLoS One. 2011 Mar 7;6(3):e17469. doi: 10.1371/journal.pone.0017469 (PMC3049762; doi:10.1371/journal.pone.0017469)
Supplement: GenBank File S2 — AGeS annotations for the draft genome of S. aureus subsp. aureus TCH60. (GBK) [file pone.0017469.s004.gbk]

LOCUS       AGES394              2781674 bp    dna     linear   UNK 
DEFINITION  [organism=S aureus] [strain=tch60] [gcode=11] [date=4-23-2010]
ACCESSION   AGES394
KEYWORDS    .
SOURCE      S aureus tch60
  ORGANISM  S aureus tch60
            .
FEATURES             Location/Qualifiers
     cbt             1..18
                     /color="1"
                     /note="contig boundary tag: artificial spacer between
                     sequence contigs"
     fasta_record    19..63270
                     /name="NZ_ACHC01000001"
     CDS             326..763
                     /locus_tag="AGES394_10"
                     /score="222"
                     /product="Putative exported protein n=3
                     Tax=Staphylococcus aureus subsp. aureus
                     RepID=Q6GF12_STAAR"
                     /note="score=222"
     gene            326..763
                     /locus_tag="AGES394_10"
     CDS             complement(840..2108)
                     /locus_tag="AGES394_20"
                     /function="GO:0030170 pyridoxal phosphate binding[F]"
                     /function="GO:0009097 isoleucine biosynthetic process[P]"
                     /function="GO:0004794 L-threonine ammonia-lyase
                     activity[F]"
                     /function="GO:0004834 tryptophan synthase activity[F]"
                     /function="[E] Amino acid transport and metabolism"
                     /function="[S] Function unknown"
                     /score="808"
                     /product="Threonine dehydratase biosynthetic n=149
                     Tax=Bacteria RepID=THD1_STAAB"
                     /EC_number="4.2.1.20"
                     /EC_number="4.3.1.19"
                     /note="score=808"
     gene            complement(840..2108)
                     /locus_tag="AGES394_20"
     CDS             complement(2123..2695)
                     /locus_tag="AGES394_30"
                     /function="GO:0009316 3-isopropylmalate dehydratase
                     complex[C]"
                     /function="GO:0003861 3-isopropylmalate dehydratase
                     activity[F]"
                     /function="GO:0009098 leucine biosynthetic process[P]"
                     /score="236"
                     /product="3-isopropylmalate dehydratase small subunit
                     n=104 Tax=Bacilli RepID=LEUD_BACCR"
                     /EC_number="4.2.1.33"
                     /note="score=236"
     gene            complement(2123..2695)
                     /locus_tag="AGES394_30"
     CDS             complement(2696..4066)
                     /locus_tag="AGES394_40"
                     /function="GO:0003861 3-isopropylmalate dehydratase
                     activity[F]"
                     /function="GO:0051539 4 iron, 4 sulfur cluster
                     binding[F]"
                     /function="GO:0009098 leucine biosynthetic process[P]"
                     /score="522"
                     /product="3-isopropylmalate dehydratase large subunit n=2
                     Tax=Streptococcus suis RepID=A4VXS4_STRSY"
                     /EC_number="4.2.1.33"
                     /note="score=522"
     gene            complement(2696..4066)
                     /locus_tag="AGES394_40"
     CDS             complement(4080..5126)
                     /locus_tag="AGES394_50"
                     /function="GO:0055114 oxidation reduction[P]"
                     /function="GO:0051287 NAD or NADH binding[F]"
                     /function="GO:0005737 cytoplasm[C]"
                     /function="GO:0000287 magnesium ion binding[F]"
                     /function="GO:0003862 3-isopropylmalate dehydrogenase
                     activity[F]"
                     /function="GO:0009098 leucine biosynthetic process[P]"
                     /score="691"
                     /product="3-isopropylmalate dehydrogenase n=68
                     Tax=Bacilli RepID=LEU3_STAAR"
                     /EC_number="1.1.1.85"
                     /note="score=691"
     gene            complement(4080..5126)
                     /locus_tag="AGES394_50"
     CDS             complement(5129..6658)
                     /locus_tag="AGES394_60"
                     /function="GO:0003852 2-isopropylmalate synthase
                     activity[F]"
                     /function="GO:0009098 leucine biosynthetic process[P]"
                     /score="518"
                     /product="2-isopropylmalate synthase n=98 Tax=cellular
                     organisms RepID=LEU1_ANOFW"
                     /EC_number="2.3.3.13"
                     /note="score=518"
     gene            complement(5129..6658)
                     /locus_tag="AGES394_60"
     CDS             complement(6688..7707)
                     /locus_tag="AGES394_70"
                     /function="GO:0009082 branched chain family amino acid
                     biosynthetic process[P]"
                     /function="GO:0055114 oxidation reduction[P]"
                     /function="GO:0051287 NAD or NADH binding[F]"
                     /function="GO:0005737 cytoplasm[C]"
                     /function="GO:0046168 glycerol-3-phosphate catabolic
                     process[P]"
                     /function="GO:0006098 pentose-phosphate shunt[P]"
                     /function="GO:0004616 phosphogluconate dehydrogenase
                     (decarboxylating) activity[F]"
                     /function="GO:0004455 ketol-acid reductoisomerase
                     activity[F]"
                     /score="404"
                     /product="Ketol-acid reductoisomerase n=3
                     Tax=Lactobacillus RepID=C0WRB0_LACBU"
                     /EC_number="1.1.1.86"
                     /note="score=404"
     gene            complement(6688..7707)
                     /locus_tag="AGES394_70"
     CDS             complement(7829..8083)
                     /locus_tag="AGES394_80"
                     /score="165"
                     /product="Amino acid-binding ACT domain protein n=19
                     Tax=Staphylococcus RepID=A5IUK1_STAA9"
                     /note="score=165"
     gene            complement(7829..8083)
                     /locus_tag="AGES394_80"
     CDS             complement(8083..9861)
                     /locus_tag="AGES394_90"
                     /function="GO:0009082 branched chain family amino acid
                     biosynthetic process[P]"
                     /function="GO:0030976 thiamin pyrophosphate binding[F]"
                     /function="GO:0000287 magnesium ion binding[F]"
                     /function="GO:0050660 FAD binding[F]"
                     /function="GO:0003984 acetolactate synthase activity[F]"
                     /score="942"
                     /product="Acetolactate synthase n=1 Tax=Staphylococcus
                     capitis SK14 RepID=B9CVH6_STACP"
                     /EC_number="2.2.1.6"
                     /note="score=942"
     gene            complement(8083..9861)
                     /locus_tag="AGES394_90"
     CDS             complement(9880..11556)
                     /locus_tag="AGES394_100"
                     /function="GO:0004160 dihydroxy-acid dehydratase
                     activity[F]"
                     /function="GO:0009082 branched chain family amino acid
                     biosynthetic process[P]"
                     /score="984"
                     /product="Dihydroxy-acid dehydratase n=148 Tax=Bacteria
                     RepID=ILVD_STACT"
                     /EC_number="4.2.1.9"
                     /note="score=984"
     gene            complement(9880..11556)
                     /locus_tag="AGES394_100"
     CDS             12046..12540
                     /locus_tag="AGES394_110"
                     /function="[R] General function prediction only"
                     /function="[E] Amino acid transport and metabolism"
                     /function="[L] Replication, recombination and repair"
                     /score="292"
                     /product="UPF0079 ATP-binding protein n=22
                     Tax=Staphylococcus RepID=C2G5T1_STAAU"
                     /note="score=292"
     gene            12046..12540
                     /locus_tag="AGES394_110"
     CDS             12521..13183
                     /locus_tag="AGES394_120"
                     /function="GO:0004222 metalloendopeptidase activity[F]"
                     /function="GO:0006508 proteolysis[P]"
                     /score="423"
                     /product="MW1975 protein n=24 Tax=Staphylococcus
                     RepID=Q8NVJ3_STAAW"
                     /note="score=423"
     gene            12521..13183
                     /locus_tag="AGES394_120"
     CDS             13156..13620
                     /locus_tag="AGES394_130"
                     /function="GO:0006474 N-terminal protein amino acid
                     acetylation[P]"
                     /function="GO:0008080 N-acetyltransferase activity[F]"
                     /function="[R] General function prediction only"
                     /function="[J] Translation, ribosomal structure and
                     biogenesis"
                     /function="[E] Amino acid transport and metabolism"
                     /function="[S] Function unknown"
                     /score="318"
                     /product="Ribosomal-protein-alanine acetyltransferase
                     n=25 Tax=Staphylococcaceae RepID=A5IUJ6_STAA9"
                     /note="score=318"
     gene            13156..13620
                     /locus_tag="AGES394_130"
     CDS             13613..14638
                     /locus_tag="AGES394_140"
                     /function="GO:0004222 metalloendopeptidase activity[F]"
                     /function="GO:0008270 zinc ion binding[F]"
                     /function="GO:0006508 proteolysis[P]"
                     /function="GO:0008450 O-sialoglycoprotein endopeptidase
                     activity[F]"
                     /score="365"
                     /product="Probable O-sialoglycoprotein endopeptidase n=48
                     Tax=Lactobacillales RepID=GCP_LACF3"
                     /EC_number="3.4.24.57"
                     /note="score=365"
     gene            13613..14638
                     /locus_tag="AGES394_140"
     CDS             complement(14952..16562)
                     /locus_tag="AGES394_150"
                     /function="GO:0030983 mismatched DNA binding[F]"
                     /function="GO:0005524 ATP binding[F]"
                     /function="GO:0006298 mismatch repair[P]"
                     /function="GO:0017111 nucleoside-triphosphatase
                     activity[F]"
                     /score="596"
                     /product="DNA mismatch repair protein MutS n=22
                     Tax=Staphylococcus RepID=Q8CNM0_STAES"
                     /note="score=596"
     gene            complement(14952..16562)
                     /locus_tag="AGES394_150"
     CDS             complement(16936..18864)
                     /locus_tag="AGES394_160"
                     /function="GO:0005524 ATP binding[F]"
                     /function="GO:0033178 proton-transporting two-sector
                     ATPase complex, catalytic domain[C]"
                     /function="GO:0016820 hydrolase activity, acting on acid
                     anhydrides, catalyzing transmembrane movement of
                     substances[F]"
                     /function="GO:0016887 ATPase activity[F]"
                     /function="[R] General function prediction only"
                     /function="[M] Cell wall/membrane/envelope biogenesis"
                     /score="935"
                     /product="Vga protein n=25 Tax=Bacteria
                     RepID=Q4L7T1_STAHJ"
                     /note="score=935"
     gene            complement(16936..18864)
                     /locus_tag="AGES394_160"
     CDS             19117..19752
                     /locus_tag="AGES394_170"
                     /function="GO:0016620 oxidoreductase activity, acting on
                     the aldehyde or oxo group of donors, NAD or NADP as
                     acceptor[F]"
                     /function="GO:0006520 cellular amino acid metabolic
                     process[P]"
                     /function="GO:0051287 NAD or NADH binding[F]"
                     /function="GO:0005737 cytoplasm[C]"
                     /function="GO:0006980 redox signal response[P]"
                     /function="GO:0016564 transcription repressor
                     activity[F]"
                     /function="GO:0016481 negative regulation of
                     transcription[P]"
                     /function="[M] Cell wall/membrane/envelope biogenesis"
                     /function="[R] General function prediction only"
                     /function="[T] Signal transduction mechanisms"
                     /function="[E] Amino acid transport and metabolism"
                     /function="[J] Translation, ribosomal structure and
                     biogenesis"
                     /function="[D] Cell cycle control, cell division,
                     chromosome partitioning"
                     /function="[C] Energy production and conversion"
                     /score="331"
                     /product="Redox-sensing transcriptional repressor rex
                     n=25 Tax=Bacillales RepID=REX_STAS1"
                     /note="score=331"
     gene            19117..19752
                     /locus_tag="AGES394_170"
     CDS             20058..21137
                     /locus_tag="AGES394_180"
                     /score="332"
                     /product="UPF0394 inner membrane protein yeeE n=71
                     Tax=Bacteria RepID=YEEE_ECOLI"
                     /note="score=332"
     gene            20058..21137
                     /locus_tag="AGES394_180"
     CDS             21173..21421
                     /locus_tag="AGES394_190"
                     /function="GO:0005737 cytoplasm[C]"
                     /function="GO:0005515 protein binding[F]"
                     /function="GO:0016783 sulfurtransferase activity[F]"
                     /function="GO:0008033 tRNA processing[P]"
                     /function="[O] Posttranslational modification, protein
                     turnover, chaperones"
                     /function="[R] General function prediction only"
                     /function="[E] Amino acid transport and metabolism"
                     /function="[C] Energy production and conversion"
                     /score="155"
                     /product="SirA family protein n=29 Tax=Bacteria
                     RepID=A5IUJ0_STAA9"
                     /note="score=155"
     gene            21173..21421
                     /locus_tag="AGES394_190"
     CDS             21630..22880
                     /locus_tag="AGES394_200"
                     /function="GO:0008519 ammonium transmembrane transporter
                     activity[F]"
                     /function="GO:0016020 membrane[C]"
                     /function="GO:0006810 transport[P]"
                     /score="772"
                     /product="Ammonium transporter n=23 Tax=Staphylococcus
                     RepID=Q2YUC4_STAAB"
                     /note="score=772"
     gene            21630..22880
                     /locus_tag="AGES394_200"
     CDS             23064..24014
                     /locus_tag="AGES394_210"
                     /function="GO:0006355 regulation of transcription,
                     DNA-dependent[P]"
                     /function="GO:0003700 transcription factor activity[F]"
                     /function="GO:0005622 intracellular[C]"
                     /function="[K] Transcription"
                     /function="[R] General function prediction only"
                     /function="[P] Inorganic ion transport and metabolism"
                     /function="[D] Cell cycle control, cell division,
                     chromosome partitioning"
                     /function="[V] Defense mechanisms"
                     /function="[E] Amino acid transport and metabolism"
                     /function="[S] Function unknown"
                     /score="353"
                     /product="Sucrose operon repressor n=22
                     Tax=Staphylococcus RepID=SCRR_STAXY"
                     /note="score=353"
     gene            23064..24014
                     /locus_tag="AGES394_210"
     CDS             24163..25647
                     /locus_tag="AGES394_220"
                     /function="GO:0005737 cytoplasm[C]"
                     /function="GO:0004564 beta-fructofuranosidase
                     activity[F]"
                     /function="GO:0005975 carbohydrate metabolic process[P]"
                     /score="751"
                     /product="Sucrose-6-phosphate hydrolase n=6
                     Tax=Staphylococcus RepID=SCRB_STAXY"
                     /EC_number="3.2.1.26"
                     /note="score=751"
     gene            24163..25647
                     /locus_tag="AGES394_220"
     CDS             25644..26603
                     /locus_tag="AGES394_230"
                     /score="598"
                     /product="MW1964 protein n=17 Tax=Staphylococcus aureus
                     RepID=Q8NVK3_STAAW"
                     /note="score=598"
     gene            25644..26603
                     /locus_tag="AGES394_230"
     CDS             complement(26977..27621)
                     /locus_tag="AGES394_240"
                     /function="GO:0006355 regulation of transcription,
                     DNA-dependent[P]"
                     /function="GO:0000160 two-component signal transduction
                     system (phosphorelay)[P]"
                     /function="GO:0000156 two-component response regulator
                     activity[F]"
                     /score="393"
                     /product="Accessory gene regulator protein A n=38
                     Tax=Staphylococcus RepID=AGRA_STAEQ"
                     /note="score=393"
     gene            complement(26977..27621)
                     /locus_tag="AGES394_240"
     CDS             complement(27712..28515)
                     /locus_tag="AGES394_250"
                     /function="GO:0003824 catalytic activity[F]"
                     /score="474"
                     /product="Autoinducer sensor protein n=67
                     Tax=Staphylococcus RepID=Q6G7R9_STAAS"
                     /EC_number="2.7.13.3"
                     /note="score=474"
     gene            complement(27712..28515)
                     /locus_tag="AGES394_250"
     CDS             complement(29029..29169)
                     /locus_tag="AGES394_260"
                     /score="53.1"
                     /product="Staphylococcal accessory gene regulator protein
                     D n=19 Tax=Staphylococcus aureus RepID=A6QIN4_STAAE"
                     /note="score=53.1"
     gene            complement(29029..29169)
                     /locus_tag="AGES394_260"
     CDS             complement(29173..29790)
                     /locus_tag="AGES394_270"
                     /function="GO:0016020 membrane[C]"
                     /score="305"
                     /product="Accessory gene regulator protein B n=16
                     Tax=Staphylococcus RepID=AGRB_STAAR"
                     /note="score=305"
     gene            complement(29173..29790)
                     /locus_tag="AGES394_270"
     CDS             29972..30106
                     /locus_tag="AGES394_280"
                     /function="GO:0019836 hemolysis by symbiont of host
                     erythrocytes[P]"
                     /score="55.5"
                     /product="Delta-hemolysin n=21 Tax=Staphylococcus
                     RepID=HLD_STAA8"
                     /note="score=55.5"
     gene            29972..30106
                     /locus_tag="AGES394_280"
     CDS             complement(30708..31493)
                     /locus_tag="AGES394_290"
                     /function="GO:0006807 nitrogen compound metabolic
                     process[P]"
                     /function="GO:0016810 hydrolase activity, acting on
                     carbon-nitrogen (but not peptide) bonds[F]"
                     /score="524"
                     /product="UPF0012 hydrolase in agr operon n=43
                     Tax=Staphylococcus RepID=YAG5_STAAU"
                     /note="score=524"
     gene            complement(30708..31493)
                     /locus_tag="AGES394_290"
     CDS             complement(31854..32480)
                     /locus_tag="AGES394_300"
                     /function="GO:0016491 oxidoreductase activity[F]"
                     /score="403"
                     /product="Nitroreductase n=17 Tax=Staphylococcus
                     RepID=A5IUI0_STAA9"
                     /note="score=403"
     gene            complement(31854..32480)
                     /locus_tag="AGES394_300"
     CDS             32665..33936
                     /locus_tag="AGES394_310"
                     /function="GO:0005515 protein binding[F]"
                     /function="GO:0007157 heterophilic cell adhesion[P]"
                     /function="GO:0016020 membrane[C]"
                     /score="382"
                     /product="Membrane anchored Ser-Asp rich
                     fibrinogen-binding protein n=16 Tax=Staphylococcus aureus
                     RepID=Q2YUD5_STAAB"
                     /note="score=382"
     gene            32665..33936
                     /locus_tag="AGES394_310"
     repeat_region   32953..33083
                     /rpt_unit="AAGCCAGACCCAAATAACCAAAACCCAAGTCCGAATCCA"
                     /locus_tag="RR_1"
                     /rpt_type="TANDEM"
                     /note="3.4 copies"
     repeat_region   32998..33167
                     /rpt_unit="GACCCAAATAAACCAAACCCAAATCCGAATCCAAAGCCAGAC
                     CCAGATAAGCCGAAACCAAATCCGGAACCAAAACCAGACCCAAAGCCA"
                     /locus_tag="RR_4"
                     /rpt_type="TANDEM"
                     /note="1.9 copies"
     repeat_region   33026..33212
                     /rpt_unit="ATCCAAAGCCAGACCCAGATAAGCCGAAACCAAATCCGGAAC
                     CAAAACCAGACCCAAGACAAACCAAGACAAACCAAAGCCAAAACCAG"
                     /locus_tag="RR_7"
                     /rpt_type="TANDEM"
                     /note="2.1 copies"
     repeat_region   33031..33132
                     /rpt_unit="AAGCCAGACCCAGATAAACCAAAGCCAAATCCGGAACCAAAG
                     CCAGACCCA"
                     /locus_tag="RR_3"
                     /rpt_type="TANDEM"
                     /note="2.0 copies"
     repeat_region   33055..33249
                     /rpt_unit="CCAAATCCGAACCAAAACCAGACCCAAAAGCCAGATCCAGAC
                     AAACCAAAGCCAAATCCGGATCCAAAACCAGAC"
                     /locus_tag="RR_10"
                     /rpt_type="TANDEM"
                     /note="2.5 copies"
     repeat_region   33067..33093
                     /rpt_unit="CCAAAGCCAGAC"
                     /locus_tag="RR_2"
                     /rpt_type="TANDEM"
                     /note="2.2 copies"
     repeat_region   33079..33206
                     /rpt_unit="CCAAAACCAGACCCAGATAAACCGAAGCCAAATCCGGAT"
                     /locus_tag="RR_8"
                     /rpt_type="TANDEM"
                     /note="3.3 copies"
     repeat_region   33091..33224
                     /rpt_unit="CCAGATCAAACCGAAACCAAATCCGGATCCAAAA"
                     /locus_tag="RR_5"
                     /rpt_type="TANDEM"
                     /note="3.6 copies"
     repeat_region   33154..33230
                     /rpt_unit="GATCCAAAACCA"
                     /locus_tag="RR_6"
                     /rpt_type="TANDEM"
                     /note="6.2 copies"
     repeat_region   33184..33230
                     /rpt_unit="CCAAATCCGAATCCAAAACCAGAT"
                     /locus_tag="RR_9"
                     /rpt_type="TANDEM"
                     /note="2.0 copies"
     CDS             complement(33961..34704)
                     /locus_tag="AGES394_320"
                     /function="GO:0016020 membrane[C]"
                     /score="429"
                     /product="Abortive infection protein n=24
                     Tax=Staphylococcus RepID=A5IUH8_STAA9"
                     /note="score=429"
     gene            complement(33961..34704)
                     /locus_tag="AGES394_320"
     CDS             34879..35163
                     /locus_tag="AGES394_330"
                     /function="GO:0006457 protein folding[P]"
                     /function="GO:0005524 ATP binding[F]"
                     /score="135"
                     /product="10 kDa chaperonin n=4 Tax=Bacteria
                     RepID=CH10_STACT"
                     /note="score=135"
     gene            34879..35163
                     /locus_tag="AGES394_330"
     CDS             35239..36855
                     /locus_tag="AGES394_340"
                     /function="GO:0005524 ATP binding[F]"
                     /function="GO:0005515 protein binding[F]"
                     /function="GO:0044267 cellular protein metabolic
                     process[P]"
                     /score="578"
                     /product="60 kDa chaperonin 2 n=37 Tax=cellular organisms
                     RepID=CH602_GLOVI"
                     /note="score=578"
     gene            35239..36855
                     /locus_tag="AGES394_340"
     CDS             37859..38200
                     /locus_tag="AGES394_350"
                     /score="219"
                     /product="Hypothetical phage-related protein n=8
                     Tax=Staphylococcus aureus RepID=Q2YUB9_STAAB"
                     /note="score=219"
     gene            37859..38200
                     /locus_tag="AGES394_350"
     CDS             complement(38777..40084)
                     /locus_tag="AGES394_360"
                     /function="GO:0008324 cation transmembrane transporter
                     activity[F]"
                     /function="GO:0006812 cation transport[P]"
                     /score="588"
                     /product="H(+)-transporting two-sector ATPase n=23
                     Tax=Staphylococcus RepID=A5IUH5_STAA9"
                     /note="score=588"
     gene            complement(38777..40084)
                     /locus_tag="AGES394_360"
     repeat_region   40188..40315
                     /rpt_unit="GCCCCAACACAGAGAATTTCAAAAAGAAATTCTACAAACAAT
                     GCAAGTTGGGCGGG"
                     /locus_tag="RR_11"
                     /rpt_type="TANDEM"
                     /note="2.3 copies"
     CDS             complement(40523..41746)
                     /locus_tag="AGES394_370"
                     /function="GO:0006508 proteolysis[P]"
                     /function="GO:0046872 metal ion binding[F]"
                     /function="GO:0009085 lysine biosynthetic process[P]"
                     /function="GO:0008237 metallopeptidase activity[F]"
                     /function="GO:0009014 succinyl-diaminopimelate
                     desuccinylase activity[F]"
                     /function="GO:0046983 protein dimerization activity[F]"
                     /score="810"
                     /product="Probable succinyl-diaminopimelate desuccinylase
                     n=45 Tax=Bacillales RepID=DAPE_STAAR"
                     /EC_number="3.5.1.18"
                     /note="score=810"
     gene            complement(40523..41746)
                     /locus_tag="AGES394_370"
     CDS             42178..43233
                     /locus_tag="AGES394_380"
                     /function="GO:0051715 cytolysis of cells of another
                     organism[P]"
                     /function="GO:0005576 extracellular region[C]"
                     /score="570"
                     /product="Uncharacterized leukocidin-like protein 2 n=16
                     Tax=Staphylococcus aureus RepID=LUKL2_STAAN"
                     /note="score=570"
     gene            42178..43233
                     /locus_tag="AGES394_380"
     CDS             43255..44274
                     /locus_tag="AGES394_390"
                     /function="GO:0051715 cytolysis of cells of another
                     organism[P]"
                     /function="GO:0005576 extracellular region[C]"
                     /function="GO:0009405 pathogenesis[P]"
                     /score="670"
                     /product="Uncharacterized leukocidin-like protein 1 n=17
                     Tax=Staphylococcus aureus RepID=LUKL1_STAAR"
                     /note="score=670"
     gene            43255..44274
                     /locus_tag="AGES394_390"
     CDS             complement(44531..45373)
                     /locus_tag="AGES394_400"
                     /function="GO:0034480 phosphatidylcholine phospholipase C
                     activity[F]"
                     /function="GO:0005576 extracellular region[C]"
                     /score="566"
                     /product="Phospholipase C n=94 Tax=Bacillales
                     RepID=PHLC_STAA8"
                     /EC_number="3.1.4.3"
                     /note="score=566"
     gene            complement(44531..45373)
                     /locus_tag="AGES394_400"
     CDS             45468..45866
                     /locus_tag="AGES394_410"
                     /score="248"
                     /product="Phi77 ORF029-like protein n=13 Tax=root
                     RepID=Q2FFE2_STAA3"
                     /note="score=248"
     gene            45468..45866
                     /locus_tag="AGES394_410"
     CDS             46271..46915
                     /locus_tag="AGES394_420"
                     /score="427"
                     /product="Phage major tail protein, phi13 family n=13
                     Tax=root RepID=A5IUC5_STAA9"
                     /note="score=427"
     gene            46271..46915
                     /locus_tag="AGES394_420"
     CDS             47041..47181
                     /locus_tag="AGES394_430"
                     /score="90.5"
                     /product="Hypothetical phage protein (Fragment) n=7
                     Tax=root RepID=Q6GF98_STAAR"
                     /note="score=90.5"
     gene            47041..47181
                     /locus_tag="AGES394_430"
     CDS             47231..47581
                     /locus_tag="AGES394_440"
                     /score="127"
                     /product="ORF028 n=15 Tax=root RepID=Q4ZD67_9CAUD"
                     /note="score=127"
     gene            47231..47581
                     /locus_tag="AGES394_440"
     CDS             47635..47769
                     /locus_tag="AGES394_450"
                     /score="91.3"
                     /product="Phi77 ORF100-like protein n=9 Tax=root
                     RepID=A6U359_STAA2"
                     /note="score=91.3"
     gene            47635..47769
                     /locus_tag="AGES394_450"
     CDS             47826..52355
                     /locus_tag="AGES394_460"
                     /function="GO:0003824 catalytic activity[F]"
                     /function="GO:0006508 proteolysis[P]"
                     /function="GO:0005694 chromosome[C]"
                     /function="[M] Cell wall/membrane/envelope biogenesis"
                     /function="[R] General function prediction only"
                     /function="[D] Cell cycle control, cell division,
                     chromosome partitioning"
                     /function="[L] Replication, recombination and repair"
                     /function="[S] Function unknown"
                     /score="1403"
                     /product="Tail length tape measure protein n=26 Tax=root
                     RepID=Q2FWU3_STAA8"
                     /note="score=1403"
     gene            47826..52355
                     /locus_tag="AGES394_460"
     CDS             52352..53836
                     /locus_tag="AGES394_470"
                     /score="915"
                     /product="Phi PVL orfs 18-19-like protein n=28 Tax=root
                     RepID=Q2FWU4_STAA8"
                     /note="score=915"
     gene            52352..53836
                     /locus_tag="AGES394_470"
     CDS             53852..57637
                     /locus_tag="AGES394_480"
                     /score="2419"
                     /product="Phage minor structural protein n=31 Tax=root
                     RepID=A6QIH6_STAAE"
                     /note="score=2419"
     gene            53852..57637
                     /locus_tag="AGES394_480"
     CDS             57627..57779
                     /locus_tag="AGES394_490"
                     /score="104"
                     /product="77ORF109 n=18 Tax=root RepID=Q6R865_9CAUD"
                     /note="score=104"
     gene            57627..57779
                     /locus_tag="AGES394_490"
     CDS             57826..58113
                     /locus_tag="AGES394_500"
                     /score="161"
                     /product="Phi PVL orf 22-like protein n=23 Tax=root
                     RepID=A6U354_STAA2"
                     /note="score=161"
     gene            57826..58113
                     /locus_tag="AGES394_500"
     CDS             58171..58467
                     /locus_tag="AGES394_510"
                     /score="152"
                     /product="Phi PVL ORF 17 homologue n=14 Tax=root
                     RepID=Q9MBN6_9CAUD"
                     /note="score=152"
     gene            58171..58467
                     /locus_tag="AGES394_510"
     CDS             59026..59259
                     /locus_tag="AGES394_520"
                     /score="155"
                     /product="Holin, phage phi LC3 family n=23 Tax=root
                     RepID=A5IUB5_STAA9"
                     /note="score=155"
     gene            59026..59259
                     /locus_tag="AGES394_520"
     CDS             59271..60026
                     /locus_tag="AGES394_530"
                     /score="538"
                     /product="Lytic enzyme n=22 Tax=root RepID=Q2YWM9_STAAB"
                     /note="score=538"
     gene            59271..60026
                     /locus_tag="AGES394_530"
     CDS             60217..60708
                     /locus_tag="AGES394_540"
                     /function="GO:0004252 serine-type endopeptidase
                     activity[F]"
                     /score="294"
                     /product="Staphylokinase n=25 Tax=root RepID=SAK_STAAM"
                     /note="score=294"
     gene            60217..60708
                     /locus_tag="AGES394_540"
     CDS             61397..61693
                     /locus_tag="AGES394_550"
                     /score="194"
                     /product="Amidase n=41 Tax=root RepID=A6QE03_STAAE"
                     /note="score=194"
     gene            61397..61693
                     /locus_tag="AGES394_550"
     CDS             complement(61788..62237)
                     /locus_tag="AGES394_560"
                     /score="300"
                     /product="Chemotaxis inhibitory protein n=13 Tax=root
                     RepID=CHIPS_STAA8"
                     /note="score=300"
     gene            complement(61788..62237)
                     /locus_tag="AGES394_560"
     CDS             62922..63281
                     /locus_tag="AGES394_570"
                     /score="220"
                     /product="Staphylococcal complement inhibitor n=17
                     Tax=root RepID=SCIN_STAA8"
                     /note="score=220"
     gene            62922..63281
                     /locus_tag="AGES394_570"
     cbt             63271..63288
                     /color="1"
                     /note="contig boundary tag: artificial spacer between
                     sequence contigs"
     cbt             63289..63306
                     /color="1"
                     /note="contig boundary tag: artificial spacer between
                     sequence contigs"
     fasta_record    63307..145682
                     /name="NZ_ACHC01000002"
     CDS             complement(63335..63526)
                     /locus_tag="AGES394_580"
                     /score="100"
                     /product="Putative uncharacterized protein n=7
                     Tax=Staphylococcus aureus subsp. aureus
                     RepID=A6QIG5_STAAE"
                     /note="score=100"
     gene            complement(63335..63526)
                     /locus_tag="AGES394_580"
     CDS             63671..63826
                     /locus_tag="AGES394_590"
                     /score="102"
                     /product="Putative uncharacterized protein n=3 Tax=root
                     RepID=A8Z2V6_STAAT"
                     /note="score=102"
     gene            63671..63826
                     /locus_tag="AGES394_590"
     CDS             complement(64457..64657)
                     /locus_tag="AGES394_600"
                     /score="78.6"
                     /product="Truncated 6449-6450 beta-hemolysin n=7
                     Tax=Staphylococcus aureus subsp. aureus
                     RepID=A7X478_STAA1"
                     /note="score=78.6"
     gene            complement(64457..64657)
                     /locus_tag="AGES394_600"
     CDS             65043..67112
                     /locus_tag="AGES394_610"
                     /score="1288"
                     /product="Protein map n=79 Tax=Staphylococcus aureus
                     RepID=MAP1_STAAR"
                     /note="score=1288"
     gene            65043..67112
                     /locus_tag="AGES394_610"
     repeat_region   65196..65866
                     /rpt_unit="CCATATACAATCACTGTGAATGGTACAAGCCAAAACATTTTA
                     TCAAACTTAACATTTAAAAAGAATCAACAAATTAGTTATAAAGATATAGAGAATAAAG
                     TAAAATCAGTTTTAAAATCAAACAGAGGTATAACTGATATAGATTTAAGACTTTCAAA
                     ACAAGCAAAATACACAGTTAATTTTAAAAATGGCACAAAAAGAGTTATCGATTTGAAA
                     GCAGGCATTCACACAGCTGACTTAATCAATACAAGCGACATTAAACAATTAATATAAA
                     CGTAGAAACTAAAAAGCAAGCGAAAGATAAAGAAGCAAAAGCAAATAATCAAGTG"
                     /locus_tag="RR_12"
                     /rpt_type="TANDEM"
                     /note="2.0 copies"
     CDS             complement(67383..68669)
                     /locus_tag="AGES394_620"
                     /function="GO:0030170 pyridoxal phosphate binding[F]"
                     /function="GO:0016769 transferase activity, transferring
                     nitrogenous groups[F]"
                     /function="GO:0009058 biosynthetic process[P]"
                     /function="[R] General function prediction only"
                     /function="[E] Amino acid transport and metabolism"
                     /function="[F] Nucleotide transport and metabolism"
                     /function="[J] Translation, ribosomal structure and
                     biogenesis"
                     /score="842"
                     /product="MW1878 protein n=21 Tax=Staphylococcus
                     RepID=Q8NVR6_STAAW"
                     /note="score=842"
     gene            complement(67383..68669)
                     /locus_tag="AGES394_620"
     CDS             69209..69385
                     /locus_tag="AGES394_630"
                     /score="98.2"
                     /product="Conserved domain protein n=22
                     Tax=Staphylococcus RepID=B9CUE0_STACP"
                     /note="score=98.2"
     gene            69209..69385
                     /locus_tag="AGES394_630"
     CDS             69454..70023
                     /locus_tag="AGES394_640"
                     /function="GO:0006355 regulation of transcription,
                     DNA-dependent[P]"
                     /function="GO:0003700 transcription factor activity[F]"
                     /function="GO:0005622 intracellular[C]"
                     /function="[K] Transcription"
                     /function="[R] General function prediction only"
                     /function="[G] Carbohydrate transport and metabolism"
                     /function="[E] Amino acid transport and metabolism"
                     /function="[C] Energy production and conversion"
                     /function="[S] Function unknown"
                     /score="301"
                     /product="GntR family regulatory protein n=16
                     Tax=Staphylococcus aureus RepID=Q6GFC3_STAAR"
                     /note="score=301"
     gene            69454..70023
                     /locus_tag="AGES394_640"
     CDS             70020..70916
                     /locus_tag="AGES394_650"
                     /function="GO:0005524 ATP binding[F]"
                     /function="GO:0016887 ATPase activity[F]"
                     /function="[R] General function prediction only"
                     /function="[P] Inorganic ion transport and metabolism"
                     /function="[K] Transcription"
                     /function="[G] Carbohydrate transport and metabolism"
                     /function="[V] Defense mechanisms"
                     /function="[S] Function unknown"
                     /score="398"
                     /product="ABC transporter, ATP-binding protein n=24
                     Tax=Staphylococcus RepID=Q5HMZ8_STAEQ"
                     /note="score=398"
     gene            70020..70916
                     /locus_tag="AGES394_650"
     CDS             70917..71597
                     /locus_tag="AGES394_660"
                     /score="376"
                     /product="Probable membrane protein n=17
                     Tax=Staphylococcus RepID=Q2YU91_STAAB"
                     /note="score=376"
     gene            70917..71597
                     /locus_tag="AGES394_660"
     CDS             71594..72466
                     /locus_tag="AGES394_670"
                     /function="GO:0005524 ATP binding[F]"
                     /function="GO:0016887 ATPase activity[F]"
                     /score="543"
                     /product="ABC transporter related n=20 Tax=Staphylococcus
                     RepID=A5IU99_STAA9"
                     /note="score=543"
     gene            71594..72466
                     /locus_tag="AGES394_670"
     CDS             72466..73206
                     /locus_tag="AGES394_680"
                     /score="396"
                     /product="ABC-2 type transport system permease protein
                     n=20 Tax=Staphylococcus RepID=A6QIF6_STAAE"
                     /note="score=396"
     gene            72466..73206
                     /locus_tag="AGES394_680"
     CDS             complement(73270..73833)
                     /locus_tag="AGES394_690"
                     /score="382"
                     /product="Thioredoxin n=22 Tax=Staphylococcus
                     RepID=C2G5Z9_STAAU"
                     /note="score=382"
     gene            complement(73270..73833)
                     /locus_tag="AGES394_690"
     CDS             73984..74478
                     /locus_tag="AGES394_700"
                     /score="333"
                     /product="Probable membrane protein n=22
                     Tax=Staphylococcus RepID=Q2YU95_STAAB"
                     /note="score=333"
     gene            73984..74478
                     /locus_tag="AGES394_700"
     CDS             74538..75095
                     /locus_tag="AGES394_710"
                     /function="[R] General function prediction only"
                     /function="[J] Translation, ribosomal structure and
                     biogenesis"
                     /function="[V] Defense mechanisms"
                     /function="[C] Energy production and conversion"
                     /function="[S] Function unknown"
                     /score="307"
                     /product="Probable membrane protein n=17
                     Tax=Staphylococcus RepID=Q2YU96_STAAB"
                     /note="score=307"
     gene            74538..75095
                     /locus_tag="AGES394_710"
     CDS             75092..75934
                     /locus_tag="AGES394_720"
                     /score="485"
                     /product="Probable exported protein n=17
                     Tax=Staphylococcus aureus RepID=Q2YU97_STAAB"
                     /note="score=485"
     gene            75092..75934
                     /locus_tag="AGES394_720"
     CDS             complement(75991..77103)
                     /locus_tag="AGES394_730"
                     /function="GO:0042318 penicillin biosynthetic process[P]"
                     /score="762"
                     /product="Peptidase C45, acyl-coenzyme
                     A:6-aminopenicillanic acid acyl-transferase n=24
                     Tax=Staphylococcus RepID=A5IU93_STAA9"
                     /note="score=762"
     gene            complement(75991..77103)
                     /locus_tag="AGES394_730"
     CDS             77503..77655
                     /locus_tag="AGES394_740"
                     /score="98.2"
                     /product="Probable exported protein n=24
                     Tax=Staphylococcus RepID=Q2YU99_STAAB"
                     /note="score=98.2"
     gene            77503..77655
                     /locus_tag="AGES394_740"
     CDS             complement(77712..78113)
                     /locus_tag="AGES394_750"
                     /score="270"
                     /product="YolD-like protein n=21 Tax=Staphylococcus
                     RepID=A5IU91_STAA9"
                     /note="score=270"
     gene            complement(77712..78113)
                     /locus_tag="AGES394_750"
     CDS             78384..79412
                     /locus_tag="AGES394_760"
                     /function="[H] Coenzyme transport and metabolism"
                     /function="[R] General function prediction only"
                     /function="[G] Carbohydrate transport and metabolism"
                     /function="[I] Lipid transport and metabolism"
                     /function="[E] Amino acid transport and metabolism"
                     /function="[L] Replication, recombination and repair"
                     /function="[Q] Secondary metabolites biosynthesis,
                     transport and catabolism"
                     /score="467"
                     /product="Uncharacterized protein SSP0869 n=23
                     Tax=Staphylococcus RepID=Y869_STAS1"
                     /note="score=467"
     gene            78384..79412
                     /locus_tag="AGES394_760"
     CDS             complement(79532..80911)
                     /locus_tag="AGES394_770"
                     /function="GO:0055114 oxidation reduction[P]"
                     /function="GO:0004030 aldehyde dehydrogenase [NAD(P)+]
                     activity[F]"
                     /function="GO:0006081 cellular aldehyde metabolic
                     process[P]"
                     /score="671"
                     /product="Aldehyde dehydrogenase n=36 Tax=Firmicutes
                     RepID=Q4L7N3_STAHJ"
                     /note="score=671"
     gene            complement(79532..80911)
                     /locus_tag="AGES394_770"
     CDS             81008..81136
                     /locus_tag="AGES394_780"
                     /score="92.8"
                     /product="Putative uncharacterized protein n=7
                     Tax=Staphylococcus aureus subsp. aureus
                     RepID=A8Z2T5_STAAT"
                     /note="score=92.8"
     gene            81008..81136
                     /locus_tag="AGES394_780"
     CDS             complement(81329..82258)
                     /locus_tag="AGES394_790"
                     /function="GO:0005737 cytoplasm[C]"
                     /function="GO:0004427 inorganic diphosphatase
                     activity[F]"
                     /function="GO:0030145 manganese ion binding[F]"
                     /function="[R] General function prediction only"
                     /function="[K] Transcription"
                     /function="[J] Translation, ribosomal structure and
                     biogenesis"
                     /function="[C] Energy production and conversion"
                     /score="599"
                     /product="Probable manganese-dependent inorganic
                     pyrophosphatase n=19 Tax=Bacteria RepID=PPAC_STAA1"
                     /EC_number="3.6.1.1"
                     /note="score=599"
     gene            complement(81329..82258)
                     /locus_tag="AGES394_790"
     CDS             complement(82311..82871)
                     /locus_tag="AGES394_800"
                     /function="GO:0003824 catalytic activity[F]"
                     /function="GO:0008152 metabolic process[P]"
                     /score="386"
                     /product="Bifunctional pyrazinamidase/nicotinamidase n=21
                     Tax=Bacilli RepID=Q2YU54_STAAB"
                     /note="score=386"
     gene            complement(82311..82871)
                     /locus_tag="AGES394_800"
     CDS             83256..84341
                     /locus_tag="AGES394_810"
                     /score="711"
                     /product="Parallel beta-helix repeat n=23
                     Tax=Staphylococcus RepID=A5IU85_STAA9"
                     /note="score=711"
     gene            83256..84341
                     /locus_tag="AGES394_810"
     CDS             84546..86108
                     /locus_tag="AGES394_820"
                     /function="GO:0016021 integral to membrane[C]"
                     /function="GO:0015385 sodium:hydrogen antiporter
                     activity[F]"
                     /function="GO:0015137 citrate transmembrane transporter
                     activity[F]"
                     /function="GO:0006814 sodium ion transport[P]"
                     /function="GO:0015746 citrate transport[P]"
                     /function="[P] Inorganic ion transport and metabolism"
                     /function="[T] Signal transduction mechanisms"
                     /score="776"
                     /product="Sodium-dependent dicarboxylate transporter sdcS
                     n=24 Tax=Bacteria RepID=SDCS_STAAR"
                     /note="score=776"
     gene            84546..86108
                     /locus_tag="AGES394_820"
     CDS             complement(86298..87092)
                     /locus_tag="AGES394_830"
                     /function="GO:0009094 L-phenylalanine biosynthetic
                     process[P]"
                     /function="GO:0004664 prephenate dehydratase activity[F]"
                     /function="GO:0016597 amino acid binding[F]"
                     /score="516"
                     /product="MW1856 protein n=19 Tax=Staphylococcus
                     RepID=Q8NVS6_STAAW"
                     /EC_number="4.2.1.51"
                     /note="score=516"
     gene            complement(86298..87092)
                     /locus_tag="AGES394_830"
     CDS             complement(87112..88188)
                     /locus_tag="AGES394_840"
                     /function="GO:0004517 nitric-oxide synthase activity[F]"
                     /function="GO:0006809 nitric oxide biosynthetic
                     process[P]"
                     /function="GO:0020037 heme binding[F]"
                     /score="753"
                     /product="Nitric oxide synthase oxygenase n=125
                     Tax=cellular organisms RepID=NOSO_STAAR"
                     /note="score=753"
     gene            complement(87112..88188)
                     /locus_tag="AGES394_840"
     CDS             88372..89841
                     /locus_tag="AGES394_850"
                     /function="GO:0019363 pyridine nucleotide biosynthetic
                     process[P]"
                     /function="GO:0004516 nicotinate
                     phosphoribosyltransferase activity[F]"
                     /score="646"
                     /product="Nicotinate phosphoribosyltransferase n=252
                     Tax=Bacilli RepID=PNCB_BACSU"
                     /EC_number="2.4.2.11"
                     /note="score=646"
     gene            88372..89841
                     /locus_tag="AGES394_850"
     CDS             89834..90655
                     /locus_tag="AGES394_860"
                     /function="GO:0008795 NAD+ synthase activity[F]"
                     /function="GO:0009435 NAD biosynthetic process[P]"
                     /function="GO:0005524 ATP binding[F]"
                     /function="GO:0003952 NAD+ synthase
                     (glutamine-hydrolyzing) activity[F]"
                     /score="538"
                     /product="NH(3)-dependent NAD(+) synthetase n=21
                     Tax=Bacteria RepID=NADE_STAAR"
                     /EC_number="6.3.1.5"
                     /note="score=538"
     gene            89834..90655
                     /locus_tag="AGES394_860"
     CDS             90925..91527
                     /locus_tag="AGES394_870"
                     /function="[P] Inorganic ion transport and metabolism"
                     /function="[K] Transcription"
                     /function="[L] Replication, recombination and repair"
                     /function="[S] Function unknown"
                     /score="334"
                     /product="UPF0316 protein SERP1448 n=33 Tax=Bacilli
                     RepID=Y1448_STAEQ"
                     /note="score=334"
     gene            90925..91527
                     /locus_tag="AGES394_870"
     CDS             91559..91681
                     /locus_tag="AGES394_880"
                     /score="52.0"
                     /product="Similar to unknown protein n=18
                     Tax=Staphylococcus RepID=Q4L7M4_STAHJ"
                     /note="score=52.0"
     gene            91559..91681
                     /locus_tag="AGES394_880"
     CDS             complement(92329..93495)
                     /locus_tag="AGES394_890"
                     /function="GO:0008234 cysteine-type peptidase
                     activity[F]"
                     /function="GO:0006508 proteolysis[P]"
                     /score="467"
                     /product="Extracellular cysteine protease n=23
                     Tax=Staphylococcus RepID=ECPA_STAEQ"
                     /EC_number="3.4.22.48"
                     /note="score=467"
     gene            complement(92329..93495)
                     /locus_tag="AGES394_890"
     CDS             94346..95641
                     /locus_tag="AGES394_900"
                     /function="GO:0009152 purine ribonucleotide biosynthetic
                     process[P]"
                     /function="GO:0070626
                     (S)-2-(5-amino-1-(5-phospho-D-ribosyl)imidazole-4-
                     carboxamido)succinate AMP-lyase (fumarate-forming)
                     activity[F]"
                     /function="GO:0004018 N6-(1,2-dicarboxyethyl)AMP
                     AMP-lyase (fumarate-forming) activity[F]"
                     /function="[K] Transcription"
                     /function="[F] Nucleotide transport and metabolism"
                     /function="[V] Defense mechanisms"
                     /function="[C] Energy production and conversion"
                     /function="[E] Amino acid transport and metabolism"
                     /score="786"
                     /product="Adenylosuccinate lyase n=48 Tax=Bacteria
                     RepID=PUR8_STAS1"
                     /EC_number="4.3.2.2"
                     /note="score=786"
     gene            94346..95641
                     /locus_tag="AGES394_900"
     CDS             95750..96052
                     /locus_tag="AGES394_910"
                     /function="GO:0006355 regulation of transcription,
                     DNA-dependent[P]"
                     /function="GO:0043565 sequence-specific DNA binding[F]"
                     /function="GO:0003700 transcription factor activity[F]"
                     /function="GO:0044464 cell part[C]"
                     /score="141"
                     /product="Trp repressor n=83 Tax=Bacteria
                     RepID=B7GFU8_ANOFW"
                     /note="score=141"
     gene            95750..96052
                     /locus_tag="AGES394_910"
     CDS             96235..96927
                     /locus_tag="AGES394_920"
                     /function="GO:0047294 phosphoglycerol
                     geranylgeranyltransferase activity[F]"
                     /score="330"
                     /product="Putative glycerol-1-phosphate prenyltransferase
                     n=1 Tax=Staphylococcus saprophyticus subsp. saprophyticus
                     ATCC 15305 RepID=PCRB_STAS1"
                     /EC_number="2.5.1.41"
                     /note="score=330"
     gene            96235..96927
                     /locus_tag="AGES394_920"
     CDS             96924..99116
                     /locus_tag="AGES394_930"
                     /function="GO:0005524 ATP binding[F]"
                     /function="GO:0005737 cytoplasm[C]"
                     /function="GO:0009338 exodeoxyribonuclease V complex[C]"
                     /function="GO:0006268 DNA unwinding during
                     replication[P]"
                     /function="GO:0008854 exodeoxyribonuclease V activity[F]"
                     /function="GO:0003677 DNA binding[F]"
                     /function="GO:0004003 ATP-dependent DNA helicase
                     activity[F]"
                     /function="GO:0006281 DNA repair[P]"
                     /function="[R] General function prediction only"
                     /function="[J] Translation, ribosomal structure and
                     biogenesis"
                     /function="[L] Replication, recombination and repair"
                     /function="[Q] Secondary metabolites biosynthesis,
                     transport and catabolism"
                     /score="1440"
                     /product="ATP-dependent DNA helicase pcrA n=52
                     Tax=cellular organisms RepID=PCRA_STAAR"
                     /EC_number="3.1.11.5"
                     /note="score=1440"
     gene            96924..99116
                     /locus_tag="AGES394_930"
     CDS             99120..101123
                     /locus_tag="AGES394_940"
                     /function="GO:0005622 intracellular[C]"
                     /function="GO:0006260 DNA replication[P]"
                     /function="GO:0006281 DNA repair[P]"
                     /function="GO:0003911 DNA ligase (NAD+) activity[F]"
                     /score="1280"
                     /product="DNA ligase n=81 Tax=Firmicutes
                     RepID=DNLJ_STAA8"
                     /EC_number="6.5.1.2"
                     /note="score=1280"
     gene            99120..101123
                     /locus_tag="AGES394_940"
     CDS             101136..102335
                     /locus_tag="AGES394_950"
                     /score="618"
                     /product="Staphylococcus epidermidis sex pheromone n=27
                     Tax=Staphylococcaceae RepID=Q5HN31_STAEQ"
                     /note="score=618"
     gene            101136..102335
                     /locus_tag="AGES394_950"
     CDS             complement(102424..103971)
                     /locus_tag="AGES394_960"
                     /function="GO:0015824 proline transport[P]"
                     /function="GO:0005298 proline:sodium symporter
                     activity[F]"
                     /function="GO:0016021 integral to membrane[C]"
                     /function="GO:0031402 sodium ion binding[F]"
                     /function="GO:0006814 sodium ion transport[P]"
                     /function="[H] Coenzyme transport and metabolism"
                     /function="[V] Defense mechanisms"
                     /function="[C] Energy production and conversion"
                     /function="[P] Inorganic ion transport and metabolism"
                     /function="[R] General function prediction only"
                     /function="[I] Lipid transport and metabolism"
                     /function="[E] Amino acid transport and metabolism"
                     /function="[S] Function unknown"
                     /score="676"
                     /product="Sodium/proline symporter 1 n=102 Tax=Bacteria
                     RepID=PUTP1_STAS1"
                     /note="score=676"
     gene            complement(102424..103971)
                     /locus_tag="AGES394_960"
     CDS             104329..104631
                     /locus_tag="AGES394_970"
                     /function="GO:0006450 regulation of translational
                     fidelity[P]"
                     /score="197"
                     /product="Aspartyl/glutamyl-tRNA(Asn/Gln)
                     amidotransferase subunit C n=26 Tax=Staphylococcaceae
                     RepID=GATC_STAA1"
                     /note="score=197"
     gene            104329..104631
                     /locus_tag="AGES394_970"
     CDS             104633..106090
                     /locus_tag="AGES394_980"
                     /function="GO:0006412 translation[P]"
                     /function="GO:0004040 amidase activity[F]"
                     /function="GO:0016884 carbon-nitrogen ligase activity,
                     with glutamine as amido-N-donor[F]"
                     /score="517"
                     /product="Glutamyl-tRNA(Gln) amidotransferase subunit A
                     n=71 Tax=cellular organisms RepID=GATA_LACSS"
                     /EC_number="3.5.1.4"
                     /note="score=517"
     gene            104633..106090
                     /locus_tag="AGES394_980"
     CDS             106094..107530
                     /locus_tag="AGES394_990"
                     /function="GO:0006412 translation[P]"
                     /function="GO:0016884 carbon-nitrogen ligase activity,
                     with glutamine as amido-N-donor[F]"
                     /score="712"
                     /product="Aspartyl/glutamyl-tRNA(Asn/Gln)
                     amidotransferase subunit B n=127 Tax=Bacteria
                     RepID=GATB_BACA2"
                     /note="score=712"
     gene            106094..107530
                     /locus_tag="AGES394_990"
     CDS             107569..107715
                     /locus_tag="AGES394_1000"
                     /score="59.3"
                     /product="Putative uncharacterized protein n=7
                     Tax=Staphylococcus aureus subsp. aureus
                     RepID=A8Z2R2_STAAT"
                     /note="score=59.3"
     gene            107569..107715
                     /locus_tag="AGES394_1000"
     repeat_region   108023..108362
                     /rpt_unit="GGGGCCCCAACATAGAAGCTGACTTTCTGTCAGCTTACAATA
                     ATGTGCAAGTTGGGGTGGGGCCCCAAACATAGAGAATTTTGAAAAGAAATTCTACAGA
                     CAATGCAAGTTGGC"
                     /locus_tag="RR_13"
                     /rpt_type="TANDEM"
                     /note="3.0 copies"
     repeat_region   108184..108365
                     /rpt_unit="AAGTTGGGGTGGGGCCCCAAACATAGAGAATTTTGAAAAGAA
                     ATTCTACAGACAATGT"
                     /locus_tag="RR_14"
                     /rpt_type="TANDEM"
                     /note="3.2 copies"
     CDS             108467..109414
                     /locus_tag="AGES394_1010"
                     /function="GO:0004143 diacylglycerol kinase activity[F]"
                     /function="GO:0007205 activation of protein kinase C
                     activity by G-protein coupled receptor protein signaling
                     pathway[P]"
                     /score="625"
                     /product="Diacylglycerol kinase n=25 Tax=Bacillales
                     RepID=A5IU64_STAA9"
                     /note="score=625"
     gene            108467..109414
                     /locus_tag="AGES394_1010"
     CDS             109495..110856
                     /locus_tag="AGES394_1020"
                     /function="GO:0003723 RNA binding[F]"
                     /function="GO:0006396 RNA processing[P]"
                     /function="GO:0009021 tRNA (uracil-5-)-methyltransferase
                     activity[F]"
                     /score="707"
                     /product="Uncharacterized RNA methyltransferase SE_1582
                     n=24 Tax=Staphylococcus RepID=Y1582_STAES"
                     /EC_number="2.1.1.35"
                     /note="score=707"
     gene            109495..110856
                     /locus_tag="AGES394_1020"
     CDS             111026..111556
                     /locus_tag="AGES394_1030"
                     /score="181"
                     /product="Putative uncharacterized protein n=20
                     Tax=Staphylococcus RepID=Q8CRU7_STAES"
                     /note="score=181"
     gene            111026..111556
                     /locus_tag="AGES394_1030"
     CDS             111833..112873
                     /locus_tag="AGES394_1040"
                     /function="GO:0003684 damaged DNA binding[F]"
                     /function="GO:0003887 DNA-directed DNA polymerase
                     activity[F]"
                     /function="GO:0006281 DNA repair[P]"
                     /function="[O] Posttranslational modification, protein
                     turnover, chaperones"
                     /function="[V] Defense mechanisms"
                     /function="[L] Replication, recombination and repair"
                     /score="587"
                     /product="DNA polymerase IV n=25 Tax=Staphylococcaceae
                     RepID=DPO4_STAHJ"
                     /EC_number="2.7.7.7"
                     /note="score=587"
     gene            111833..112873
                     /locus_tag="AGES394_1040"
     CDS             complement(112940..113494)
                     /locus_tag="AGES394_1050"
                     /function="GO:0005622 intracellular[C]"
                     /function="GO:0004527 exonuclease activity[F]"
                     /function="GO:0003676 nucleic acid binding[F]"
                     /function="GO:0003887 DNA-directed DNA polymerase
                     activity[F]"
                     /score="382"
                     /product="Exonuclease, RNase T and DNA polymerase III
                     n=24 Tax=Staphylococcaceae RepID=A5IU60_STAA9"
                     /EC_number="2.7.7.7"
                     /note="score=382"
     gene            complement(112940..113494)
                     /locus_tag="AGES394_1050"
     CDS             complement(113885..114385)
                     /locus_tag="AGES394_1060"
                     /function="GO:0008199 ferric iron binding[F]"
                     /function="GO:0006826 iron ion transport[P]"
                     /function="GO:0016491 oxidoreductase activity[F]"
                     /function="GO:0006879 cellular iron ion homeostasis[P]"
                     /score="255"
                     /product="Ferritin n=24 Tax=Bacillales RepID=FTN_STAS1"
                     /note="score=255"
     gene            complement(113885..114385)
                     /locus_tag="AGES394_1060"
     CDS             114677..115990
                     /locus_tag="AGES394_1070"
                     /function="GO:0005524 ATP binding[F]"
                     /function="GO:0016874 ligase activity[F]"
                     /function="GO:0009058 biosynthetic process[P]"
                     /score="611"
                     /product="Mur ligase family protein n=26
                     Tax=Staphylococcaceae RepID=B9E812_MACCJ"
                     /note="score=611"
     gene            114677..115990
                     /locus_tag="AGES394_1070"
     CDS             115992..116723
                     /locus_tag="AGES394_1080"
                     /function="GO:0009236 cobalamin biosynthetic process[P]"
                     /function="GO:0003824 catalytic activity[F]"
                     /function="[H] Coenzyme transport and metabolism"
                     /function="[R] General function prediction only"
                     /function="[O] Posttranslational modification, protein
                     turnover, chaperones"
                     /function="[E] Amino acid transport and metabolism"
                     /function="[C] Energy production and conversion"
                     /score="492"
                     /product="CobB/CobQ domain protein glutamine
                     amidotransferase n=27 Tax=Bacillales RepID=A5IU57_STAA9"
                     /note="score=492"
     gene            115992..116723
                     /locus_tag="AGES394_1080"
     CDS             116900..117361
                     /locus_tag="AGES394_1090"
                     /score="287"
                     /product="Putative uncharacterized protein n=17
                     Tax=Staphylococcus aureus RepID=A6QIB8_STAAE"
                     /note="score=287"
     gene            116900..117361
                     /locus_tag="AGES394_1090"
     CDS             complement(117550..118536)
                     /locus_tag="AGES394_1100"
                     /score="413"
                     /product="UPF0421 protein SH1063 n=24 Tax=Staphylococcus
                     RepID=Y1063_STAHJ"
                     /note="score=413"
     gene            complement(117550..118536)
                     /locus_tag="AGES394_1100"
     repeat_region   118816..118943
                     /rpt_unit="GGGGCCCCAACACAGAAGCTGACAAAAAGTCAGCTTACGATA
                     ATGTGCAGGTTGGC"
                     /locus_tag="RR_15"
                     /rpt_type="TANDEM"
                     /note="2.3 copies"
     CDS             119117..119875
                     /locus_tag="AGES394_1110"
                     /function="GO:0004177 aminopeptidase activity[F]"
                     /function="GO:0006508 proteolysis[P]"
                     /function="GO:0008235 metalloexopeptidase activity[F]"
                     /function="GO:0004239 methionyl aminopeptidase
                     activity[F]"
                     /function="GO:0009987 cellular process[P]"
                     /score="501"
                     /product="Methionine aminopeptidase n=125 Tax=Bacteria
                     RepID=AMPM_STAA1"
                     /EC_number="3.4.11.18"
                     /note="score=501"
     gene            119117..119875
                     /locus_tag="AGES394_1110"
     CDS             120092..120478
                     /locus_tag="AGES394_1120"
                     /score="225"
                     /product="Putative uncharacterized protein n=17
                     Tax=Staphylococcus aureus RepID=Q6GFH0_STAAR"
                     /note="score=225"
     gene            120092..120478
                     /locus_tag="AGES394_1120"
     CDS             120664..121194
                     /locus_tag="AGES394_1130"
                     /score="326"
                     /product="Membrane protein-like protein n=25
                     Tax=Staphylococcus RepID=A5IU52_STAA9"
                     /note="score=326"
     gene            120664..121194
                     /locus_tag="AGES394_1130"
     CDS             121191..122234
                     /locus_tag="AGES394_1140"
                     /function="GO:0016021 integral to membrane[C]"
                     /function="GO:0005524 ATP binding[F]"
                     /function="GO:0000160 two-component signal transduction
                     system (phosphorelay)[P]"
                     /function="GO:0000155 two-component sensor activity[F]"
                     /function="GO:0046983 protein dimerization activity[F]"
                     /function="[M] Cell wall/membrane/envelope biogenesis"
                     /function="[R] General function prediction only"
                     /function="[P] Inorganic ion transport and metabolism"
                     /function="[T] Signal transduction mechanisms"
                     /score="575"
                     /product="Sensor protein vraS n=25 Tax=Staphylococcaceae
                     RepID=VRAS_STAHJ"
                     /EC_number="2.7.13.3"
                     /note="score=575"
     gene            121191..122234
                     /locus_tag="AGES394_1140"
     CDS             122224..122853
                     /locus_tag="AGES394_1150"
                     /function="GO:0006355 regulation of transcription,
                     DNA-dependent[P]"
                     /function="GO:0000160 two-component signal transduction
                     system (phosphorelay)[P]"
                     /function="GO:0043565 sequence-specific DNA binding[F]"
                     /function="GO:0003700 transcription factor activity[F]"
                     /function="GO:0005622 intracellular[C]"
                     /function="GO:0000156 two-component response regulator
                     activity[F]"
                     /function="GO:0006352 transcription initiation[P]"
                     /function="GO:0016987 sigma factor activity[F]"
                     /score="367"
                     /product="Response regulator protein vraR n=159
                     Tax=Firmicutes RepID=VRAR_STAA1"
                     /note="score=367"
     gene            122224..122853
                     /locus_tag="AGES394_1150"
     CDS             complement(122966..124183)
                     /locus_tag="AGES394_1160"
                     /function="GO:0004540 ribonuclease activity[F]"
                     /score="562"
                     /product="Ribonuclease BN n=25 Tax=Staphylococcaceae
                     RepID=A6QIB1_STAAE"
                     /note="score=562"
     gene            complement(122966..124183)
                     /locus_tag="AGES394_1160"
     CDS             complement(124461..124736)
                     /locus_tag="AGES394_1170"
                     /score="147"
                     /product="Probable exported protein n=20
                     Tax=Staphylococcaceae RepID=Q2YU45_STAAB"
                     /note="score=147"
     gene            complement(124461..124736)
                     /locus_tag="AGES394_1170"
     CDS             complement(124743..125207)
                     /locus_tag="AGES394_1180"
                     /function="GO:0006470 protein amino acid
                     dephosphorylation[P]"
                     /function="GO:0004725 protein tyrosine phosphatase
                     activity[F]"
                     /score="317"
                     /product="Low molecular weight
                     protein-tyrosine-phosphatase ptpA n=25 Tax=Staphylococcus
                     RepID=PTPA_STAA8"
                     /EC_number="3.1.3.48"
                     /note="score=317"
     gene            complement(124743..125207)
                     /locus_tag="AGES394_1180"
     CDS             125348..125554
                     /locus_tag="AGES394_1190"
                     /function="[H] Coenzyme transport and metabolism"
                     /function="[R] General function prediction only"
                     /function="[F] Nucleotide transport and metabolism"
                     /function="[E] Amino acid transport and metabolism"
                     /function="[L] Replication, recombination and repair"
                     /function="[S] Function unknown"
                     /score="84.3"
                     /product="UPF0435 protein SERP1418 n=24
                     Tax=Staphylococcus RepID=Y1418_STAEQ"
                     /note="score=84.3"
     gene            125348..125554
                     /locus_tag="AGES394_1190"
     CDS             125557..126813
                     /locus_tag="AGES394_1200"
                     /function="GO:0004177 aminopeptidase activity[F]"
                     /function="GO:0006508 proteolysis[P]"
                     /score="832"
                     /product="Aminopeptidase PepS n=27 Tax=cellular organisms
                     RepID=A6QIA7_STAAE"
                     /note="score=832"
     gene            125557..126813
                     /locus_tag="AGES394_1200"
     CDS             126888..127433
                     /locus_tag="AGES394_1210"
                     /score="260"
                     /product="Cytosolic long-chain acyl-CoA thioester
                     hydrolase family protein n=22 Tax=Staphylococcus
                     RepID=Q5HN56_STAEQ"
                     /note="score=260"
     gene            126888..127433
                     /locus_tag="AGES394_1210"
     CDS             complement(127693..128844)
                     /locus_tag="AGES394_1220"
                     /function="GO:0003824 catalytic activity[F]"
                     /function="[O] Posttranslational modification, protein
                     turnover, chaperones"
                     /function="[R] General function prediction only"
                     /function="[T] Signal transduction mechanisms"
                     /score="754"
                     /product="Possible dehydrogenase n=105 Tax=Bacillales
                     RepID=A8YY49_STAAT"
                     /note="score=754"
     gene            complement(127693..128844)
                     /locus_tag="AGES394_1220"
     CDS             129068..129229
                     /locus_tag="AGES394_1230"
                     /score="108"
                     /product="Orf 3 n=26 Tax=Staphylococcus
                     RepID=O87115_STAAU"
                     /note="score=108"
     gene            129068..129229
                     /locus_tag="AGES394_1230"
     CDS             129359..129874
                     /locus_tag="AGES394_1240"
                     /function="GO:0016798 hydrolase activity, acting on
                     glycosyl bonds[F]"
                     /score="306"
                     /product="Uncharacterized protein SERP1413 n=28
                     Tax=Bacteria RepID=Y1413_STAEQ"
                     /note="score=306"
     gene            129359..129874
                     /locus_tag="AGES394_1240"
     CDS             130263..131024
                     /locus_tag="AGES394_1250"
                     /function="GO:0009274 peptidoglycan-based cell wall[C]"
                     /function="GO:0003824 catalytic activity[F]"
                     /function="GO:0009252 peptidoglycan biosynthetic
                     process[P]"
                     /function="[M] Cell wall/membrane/envelope biogenesis"
                     /function="[R] General function prediction only"
                     /function="[E] Amino acid transport and metabolism"
                     /function="[C] Energy production and conversion"
                     /function="[S] Function unknown"
                     /score="320"
                     /product="Monofunctional glycosyltransferase n=25
                     Tax=Staphylococcus RepID=MGT_STAS1"
                     /note="score=320"
     gene            130263..131024
                     /locus_tag="AGES394_1250"
     CDS             131285..132103
                     /locus_tag="AGES394_1260"
                     /score="372"
                     /product="Regulatory protein recX n=24 Tax=Staphylococcus
                     RepID=RECX_STAS1"
                     /note="score=372"
     gene            131285..132103
                     /locus_tag="AGES394_1260"
     CDS             132105..132395
                     /locus_tag="AGES394_1270"
                     /score="194"
                     /product="Conserved protein YfhH n=24
                     Tax=Staphylococcaceae RepID=C2G660_STAAU"
                     /note="score=194"
     gene            132105..132395
                     /locus_tag="AGES394_1270"
     CDS             132410..133927
                     /locus_tag="AGES394_1280"
                     /function="GO:0003824 catalytic activity[F]"
                     /function="[P] Inorganic ion transport and metabolism"
                     /function="[G] Carbohydrate transport and metabolism"
                     /function="[V] Defense mechanisms"
                     /function="[E] Amino acid transport and metabolism"
                     /function="[L] Replication, recombination and repair"
                     /score="661"
                     /product="ABC transporter, ATP-binding protein n=24
                     Tax=Staphylococcus RepID=Q5HN63_STAEQ"
                     /note="score=661"
     gene            132410..133927
                     /locus_tag="AGES394_1280"
     CDS             133936..134772
                     /locus_tag="AGES394_1290"
                     /score="512"
                     /product="SA1687 protein n=16 Tax=Staphylococcus aureus
                     RepID=Q7A4S9_STAAN"
                     /note="score=512"
     gene            133936..134772
                     /locus_tag="AGES394_1290"
     CDS             complement(135033..136010)
                     /locus_tag="AGES394_1300"
                     /score="611"
                     /product="Membrane-bound metal-dependent hydrolase n=21
                     Tax=Staphylococcus RepID=A5IU35_STAA9"
                     /note="score=611"
     gene            complement(135033..136010)
                     /locus_tag="AGES394_1300"
     CDS             136162..137199
                     /locus_tag="AGES394_1310"
                     /function="GO:0004519 endonuclease activity[F]"
                     /function="GO:0003906 DNA-(apurinic or apyrimidinic site)
                     lyase activity[F]"
                     /function="GO:0019104 DNA N-glycosylase activity[F]"
                     /function="GO:0005622 intracellular[C]"
                     /function="GO:0003677 DNA binding[F]"
                     /function="GO:0051539 4 iron, 4 sulfur cluster
                     binding[F]"
                     /function="GO:0006284 base-excision repair[P]"
                     /score="706"
                     /product="HhH-GPD superfamily base excision DNA repair
                     protein n=19 Tax=Staphylococcus RepID=Q6G866_STAAS"
                     /EC_number="4.2.99.18"
                     /note="score=706"
     gene            136162..137199
                     /locus_tag="AGES394_1310"
     CDS             137502..138044
                     /locus_tag="AGES394_1320"
                     /score="257"
                     /product="UPF0374 protein BLi00890/BL03042 n=10
                     Tax=Bacteria RepID=Y890_BACLD"
                     /note="score=257"
     gene            137502..138044
                     /locus_tag="AGES394_1320"
     CDS             138335..140071
                     /locus_tag="AGES394_1330"
                     /function="GO:0016021 integral to membrane[C]"
                     /function="GO:0005524 ATP binding[F]"
                     /function="GO:0006810 transport[P]"
                     /function="GO:0005694 chromosome[C]"
                     /function="GO:0042626 ATPase activity, coupled to
                     transmembrane movement of substances[F]"
                     /function="[R] General function prediction only"
                     /function="[M] Cell wall/membrane/envelope biogenesis"
                     /function="[V] Defense mechanisms"
                     /function="[E] Amino acid transport and metabolism"
                     /score="1124"
                     /product="Putative multidrug export ATP-binding/permease
                     protein SA1683 n=125 Tax=Bacillales RepID=Y1683_STAAN"
                     /note="score=1124"
     gene            138335..140071
                     /locus_tag="AGES394_1330"
     CDS             complement(140262..141407)
                     /locus_tag="AGES394_1340"
                     /score="687"
                     /product="Integral membrane protein n=24
                     Tax=Staphylococcus RepID=C2K5V0_STAAU"
                     /note="score=687"
     gene            complement(140262..141407)
                     /locus_tag="AGES394_1340"
     CDS             complement(141649..142938)
                     /locus_tag="AGES394_1350"
                     /function="GO:0033014 tetrapyrrole biosynthetic
                     process[P]"
                     /function="GO:0042286 glutamate-1-semialdehyde
                     2,1-aminomutase activity[F]"
                     /function="GO:0030170 pyridoxal phosphate binding[F]"
                     /function="GO:0008483 transaminase activity[F]"
                     /function="[H] Coenzyme transport and metabolism"
                     /function="[E] Amino acid transport and metabolism"
                     /function="[L] Replication, recombination and repair"
                     /function="[S] Function unknown"
                     /score="780"
                     /product="Glutamate-1-semialdehyde 2,1-aminomutase 2 n=35
                     Tax=Bacillales RepID=GSA2_STAAB"
                     /EC_number="5.4.3.8"
                     /note="score=780"
     gene            complement(141649..142938)
                     /locus_tag="AGES394_1350"
     CDS             143019..143474
                     /locus_tag="AGES394_1360"
                     /function="GO:0051920 peroxiredoxin activity[F]"
                     /function="[R] General function prediction only"
                     /function="[O] Posttranslational modification, protein
                     turnover, chaperones"
                     /function="[P] Inorganic ion transport and metabolism"
                     /function="[G] Carbohydrate transport and metabolism"
                     /function="[L] Replication, recombination and repair"
                     /score="246"
                     /product="Bacterioferritin comigratory protein n=4
                     Tax=Staphylococcus RepID=Q5HN72_STAEQ"
                     /EC_number="1.11.1.15"
                     /note="score=246"
     gene            143019..143474
                     /locus_tag="AGES394_1360"
     CDS             143480..144430
                     /locus_tag="AGES394_1370"
                     /function="GO:0051287 NAD or NADH binding[F]"
                     /function="GO:0008152 metabolic process[P]"
                     /function="GO:0016616 oxidoreductase activity, acting on
                     the CH-OH group of donors, NAD or NADP as acceptor[F]"
                     /score="589"
                     /product="D-isomer specific 2-hydroxyacid dehydrogenase,
                     NAD-binding n=24 Tax=Staphylococcus RepID=A5IU28_STAA9"
                     /note="score=589"
     gene            143480..144430
                     /locus_tag="AGES394_1370"
     CDS             144527..144973
                     /locus_tag="AGES394_1380"
                     /function="GO:0006355 regulation of transcription,
                     DNA-dependent[P]"
                     /function="GO:0003700 transcription factor activity[F]"
                     /score="254"
                     /product="Peroxide-responsive repressor perR n=153
                     Tax=Bacilli RepID=PERR_STAHJ"
                     /note="score=254"
     gene            144527..144973
                     /locus_tag="AGES394_1380"
     repeat_region   145072..145107
                     /rpt_unit="TTCTTTTTTATGCTCA"
                     /locus_tag="RR_16"
                     /rpt_type="TANDEM"
                     /note="2.2 copies"
     cbt             145683..145700
                     /color="1"
                     /note="contig boundary tag: artificial spacer between
                     sequence contigs"
     cbt             145701..145718
                     /color="1"
                     /note="contig boundary tag: artificial spacer between
                     sequence contigs"
     fasta_record    145719..147370
                     /name="NZ_ACHC01000003"
     CDS             complement(145778..146566)
                     /locus_tag="AGES394_1390"
                     /function="GO:0003677 DNA binding[F]"
                     /function="GO:0015074 DNA integration[P]"
                     /score="285"
                     /product="Transposase n=4 Tax=Staphylococcus
                     RepID=Q49YK3_STAS1"
                     /note="score=285"
     gene            complement(145778..146566)
                     /locus_tag="AGES394_1390"
     CDS             complement(146590..147318)
                     /locus_tag="AGES394_1400"
                     /function="GO:0004803 transposase activity[F]"
                     /function="GO:0003677 DNA binding[F]"
                     /score="489"
                     /product="IS3 familytransposase (Fragment) n=6
                     Tax=Staphylococcus aureus subsp. aureus
                     RepID=C2G673_STAAU"
                     /note="score=489"
     gene            complement(146590..147318)
                     /locus_tag="AGES394_1400"
     cbt             147371..147388
                     /color="1"
                     /note="contig boundary tag: artificial spacer between
                     sequence contigs"
     cbt             147389..147406
                     /color="1"
                     /note="contig boundary tag: artificial spacer between
                     sequence contigs"
     fasta_record    147407..149072
                     /name="NZ_ACHC01000004"
     rRNA            147453..148992
                     /locus_tag="AGES394_r40"
                     /inference="profile:RNAmmer:1.2"
                     /product="16s ribosomal rna"
                     /note="RNAmmer score=2026.3"
     cbt             149073..149090
                     /color="1"
                     /note="contig boundary tag: artificial spacer between
                     sequence contigs"
     cbt             149091..149108
                     /color="1"
                     /note="contig boundary tag: artificial spacer between
                     sequence contigs"
     fasta_record    149109..152202
                     /name="NZ_ACHC01000005"
     rRNA            149121..152041
                     /locus_tag="AGES394_r30"
                     /inference="profile:RNAmmer:1.2"
                     /product="23s ribosomal rna"
                     /note="RNAmmer score=3542.9"
     rRNA            152116..152211
                     /locus_tag="AGES394_r10"
                     /inference="profile:RNAmmer:1.2"
                     /product="5s ribosomal rna"
                     /note="RNAmmer score=62.1"
     cbt             152203..152220
                     /color="1"
                     /note="contig boundary tag: artificial spacer between
                     sequence contigs"
     cbt             152221..152238
                     /color="1"
                     /note="contig boundary tag: artificial spacer between
                     sequence contigs"
     fasta_record    152239..218018
                     /name="NZ_ACHC01000006"
     repeat_region   152747..153001
                     /rpt_unit="CTACTTCGATAATCCAATTCGAATCATTACTATTAGAAATAA
                     CAAATCACAACCAACGATTTGCTTCCTAAAGATTACCCACCCCTCAGTAAAACCAGGT
                     AAACCATGCCACCAACACACCATAACCATAGAT"
                     /locus_tag="RR_17"
                     /rpt_type="TANDEM"
                     /note="1.9 copies"
     CDS             complement(153102..153698)
                     /locus_tag="AGES394_1410"
                     /function="GO:0006310 DNA recombination[P]"
                     /function="GO:0003676 nucleic acid binding[F]"
                     /function="GO:0006281 DNA repair[P]"
                     /score="305"
                     /product="Recombination protein recR n=55 Tax=Bacteria
                     RepID=RECR_EXIS2"
                     /note="score=305"
     gene            complement(153102..153698)
                     /locus_tag="AGES394_1410"
     CDS             complement(153705..154022)
                     /locus_tag="AGES394_1420"
                     /score="106"
                     /product="UPF0133 protein Sca_0120 n=4 Tax=Bacteria
                     RepID=Y120_STACT"
                     /note="score=106"
     gene            complement(153705..154022)
                     /locus_tag="AGES394_1420"
     CDS             complement(154112..155785)
                     /locus_tag="AGES394_1430"
                     /function="GO:0005524 ATP binding[F]"
                     /function="GO:0017111 nucleoside-triphosphatase
                     activity[F]"
                     /function="GO:0006260 DNA replication[P]"
                     /function="GO:0009360 DNA polymerase III complex[C]"
                     /function="GO:0003677 DNA binding[F]"
                     /function="GO:0005634 nucleus[C]"
                     /function="GO:0003887 DNA-directed DNA polymerase
                     activity[F]"
                     /score="800"
                     /product="DNA polymerase III gamma and tau subunits n=7
                     Tax=Bacilli RepID=Q4L3D4_STAHJ"
                     /EC_number="2.7.7.7"
                     /note="score=800"
     gene            complement(154112..155785)
                     /locus_tag="AGES394_1430"
     CDS             complement(155878..156402)
                     /locus_tag="AGES394_1440"
                     /function="GO:0008080 N-acetyltransferase activity[F]"
                     /score="350"
                     /product="Acetyltransferase, GNAT family n=16
                     Tax=Staphylococcus aureus RepID=Q5HIK0_STAAC"
                     /note="score=350"
     gene            complement(155878..156402)
                     /locus_tag="AGES394_1440"
     CDS             complement(157043..157771)
                     /locus_tag="AGES394_1450"
                     /function="GO:0006355 regulation of transcription,
                     DNA-dependent[P]"
                     /function="GO:0003700 transcription factor activity[F]"
                     /function="GO:0005622 intracellular[C]"
                     /function="[K] Transcription"
                     /function="[M] Cell wall/membrane/envelope biogenesis"
                     /function="[R] General function prediction only"
                     /function="[J] Translation, ribosomal structure and
                     biogenesis"
                     /function="[L] Replication, recombination and repair"
                     /score="434"
                     /product="Transcriptional regulator, GntR family n=18
                     Tax=Staphylococcus RepID=A5IQ28_STAA9"
                     /note="score=434"
     gene            complement(157043..157771)
                     /locus_tag="AGES394_1450"
     CDS             complement(157796..159436)
                     /locus_tag="AGES394_1460"
                     /function="GO:0005993 trehalose catabolic process[P]"
                     /function="GO:0008788 alpha,alpha-phosphotrehalase
                     activity[F]"
                     /function="GO:0043169 cation binding[F]"
                     /function="GO:0005737 cytoplasm[C]"
                     /function="[M] Cell wall/membrane/envelope biogenesis"
                     /function="[G] Carbohydrate transport and metabolism"
                     /function="[J] Translation, ribosomal structure and
                     biogenesis"
                     /function="[E] Amino acid transport and metabolism"
                     /function="[C] Energy production and conversion"
                     /score="649"
                     /product="Alpha,alpha-phosphotrehalase n=6 Tax=cellular
                     organisms RepID=C5DAU7_9BACI"
                     /note="score=649"
     gene            complement(157796..159436)
                     /locus_tag="AGES394_1460"
     CDS             complement(159500..160927)
                     /locus_tag="AGES394_1470"
                     /function="GO:0016021 integral to membrane[C]"
                     /function="GO:0009401 phosphoenolpyruvate-dependent sugar
                     phosphotransferase system[P]"
                     /function="GO:0015771 trehalose transport[P]"
                     /function="GO:0005351 sugar:hydrogen symporter
                     activity[F]"
                     /function="GO:0015574 trehalose transmembrane transporter
                     activity[F]"
                     /function="GO:0008982
                     protein-N(PI)-phosphohistidine-sugar phosphotransferase
                     activity[F]"
                     /function="GO:0009276 Gram-negative-bacterium-type cell
                     wall[C]"
                     /function="[P] Inorganic ion transport and metabolism"
                     /function="[R] General function prediction only"
                     /function="[O] Posttranslational modification, protein
                     turnover, chaperones"
                     /function="[G] Carbohydrate transport and metabolism"
                     /function="[V] Defense mechanisms"
                     /score="575"
                     /product="Phosphotransferase system trehalose-specific
                     enzyme IIBC component homolog n=100 Tax=Bacteria
                     RepID=B9E8X7_MACCJ"
                     /EC_number="2.7.1.69"
                     /note="score=575"
     gene            complement(159500..160927)
                     /locus_tag="AGES394_1470"
     CDS             161173..161313
                     /locus_tag="AGES394_1480"
                     /score="100"
                     /product="Putative uncharacterized protein n=1
                     Tax=Staphylococcus aureus subsp. aureus TCH60
                     RepID=C2G682_STAAU"
                     /note="score=100"
     gene            161173..161313
                     /locus_tag="AGES394_1480"
     tRNA            complement(161380..161472)
                     /locus_tag="AGES394_t570"
                     /ID="tRNA:Ser-5"
                     /Codon="TGA"
                     /score="69.34"
                     /AminoAcid="Ser-5"
                     /note="score=69.34"
     CDS             complement(161745..163208)
                     /locus_tag="AGES394_1490"
                     /function="GO:0055114 oxidation reduction[P]"
                     /function="GO:0009228 thiamin biosynthetic process[P]"
                     /function="GO:0004497 monooxygenase activity[F]"
                     /function="GO:0051536 iron-sulfur cluster binding[F]"
                     /function="GO:0009055 electron carrier activity[F]"
                     /function="GO:0050660 FAD binding[F]"
                     /function="GO:0006537 glutamate biosynthetic process[P]"
                     /function="GO:0016639 oxidoreductase activity, acting on
                     the CH-NH2 group of donors, NAD or NADP as acceptor[F]"
                     /function="[O] Posttranslational modification, protein
                     turnover, chaperones"
                     /function="[R] General function prediction only"
                     /function="[C] Energy production and conversion"
                     /function="[S] Function unknown"
                     /score="806"
                     /product="NADH-glutamate synthase small subunit n=6
                     Tax=Staphylococcus RepID=Q4L3C9_STAHJ"
                     /note="score=806"
     gene            complement(161745..163208)
                     /locus_tag="AGES394_1490"
     CDS             complement(163226..167725)
                     /locus_tag="AGES394_1500"
                     /function="GO:0055114 oxidation reduction[P]"
                     /function="GO:0015930 glutamate synthase activity[F]"
                     /function="GO:0006537 glutamate biosynthetic process[P]"
                     /score="2266"
                     /product="Glutamate synthase large subunit n=26
                     Tax=Bacillales RepID=Q4L3C8_STAHJ"
                     /note="score=2266"
     gene            complement(163226..167725)
                     /locus_tag="AGES394_1500"
     CDS             167906..168790
                     /locus_tag="AGES394_1510"
                     /function="GO:0003700 transcription factor activity[F]"
                     /function="GO:0050794 regulation of cellular process[P]"
                     /function="GO:0080090 regulation of primary metabolic
                     process[P]"
                     /score="573"
                     /product="Transcription activator of glutamate synthase
                     operon n=17 Tax=Staphylococcus RepID=A6QEC5_STAAE"
                     /note="score=573"
     gene            167906..168790
                     /locus_tag="AGES394_1510"
     CDS             168911..170023
                     /locus_tag="AGES394_1520"
                     /score="624"
                     /product="YibE/F family protein n=24 Tax=Staphylococcus
                     RepID=A5IQ22_STAA9"
                     /note="score=624"
     gene            168911..170023
                     /locus_tag="AGES394_1520"
     CDS             170062..170802
                     /locus_tag="AGES394_1530"
                     /score="382"
                     /product="YibE/F family protein n=22 Tax=Staphylococcus
                     RepID=A5IQ21_STAA9"
                     /note="score=382"
     gene            170062..170802
                     /locus_tag="AGES394_1530"
     CDS             complement(170971..171402)
                     /locus_tag="AGES394_1540"
                     /function="GO:0003824 catalytic activity[F]"
                     /function="[R] General function prediction only"
                     /function="[O] Posttranslational modification, protein
                     turnover, chaperones"
                     /function="[H] Coenzyme transport and metabolism"
                     /function="[S] Function unknown"
                     /score="285"
                     /product="GCN5-related N-acetyltransferase n=18
                     Tax=Staphylococcus RepID=A5IQ20_STAA9"
                     /note="score=285"
     gene            complement(170971..171402)
                     /locus_tag="AGES394_1540"
     CDS             complement(171446..171841)
                     /locus_tag="AGES394_1550"
                     /function="GO:0016787 hydrolase activity[F]"
                     /score="261"
                     /product="MutT domain containing protein n=24
                     Tax=Staphylococcus RepID=Q6GC22_STAAS"
                     /note="score=261"
     gene            complement(171446..171841)
                     /locus_tag="AGES394_1550"
     CDS             171991..172260
                     /locus_tag="AGES394_1560"
                     /score="100"
                     /product="Similar to unknown protein n=20
                     Tax=Staphylococcus RepID=Q4L3C2_STAHJ"
                     /note="score=100"
     gene            171991..172260
                     /locus_tag="AGES394_1560"
     CDS             complement(172447..173472)
                     /locus_tag="AGES394_1570"
                     /function="GO:0008745 N-acetylmuramoyl-L-alanine amidase
                     activity[F]"
                     /function="GO:0016998 cell wall macromolecule catabolic
                     process[P]"
                     /function="[G] Carbohydrate transport and metabolism"
                     /function="[R] General function prediction only"
                     /function="[M] Cell wall/membrane/envelope biogenesis"
                     /function="[S] Function unknown"
                     /score="393"
                     /product="N-acetylmuramoyl-L-alanine amidase sle1 n=17
                     Tax=Staphylococcus RepID=SLE1_STAAB"
                     /EC_number="3.5.1.28"
                     /note="score=393"
     gene            complement(172447..173472)
                     /locus_tag="AGES394_1570"
     repeat_region   172849..173237
                     /rpt_unit="TACTTTCAATTTTTGACCCGGATAAATAAAGAAATTATTTAA
                     ACCATTAAGTCGCATAATGTTTTGATAAGTTGTACCATATTTAGAAGCAATTAATGAC
                     AATGAGTCACCTGCTTGTACTGTGTAATATGATCCACCACCTGAATTCGTTGATGGAC
                     GGCTACTATTGCTCGTAGAATTACTTGAGCTTGCAGTACCTGA"
                     /locus_tag="RR_18"
                     /rpt_type="TANDEM"
                     /note="1.9 copies"
     repeat_region   173617..173663
                     /rpt_unit="AAATTATTACAATATT"
                     /locus_tag="RR_19"
                     /rpt_type="TANDEM"
                     /note="2.8 copies"
     CDS             complement(173785..174654)
                     /locus_tag="AGES394_1580"
                     /score="474"
                     /product="MW0418 protein n=16 Tax=Staphylococcus aureus
                     RepID=Q8NY19_STAAW"
                     /note="score=474"
     gene            complement(173785..174654)
                     /locus_tag="AGES394_1580"
     CDS             complement(174664..175323)
                     /locus_tag="AGES394_1590"
                     /function="GO:0016020 membrane[C]"
                     /function="GO:0006810 transport[P]"
                     /function="[P] Inorganic ion transport and metabolism"
                     /function="[R] General function prediction only"
                     /function="[E] Amino acid transport and metabolism"
                     /score="197"
                     /product="Putative uncharacterized protein n=1
                     Tax=Ruminococcus lactaris ATCC 29176 RepID=B5CPV0_9FIRM"
                     /note="score=197"
     gene            complement(174664..175323)
                     /locus_tag="AGES394_1590"
     CDS             complement(175327..176355)
                     /locus_tag="AGES394_1600"
                     /function="GO:0005524 ATP binding[F]"
                     /function="GO:0015416 phosphonate
                     transmembrane-transporting ATPase activity[F]"
                     /function="GO:0015415 phosphate
                     transmembrane-transporting ATPase activity[F]"
                     /score="649"
                     /product="Methionine import ATP-binding protein metN 1
                     n=20 Tax=Staphylococcus RepID=METN1_STAAM"
                     /EC_number="3.6.3.27"
                     /EC_number="3.6.3.28"
                     /note="score=649"
     gene            complement(175327..176355)
                     /locus_tag="AGES394_1600"
     CDS             complement(176643..177785)
                     /locus_tag="AGES394_1610"
                     /function="GO:0006520 cellular amino acid metabolic
                     process[P]"
                     /function="GO:0003824 catalytic activity[F]"
                     /function="GO:0030170 pyridoxal phosphate binding[F]"
                     /function="GO:0009058 biosynthetic process[P]"
                     /function="[P] Inorganic ion transport and metabolism"
                     /function="[R] General function prediction only"
                     /function="[E] Amino acid transport and metabolism"
                     /score="652"
                     /product="Cystathionine gamma-lyase n=1
                     Tax=Staphylococcus hominis SK119 RepID=C2LVF7_STAHO"
                     /note="score=652"
     gene            complement(176643..177785)
                     /locus_tag="AGES394_1610"
     CDS             complement(177778..178704)
                     /locus_tag="AGES394_1620"
                     /function="GO:0003824 catalytic activity[F]"
                     /function="GO:0008152 metabolic process[P]"
                     /function="GO:0030170 pyridoxal phosphate binding[F]"
                     /score="586"
                     /product="Cysteine synthase n=28 Tax=Bacilli
                     RepID=A6QEB4_STAAE"
                     /note="score=586"
     gene            complement(177778..178704)
                     /locus_tag="AGES394_1620"
     CDS             complement(178900..180240)
                     /locus_tag="AGES394_1630"
                     /function="GO:0005887 integral to plasma membrane[C]"
                     /function="GO:0005328 neurotransmitter:sodium symporter
                     activity[F]"
                     /function="GO:0006836 neurotransmitter transport[P]"
                     /score="748"
                     /product="Transporter n=25 Tax=Staphylococcaceae
                     RepID=Q2YVU0_STAAB"
                     /note="score=748"
     gene            complement(178900..180240)
                     /locus_tag="AGES394_1630"
     CDS             complement(180403..180516)
                     /locus_tag="AGES394_1640"
                     /score="68.6"
                     /product="Putative uncharacterized protein n=8
                     Tax=Staphylococcus aureus subsp. aureus
                     RepID=Q6GC31_STAAS"
                     /note="score=68.6"
     gene            complement(180403..180516)
                     /locus_tag="AGES394_1640"
     repeat_region   180495..180599
                     /rpt_unit="CAACTTCAGGTACAACCACATAATATTCCCACAACATCACAA
                     TACAAAT"
                     /locus_tag="RR_20"
                     /rpt_type="TANDEM"
                     /note="2.1 copies"
     CDS             complement(180694..181428)
                     /locus_tag="AGES394_1650"
                     /function="GO:0016788 hydrolase activity, acting on ester
                     bonds[F]"
                     /function="[H] Coenzyme transport and metabolism"
                     /function="[R] General function prediction only"
                     /function="[I] Lipid transport and metabolism"
                     /function="[T] Signal transduction mechanisms"
                     /function="[E] Amino acid transport and metabolism"
                     /function="[S] Function unknown"
                     /score="462"
                     /product="Possible S33 family peptidase n=18
                     Tax=Staphylococcus RepID=A8Z0V7_STAAT"
                     /note="score=462"
     gene            complement(180694..181428)
                     /locus_tag="AGES394_1650"
     CDS             complement(181465..182139)
                     /locus_tag="AGES394_1660"
                     /function="GO:0003824 catalytic activity[F]"
                     /function="GO:0016020 membrane[C]"
                     /score="418"
                     /product="Phosphoesterase, PA-phosphatase related n=16
                     Tax=Staphylococcus aureus RepID=A5IQ09_STAA9"
                     /note="score=418"
     gene            complement(181465..182139)
                     /locus_tag="AGES394_1660"
     CDS             182177..182593
                     /locus_tag="AGES394_1670"
                     /score="246"
                     /product="Putative uncharacterized protein n=15
                     Tax=Staphylococcus RepID=A5IQ08_STAA9"
                     /note="score=246"
     gene            182177..182593
                     /locus_tag="AGES394_1670"
     CDS             complement(182822..183184)
                     /locus_tag="AGES394_1680"
                     /score="172"
                     /product="Uncharacterized protein ybcI n=60
                     Tax=Bacillales RepID=YBCI_BACSU"
                     /note="score=172"
     gene            complement(182822..183184)
                     /locus_tag="AGES394_1680"
     CDS             complement(183346..186060)
                     /locus_tag="AGES394_1690"
                     /score="1756"
                     /product="Uncharacterized protein-like protein n=16
                     Tax=Staphylococcus aureus RepID=A5IQ06_STAA9"
                     /note="score=1756"
     gene            complement(183346..186060)
                     /locus_tag="AGES394_1690"
     CDS             complement(186064..187548)
                     /locus_tag="AGES394_1700"
                     /function="GO:0008137 NADH dehydrogenase (ubiquinone)
                     activity[F]"
                     /function="GO:0042773 ATP synthesis coupled electron
                     transport[P]"
                     /score="572"
                     /product="Putative NADH-quinone oxidoreductase subunit 5
                     n=1 Tax=Staphylococcus warneri L37603 RepID=C4WB73_STAWA"
                     /note="score=572"
     gene            complement(186064..187548)
                     /locus_tag="AGES394_1700"
     CDS             complement(188737..188865)
                     /locus_tag="AGES394_1710"
                     /score="89.0"
                     /product="Putative uncharacterized protein n=8
                     Tax=Staphylococcus aureus subsp. aureus
                     RepID=Q6GJM3_STAAR"
                     /note="score=89.0"
     gene            complement(188737..188865)
                     /locus_tag="AGES394_1710"
     CDS             complement(189134..190336)
                     /locus_tag="AGES394_1720"
                     /score="546"
                     /product="Putative metal chaperone yciC n=204
                     Tax=cellular organisms RepID=YCIC_BACSU"
                     /note="score=546"
     gene            complement(189134..190336)
                     /locus_tag="AGES394_1720"
     CDS             190521..190715
                     /locus_tag="AGES394_1730"
                     /score="78.6"
                     /product="Probable membrane protein n=16
                     Tax=Staphylococcus aureus RepID=Q2YVQ1_STAAB"
                     /note="score=78.6"
     gene            190521..190715
                     /locus_tag="AGES394_1730"
     CDS             complement(191004..191237)
                     /locus_tag="AGES394_1740"
                     /score="155"
                     /product="Putative uncharacterized protein n=15
                     Tax=Staphylococcus aureus subsp. aureus
                     RepID=A6QEA5_STAAE"
                     /note="score=155"
     gene            complement(191004..191237)
                     /locus_tag="AGES394_1740"
     CDS             complement(191337..191660)
                     /locus_tag="AGES394_1750"
                     /score="212"
                     /product="Putative uncharacterized protein n=17
                     Tax=Staphylococcus aureus RepID=Q2YVQ2_STAAB"
                     /note="score=212"
     gene            complement(191337..191660)
                     /locus_tag="AGES394_1750"
     CDS             complement(191657..192910)
                     /locus_tag="AGES394_1760"
                     /function="GO:0003824 catalytic activity[F]"
                     /score="717"
                     /product="Putative uncharacterized protein n=15
                     Tax=Staphylococcus aureus RepID=A6QEA3_STAAE"
                     /EC_number="3.1.1.3"
                     /note="score=717"
     gene            complement(191657..192910)
                     /locus_tag="AGES394_1760"
     CDS             complement(192977..193765)
                     /locus_tag="AGES394_1770"
                     /score="528"
                     /product="Uncharacterized lipoprotein SAR0445 n=3
                     Tax=Staphylococcus aureus subsp. aureus RepID=Y445_STAAR"
                     /note="score=528"
     gene            complement(192977..193765)
                     /locus_tag="AGES394_1770"
     CDS             complement(193964..194719)
                     /locus_tag="AGES394_1780"
                     /score="258"
                     /product="Uncharacterized protein SAS2374 n=157
                     Tax=Staphylococcus RepID=Y2374_STAAS"
                     /note="score=258"
     gene            complement(193964..194719)
                     /locus_tag="AGES394_1780"
     CDS             complement(194777..195538)
                     /locus_tag="AGES394_1790"
                     /score="422"
                     /product="Uncharacterized lipoprotein SA0405 n=27
                     Tax=Staphylococcus aureus RepID=Y405_STAAN"
                     /note="score=422"
     gene            complement(194777..195538)
                     /locus_tag="AGES394_1790"
     CDS             complement(195609..196340)
                     /locus_tag="AGES394_1800"
                     /score="407"
                     /product="Uncharacterized lipoprotein SA0396 n=65
                     Tax=Staphylococcus aureus RepID=Y396_STAAN"
                     /note="score=407"
     gene            complement(195609..196340)
                     /locus_tag="AGES394_1800"
     CDS             complement(196427..197239)
                     /locus_tag="AGES394_1810"
                     /score="312"
                     /product="Uncharacterized lipoprotein SA0396 n=65
                     Tax=Staphylococcus aureus RepID=Y396_STAAN"
                     /note="score=312"
     gene            complement(196427..197239)
                     /locus_tag="AGES394_1810"
     CDS             197576..197884
                     /locus_tag="AGES394_1820"
                     /score="201"
                     /product="Probable exported protein n=16
                     Tax=Staphylococcus aureus RepID=Q2YVR2_STAAB"
                     /note="score=201"
     gene            197576..197884
                     /locus_tag="AGES394_1820"
     CDS             complement(197990..199450)
                     /locus_tag="AGES394_1830"
                     /score="681"
                     /product="Surface protein, putative n=16
                     Tax=Staphylococcus aureus RepID=Q5HIN8_STAAC"
                     /note="score=681"
     gene            complement(197990..199450)
                     /locus_tag="AGES394_1830"
     CDS             complement(199496..200194)
                     /locus_tag="AGES394_1840"
                     /function="GO:0005576 extracellular region[C]"
                     /function="GO:0009405 pathogenesis[P]"
                     /score="340"
                     /product="Staphylococcal exotoxin 1 n=10
                     Tax=Staphylococcus aureus RepID=Q2YVR4_STAAB"
                     /note="score=340"
     gene            complement(199496..200194)
                     /locus_tag="AGES394_1840"
     CDS             complement(200577..201809)
                     /locus_tag="AGES394_1850"
                     /function="GO:0003677 DNA binding[F]"
                     /score="440"
                     /product="Sau1hsdS1 n=5 Tax=Staphylococcus aureus
                     RepID=Q1KZT6_STAAU"
                     /note="score=440"
     gene            complement(200577..201809)
                     /locus_tag="AGES394_1850"
     CDS             complement(201802..203358)
                     /locus_tag="AGES394_1860"
                     /function="GO:0008170 N-methyltransferase activity[F]"
                     /function="GO:0003677 DNA binding[F]"
                     /function="GO:0006306 DNA methylation[P]"
                     /function="GO:0009007 site-specific DNA-methyltransferase
                     (adenine-specific) activity[F]"
                     /score="1024"
                     /product="Type I restriction-modification system, M
                     subunit n=38 Tax=Bacteria RepID=Q2FXD0_STAA8"
                     /EC_number="2.1.1.72"
                     /note="score=1024"
     gene            complement(201802..203358)
                     /locus_tag="AGES394_1860"
     CDS             complement(203620..204303)
                     /locus_tag="AGES394_1870"
                     /function="GO:0005576 extracellular region[C]"
                     /function="GO:0009405 pathogenesis[P]"
                     /score="344"
                     /product="Staphylococcal enterotoxin-like toxin n=17
                     Tax=Staphylococcus aureus RepID=A6QE87_STAAE"
                     /note="score=344"
     gene            complement(203620..204303)
                     /locus_tag="AGES394_1870"
     CDS             complement(204666..205364)
                     /locus_tag="AGES394_1880"
                     /function="GO:0005576 extracellular region[C]"
                     /function="GO:0009405 pathogenesis[P]"
                     /score="284"
                     /product="Staphylococcal enterotoxin-like toxin n=49
                     Tax=Staphylococcus aureus RepID=A6QE85_STAAE"
                     /note="score=284"
     gene            complement(204666..205364)
                     /locus_tag="AGES394_1880"
     CDS             complement(205705..206400)
                     /locus_tag="AGES394_1890"
                     /function="GO:0005576 extracellular region[C]"
                     /function="GO:0009405 pathogenesis[P]"
                     /score="194"
                     /product="Staphylococcal enterotoxin-like toxin n=49
                     Tax=Staphylococcus aureus RepID=A6QE85_STAAE"
                     /note="score=194"
     gene            complement(205705..206400)
                     /locus_tag="AGES394_1890"
     CDS             complement(206847..207545)
                     /locus_tag="AGES394_1900"
                     /function="GO:0005576 extracellular region[C]"
                     /function="GO:0009405 pathogenesis[P]"
                     /score="384"
                     /product="Staphylococcal exotoxin n=24 Tax=Staphylococcus
                     aureus RepID=A8Z0S3_STAAT"
                     /note="score=384"
     gene            complement(206847..207545)
                     /locus_tag="AGES394_1900"
     CDS             complement(207640..207765)
                     /locus_tag="AGES394_1910"
                     /score="82.8"
                     /product="Putative uncharacterized protein n=3
                     Tax=Staphylococcus aureus subsp. aureus
                     RepID=Q6GJP4_STAAR"
                     /note="score=82.8"
     gene            complement(207640..207765)
                     /locus_tag="AGES394_1910"
     CDS             complement(207912..208889)
                     /locus_tag="AGES394_1920"
                     /function="GO:0005576 extracellular region[C]"
                     /function="GO:0009405 pathogenesis[P]"
                     /function="GO:0019058 viral infectious cycle[P]"
                     /score="333"
                     /product="Set18 protein n=34 Tax=Staphylococcus aureus
                     RepID=Q8NY52_STAAW"
                     /note="score=333"
     gene            complement(207912..208889)
                     /locus_tag="AGES394_1920"
     repeat_region   208577..208686
                     /rpt_unit="TTGGTGTTGGTTGTGGCGATTGCGGTTGTACATTTGGTGAAG
                     ACGGAGTTGTTACAC"
                     /locus_tag="RR_21"
                     /rpt_type="TANDEM"
                     /note="1.9 copies"
     CDS             complement(209236..210282)
                     /locus_tag="AGES394_1930"
                     /function="GO:0019058 viral infectious cycle[P]"
                     /function="GO:0005576 extracellular region[C]"
                     /function="GO:0009405 pathogenesis[P]"
                     /score="378"
                     /product="Set18 protein n=34 Tax=Staphylococcus aureus
                     RepID=Q8NY52_STAAW"
                     /note="score=378"
     gene            complement(209236..210282)
                     /locus_tag="AGES394_1930"
     CDS             complement(210555..211271)
                     /locus_tag="AGES394_1940"
                     /function="GO:0005576 extracellular region[C]"
                     /function="GO:0009405 pathogenesis[P]"
                     /score="466"
                     /product="Exotoxin n=16 Tax=Staphylococcus aureus
                     RepID=Q6GJP7_STAAR"
                     /note="score=466"
     gene            complement(210555..211271)
                     /locus_tag="AGES394_1940"
     CDS             complement(211539..212219)
                     /locus_tag="AGES394_1950"
                     /function="GO:0005576 extracellular region[C]"
                     /function="GO:0009405 pathogenesis[P]"
                     /score="353"
                     /product="Exotoxin 6 n=16 Tax=Staphylococcus aureus
                     RepID=A6TYP8_STAA2"
                     /note="score=353"
     gene            complement(211539..212219)
                     /locus_tag="AGES394_1950"
     CDS             212691..213536
                     /locus_tag="AGES394_1960"
                     /function="GO:0003824 catalytic activity[F]"
                     /function="GO:0006808 regulation of nitrogen
                     utilization[P]"
                     /function="GO:0044237 cellular metabolic process[P]"
                     /function="GO:0005488 binding[F]"
                     /function="GO:0016564 transcription repressor
                     activity[F]"
                     /function="[R] General function prediction only"
                     /function="[E] Amino acid transport and metabolism"
                     /score="561"
                     /product="NmrA family protein n=19 Tax=Staphylococcus
                     RepID=A5IPX6_STAA9"
                     /note="score=561"
     gene            212691..213536
                     /locus_tag="AGES394_1960"
     CDS             213588..213914
                     /locus_tag="AGES394_1970"
                     /score="208"
                     /product="Membrane protein, putative n=17 Tax=Bacilli
                     RepID=Q5HIQ1_STAAC"
                     /note="score=208"
     gene            213588..213914
                     /locus_tag="AGES394_1970"
     CDS             214436..214588
                     /locus_tag="AGES394_1980"
                     /score="62.4"
                     /product="Similar to unknown protein n=14
                     Tax=Staphylococcus RepID=Q4L9U5_STAHJ"
                     /note="score=62.4"
     gene            214436..214588
                     /locus_tag="AGES394_1980"
     CDS             215832..216008
                     /locus_tag="AGES394_1990"
                     /score="120"
                     /product="Putative uncharacterized protein n=3
                     Tax=Staphylococcus aureus subsp. aureus
                     RepID=Q6GJQ4_STAAR"
                     /note="score=120"
     gene            215832..216008
                     /locus_tag="AGES394_1990"
     CDS             216317..216727
                     /locus_tag="AGES394_2000"
                     /score="219"
                     /product="Putative uncharacterized protein n=14
                     Tax=Staphylococcus aureus subsp. aureus
                     RepID=A6QE73_STAAE"
                     /note="score=219"
     gene            216317..216727
                     /locus_tag="AGES394_2000"
     CDS             217414..217950
                     /locus_tag="AGES394_2010"
                     /score="360"
                     /product="Putative uncharacterized protein n=13
                     Tax=Staphylococcus aureus subsp. aureus
                     RepID=A5IPX1_STAA9"
                     /note="score=360"
     gene            217414..217950
                     /locus_tag="AGES394_2010"
     cbt             218019..218036
                     /color="1"
                     /note="contig boundary tag: artificial spacer between
                     sequence contigs"
     cbt             218037..218054
                     /color="1"
                     /note="contig boundary tag: artificial spacer between
                     sequence contigs"
     fasta_record    218055..225780
                     /name="NZ_ACHC01000007"
     CDS             complement(218066..219607)
                     /locus_tag="AGES394_2020"
                     /function="GO:0005524 ATP binding[F]"
                     /function="GO:0006529 asparagine biosynthetic process[P]"
                     /function="GO:0003922 GMP synthase
                     (glutamine-hydrolyzing) activity[F]"
                     /function="GO:0016787 hydrolase activity[F]"
                     /function="GO:0006177 GMP biosynthetic process[P]"
                     /function="[G] Carbohydrate transport and metabolism"
                     /function="[F] Nucleotide transport and metabolism"
                     /function="[R] General function prediction only"
                     /function="[M] Cell wall/membrane/envelope biogenesis"
                     /score="588"
                     /product="GMP synthase [glutamine-hydrolyzing] n=93
                     Tax=cellular organisms RepID=GUAA_SYNY3"
                     /EC_number="6.3.5.2"
                     /note="score=588"
     gene            complement(218066..219607)
                     /locus_tag="AGES394_2020"
     CDS             complement(219632..221098)
                     /locus_tag="AGES394_2030"
                     /function="GO:0055114 oxidation reduction[P]"
                     /function="GO:0003920 GMP reductase activity[F]"
                     /function="GO:0003938 IMP dehydrogenase activity[F]"
                     /score="864"
                     /product="Inosine-5'-monophosphate dehydrogenase n=398
                     Tax=cellular organisms RepID=IMDH_STAHJ"
                     /EC_number="1.1.1.205"
                     /EC_number="1.7.1.7"
                     /note="score=864"
     gene            complement(219632..221098)
                     /locus_tag="AGES394_2030"
     CDS             complement(221136..222404)
                     /locus_tag="AGES394_2040"
                     /function="GO:0005215 transporter activity[F]"
                     /function="GO:0016020 membrane[C]"
                     /function="GO:0006810 transport[P]"
                     /score="699"
                     /product="Xanthine permease n=6 Tax=Staphylococcus
                     RepID=Q5HRX3_STAEQ"
                     /note="score=699"
     gene            complement(221136..222404)
                     /locus_tag="AGES394_2040"
     CDS             complement(222404..222982)
                     /locus_tag="AGES394_2050"
                     /function="GO:0043101 purine salvage[P]"
                     /function="GO:0009116 nucleoside metabolic process[P]"
                     /function="GO:0046110 xanthine metabolic process[P]"
                     /function="GO:0000310 xanthine phosphoribosyltransferase
                     activity[F]"
                     /function="[F] Nucleotide transport and metabolism"
                     /function="[C] Energy production and conversion"
                     /function="[R] General function prediction only"
                     /function="[P] Inorganic ion transport and metabolism"
                     /function="[T] Signal transduction mechanisms"
                     /function="[E] Amino acid transport and metabolism"
                     /score="305"
                     /product="Xanthine phosphoribosyltransferase n=39
                     Tax=Bacteria RepID=XPT_STAS1"
                     /EC_number="2.4.2.22"
                     /note="score=305"
     gene            complement(222404..222982)
                     /locus_tag="AGES394_2050"
     CDS             223462..223902
                     /locus_tag="AGES394_2060"
                     /score="266"
                     /product="UPF0355 protein MRSA252 n=21 Tax=Staphylococcus
                     RepID=UP355_STAAR"
                     /note="score=266"
     gene            223462..223902
                     /locus_tag="AGES394_2060"
     CDS             224045..224707
                     /locus_tag="AGES394_2070"
                     /score="257"
                     /product="Similar to unknown protein n=23
                     Tax=Staphylococcus RepID=Q4L381_STAHJ"
                     /note="score=257"
     gene            224045..224707
                     /locus_tag="AGES394_2070"
     CDS             224825..225787
                     /locus_tag="AGES394_2080"
                     /score="459"
                     /product="Uncharacterized protein MW0361 n=22
                     Tax=Staphylococcus RepID=Y361_STAAW"
                     /note="score=459"
     gene            224825..225787
                     /locus_tag="AGES394_2080"
     cbt             225781..225798
                     /color="1"
                     /note="contig boundary tag: artificial spacer between
                     sequence contigs"
     cbt             225799..225816
                     /color="1"
                     /note="contig boundary tag: artificial spacer between
                     sequence contigs"
     fasta_record    225817..361695
                     /name="NZ_ACHC01000008"
     CDS             226836..228161
                     /locus_tag="AGES394_2090"
                     /function="GO:0016020 membrane[C]"
                     /function="GO:0006835 dicarboxylic acid transport[P]"
                     /function="GO:0017153 sodium:dicarboxylate symporter
                     activity[F]"
                     /score="513"
                     /product="L-cystine uptake protein tcyP n=61 Tax=Bacteria
                     RepID=TCYP_BACLD"
                     /note="score=513"
     gene            226836..228161
                     /locus_tag="AGES394_2090"
     CDS             complement(228241..228972)
                     /locus_tag="AGES394_2100"
                     /function="GO:0016491 oxidoreductase activity[F]"
                     /score="481"
                     /product="NADPH-dependent oxidoreductase n=24
                     Tax=Staphylococcus RepID=NFRA_STAAB"
                     /note="score=481"
     gene            complement(228241..228972)
                     /locus_tag="AGES394_2100"
     CDS             229487..230056
                     /locus_tag="AGES394_2110"
                     /function="GO:0055114 oxidation reduction[P]"
                     /function="GO:0051920 peroxiredoxin activity[F]"
                     /score="355"
                     /product="Alkyl hydroperoxide reductase subunit C n=50
                     Tax=cellular organisms RepID=AHPC_STAES"
                     /EC_number="1.11.1.15"
                     /note="score=355"
     gene            229487..230056
                     /locus_tag="AGES394_2110"
     CDS             230072..231595
                     /locus_tag="AGES394_2120"
                     /function="GO:0055114 oxidation reduction[P]"
                     /function="GO:0004791 thioredoxin-disulfide reductase
                     activity[F]"
                     /function="GO:0051287 NAD or NADH binding[F]"
                     /function="GO:0003954 NADH dehydrogenase activity[F]"
                     /function="GO:0050660 FAD binding[F]"
                     /score="869"
                     /product="Alkyl hydroperoxide reductase subunit F n=39
                     Tax=Bacteria RepID=AHPF_STAEQ"
                     /EC_number="1.6.99.3"
                     /EC_number="1.8.1.9"
                     /note="score=869"
     gene            230072..231595
                     /locus_tag="AGES394_2120"
     CDS             231710..233329
                     /locus_tag="AGES394_2130"
                     /score="1040"
                     /product="Putative uncharacterized protein n=17
                     Tax=Staphylococcus aureus RepID=Q6GJR9_STAAR"
                     /note="score=1040"
     gene            231710..233329
                     /locus_tag="AGES394_2130"
     CDS             233402..234028
                     /locus_tag="AGES394_2140"
                     /score="411"
                     /product="Lipoprotein n=23 Tax=Staphylococcus
                     RepID=C2G6F3_STAAU"
                     /note="score=411"
     gene            233402..234028
                     /locus_tag="AGES394_2140"
     CDS             234290..234682
                     /locus_tag="AGES394_2150"
                     /score="136"
                     /product="Putative uncharacterized protein n=16
                     Tax=Staphylococcus aureus RepID=Q2YVI1_STAAB"
                     /note="score=136"
     gene            234290..234682
                     /locus_tag="AGES394_2150"
     CDS             complement(234748..235329)
                     /locus_tag="AGES394_2160"
                     /function="GO:0004619 phosphoglycerate mutase
                     activity[F]"
                     /function="GO:0003873 6-phosphofructo-2-kinase
                     activity[F]"
                     /function="[K] Transcription"
                     /function="[G] Carbohydrate transport and metabolism"
                     /function="[M] Cell wall/membrane/envelope biogenesis"
                     /function="[T] Signal transduction mechanisms"
                     /function="[E] Amino acid transport and metabolism"
                     /score="402"
                     /product="SA0361 protein n=21 Tax=Staphylococcus
                     RepID=Q7A7J4_STAAN"
                     /EC_number="2.7.1.105"
                     /EC_number="5.4.2.1"
                     /note="score=402"
     gene            complement(234748..235329)
                     /locus_tag="AGES394_2160"
     CDS             complement(235755..236009)
                     /locus_tag="AGES394_2170"
                     /function="GO:0016021 integral to membrane[C]"
                     /score="80.1"
                     /product="Conserved membrane protein n=151 Tax=Bacilli
                     RepID=Q65NS8_BACLD"
                     /note="score=80.1"
     gene            complement(235755..236009)
                     /locus_tag="AGES394_2170"
     CDS             236303..236566
                     /locus_tag="AGES394_2180"
                     /score="188"
                     /product="Conserved domain protein n=19
                     Tax=Staphylococcus RepID=Q5HIS2_STAAC"
                     /note="score=188"
     gene            236303..236566
                     /locus_tag="AGES394_2180"
     CDS             complement(236704..237276)
                     /locus_tag="AGES394_2190"
                     /function="GO:0003824 catalytic activity[F]"
                     /score="338"
                     /product="Propeptide, PepSY amd peptidase M4 n=18
                     Tax=Staphylococcus RepID=A5IPV3_STAA9"
                     /note="score=338"
     gene            complement(236704..237276)
                     /locus_tag="AGES394_2190"
     CDS             complement(237457..237825)
                     /locus_tag="AGES394_2200"
                     /score="196"
                     /product="Putative exported protein n=16
                     Tax=Staphylococcus aureus RepID=Q6GCA2_STAAS"
                     /note="score=196"
     gene            complement(237457..237825)
                     /locus_tag="AGES394_2200"
     CDS             238231..238353
                     /locus_tag="AGES394_2210"
                     /score="53.5"
                     /product="Integrase n=10 Tax=Staphylococcus
                     RepID=A8Z1E8_STAAT"
                     /note="score=53.5"
     gene            238231..238353
                     /locus_tag="AGES394_2210"
     CDS             238457..238705
                     /locus_tag="AGES394_2220"
     gene            238457..238705
                     /locus_tag="AGES394_2220"
     CDS             238782..239789
                     /locus_tag="AGES394_2230"
                     /function="[G] Carbohydrate transport and metabolism"
                     /function="[V] Defense mechanisms"
                     /function="[Q] Secondary metabolites biosynthesis,
                     transport and catabolism"
                     /function="[R] General function prediction only"
                     /function="[S] Function unknown"
                     /score="576"
                     /product="Putative uncharacterized protein n=3
                     Tax=Staphylococcus aureus subsp. aureus
                     RepID=Q6GJS9_STAAR"
                     /note="score=576"
     gene            238782..239789
                     /locus_tag="AGES394_2230"
     CDS             complement(240027..240269)
                     /locus_tag="AGES394_2240"
                     /function="GO:0003735 structural constituent of
                     ribosome[F]"
                     /function="GO:0006412 translation[P]"
                     /function="GO:0005840 ribosome[C]"
                     /score="121"
                     /product="30S ribosomal protein S18 n=55 Tax=Bacteria
                     RepID=RS18_LISMF"
                     /note="score=121"
     gene            complement(240027..240269)
                     /locus_tag="AGES394_2240"
     CDS             complement(240321..240824)
                     /locus_tag="AGES394_2250"
                     /function="GO:0006260 DNA replication[P]"
                     /function="GO:0003697 single-stranded DNA binding[F]"
                     /function="[C] Energy production and conversion"
                     /function="[R] General function prediction only"
                     /function="[L] Replication, recombination and repair"
                     /function="[S] Function unknown"
                     /score="257"
                     /product="Single-stranded DNA-binding protein 2 n=82
                     Tax=root RepID=SSB2_STAAS"
                     /note="score=257"
     gene            complement(240321..240824)
                     /locus_tag="AGES394_2250"
     CDS             complement(240845..241141)
                     /locus_tag="AGES394_2260"
                     /function="GO:0003735 structural constituent of
                     ribosome[F]"
                     /function="GO:0006412 translation[P]"
                     /function="GO:0005840 ribosome[C]"
                     /score="127"
                     /product="30S ribosomal protein S6 n=89 Tax=Bacillales
                     RepID=RS6_BACAA"
                     /note="score=127"
     gene            complement(240845..241141)
                     /locus_tag="AGES394_2260"
     CDS             241385..241576
                     /locus_tag="AGES394_2270"
                     /score="119"
                     /product="Similar to unknown protein n=24
                     Tax=Staphylococcus RepID=Q4L338_STAHJ"
                     /note="score=119"
     gene            241385..241576
                     /locus_tag="AGES394_2270"
     CDS             complement(241662..242759)
                     /locus_tag="AGES394_2280"
                     /function="GO:0005525 GTP binding[F]"
                     /function="GO:0005622 intracellular[C]"
                     /score="540"
                     /product="GTP-dependent nucleic acid-binding protein engD
                     n=118 Tax=Bacteria RepID=ENGD_BACSU"
                     /note="score=540"
     gene            complement(241662..242759)
                     /locus_tag="AGES394_2280"
     CDS             complement(242771..242974)
                     /locus_tag="AGES394_2290"
                     /score="94.4"
                     /product="Uncharacterized conserved protein, contains
                     CXXC motif n=82 Tax=Bacilli RepID=B7GMV1_ANOFW"
                     /note="score=94.4"
     gene            complement(242771..242974)
                     /locus_tag="AGES394_2290"
     CDS             complement(243004..243885)
                     /locus_tag="AGES394_2300"
                     /function="GO:0016020 membrane[C]"
                     /score="428"
                     /product="MscS family small conductance mechanosensitive
                     ion channel n=21 Tax=Staphylococcus RepID=A8YZI6_STAAT"
                     /note="score=428"
     gene            complement(243004..243885)
                     /locus_tag="AGES394_2300"
     CDS             complement(244039..244884)
                     /locus_tag="AGES394_2310"
                     /function="GO:0003677 DNA binding[F]"
                     /function="[K] Transcription"
                     /function="[G] Carbohydrate transport and metabolism"
                     /function="[C] Energy production and conversion"
                     /function="[M] Cell wall/membrane/envelope biogenesis"
                     /function="[E] Amino acid transport and metabolism"
                     /score="533"
                     /product="Chromosome partioning ParB family protein n=22
                     Tax=Staphylococcus RepID=A6QE43_STAAE"
                     /note="score=533"
     gene            complement(244039..244884)
                     /locus_tag="AGES394_2310"
     CDS             245548..246651
                     /locus_tag="AGES394_2320"
                     /function="GO:0006520 cellular amino acid metabolic
                     process[P]"
                     /function="GO:0003824 catalytic activity[F]"
                     /function="GO:0030170 pyridoxal phosphate binding[F]"
                     /function="[O] Posttranslational modification, protein
                     turnover, chaperones"
                     /function="[C] Energy production and conversion"
                     /function="[R] General function prediction only"
                     /function="[E] Amino acid transport and metabolism"
                     /score="550"
                     /product="Cystathionine beta-lyase cystathionine
                     gamma-synthase n=19 Tax=Staphylococcus
                     RepID=Q49UL3_STAS1"
                     /note="score=550"
     gene            245548..246651
                     /locus_tag="AGES394_2320"
     CDS             246648..247808
                     /locus_tag="AGES394_2330"
                     /function="GO:0006520 cellular amino acid metabolic
                     process[P]"
                     /function="GO:0003824 catalytic activity[F]"
                     /function="GO:0030170 pyridoxal phosphate binding[F]"
                     /function="GO:0009058 biosynthetic process[P]"
                     /score="536"
                     /product="Cystathionine beta-lyase cystathionine
                     gamma-synthase n=24 Tax=Staphylococcus
                     RepID=Q49UL2_STAS1"
                     /note="score=536"
     gene            246648..247808
                     /locus_tag="AGES394_2330"
     CDS             247798..249618
                     /locus_tag="AGES394_2340"
                     /function="GO:0055114 oxidation reduction[P]"
                     /function="GO:0006555 methionine metabolic process[P]"
                     /function="GO:0004489 methylenetetrahydrofolate reductase
                     (NADPH) activity[F]"
                     /function="GO:0008898 homocysteine S-methyltransferase
                     activity[F]"
                     /function="[G] Carbohydrate transport and metabolism"
                     /function="[P] Inorganic ion transport and metabolism"
                     /function="[E] Amino acid transport and metabolism"
                     /score="923"
                     /product="Methylenetetrahydrofolate reductase n=5
                     Tax=Staphylococcus RepID=B9DIA5_STACT"
                     /note="score=923"
     gene            247798..249618
                     /locus_tag="AGES394_2340"
     CDS             249615..251843
                     /locus_tag="AGES394_2350"
                     /function="GO:0003871
                     5-methyltetrahydropteroyltriglutamate-homocysteine
                     S-methyltransferase activity[F]"
                     /function="GO:0008270 zinc ion binding[F]"
                     /function="GO:0009086 methionine biosynthetic process[P]"
                     /score="1303"
                     /product="5-methyltetrahydropteroyltriglutamate--
                     homocysteine methyltransferase n=31 Tax=Bacilli
                     RepID=METE_STAHJ"
                     /EC_number="2.1.1.14"
                     /note="score=1303"
     gene            249615..251843
                     /locus_tag="AGES394_2350"
     CDS             251886..252638
                     /locus_tag="AGES394_2360"
                     /function="[K] Transcription"
                     /function="[F] Nucleotide transport and metabolism"
                     /function="[C] Energy production and conversion"
                     /function="[R] General function prediction only"
                     /function="[P] Inorganic ion transport and metabolism"
                     /function="[I] Lipid transport and metabolism"
                     /score="514"
                     /product="Cyclase family protein n=47 Tax=Bacteria
                     RepID=A5IPT6_STAA9"
                     /note="score=514"
     gene            251886..252638
                     /locus_tag="AGES394_2360"
     CDS             complement(252721..253902)
                     /locus_tag="AGES394_2370"
                     /function="GO:0003985 acetyl-CoA C-acetyltransferase
                     activity[F]"
                     /function="GO:0008152 metabolic process[P]"
                     /score="439"
                     /product="Acetyl-CoA acetyltransferase n=97 Tax=cellular
                     organisms RepID=THIL_RALEH"
                     /EC_number="2.3.1.9"
                     /note="score=439"
     gene            complement(252721..253902)
                     /locus_tag="AGES394_2370"
     CDS             254442..255575
                     /locus_tag="AGES394_2380"
                     /score="716"
                     /product="Possible bacterial low temperature requirement
                     protein A n=18 Tax=Staphylococcus RepID=A8YZH8_STAAT"
                     /note="score=716"
     gene            254442..255575
                     /locus_tag="AGES394_2380"
     CDS             complement(255944..256573)
                     /locus_tag="AGES394_2390"
                     /score="318"
                     /product="Probable membrane protein n=16
                     Tax=Staphylococcus aureus RepID=Q2YVF7_STAAB"
                     /note="score=318"
     gene            complement(255944..256573)
                     /locus_tag="AGES394_2390"
     CDS             complement(256573..257421)
                     /locus_tag="AGES394_2400"
                     /function="GO:0005524 ATP binding[F]"
                     /function="GO:0016887 ATPase activity[F]"
                     /function="[K] Transcription"
                     /function="[G] Carbohydrate transport and metabolism"
                     /function="[V] Defense mechanisms"
                     /function="[M] Cell wall/membrane/envelope biogenesis"
                     /function="[R] General function prediction only"
                     /function="[S] Function unknown"
                     /score="545"
                     /product="ABC transporter ATP-binding protein n=16
                     Tax=Staphylococcus aureus RepID=Q6GJW7_STAAR"
                     /note="score=545"
     gene            complement(256573..257421)
                     /locus_tag="AGES394_2400"
     CDS             complement(257440..258153)
                     /locus_tag="AGES394_2410"
                     /score="259"
                     /product="Probable membrane protein n=16
                     Tax=Staphylococcus aureus RepID=Q2YVF9_STAAB"
                     /note="score=259"
     gene            complement(257440..258153)
                     /locus_tag="AGES394_2410"
     CDS             complement(258150..258353)
                     /locus_tag="AGES394_2420"
                     /function="GO:0043565 sequence-specific DNA binding[F]"
                     /function="[K] Transcription"
                     /function="[G] Carbohydrate transport and metabolism"
                     /function="[R] General function prediction only"
                     /function="[P] Inorganic ion transport and metabolism"
                     /function="[L] Replication, recombination and repair"
                     /score="93.6"
                     /product="Transcriptional Regulator Cro/CI family n=48
                     Tax=Firmicutes RepID=B4U2A3_STREM"
                     /note="score=93.6"
     gene            complement(258150..258353)
                     /locus_tag="AGES394_2420"
     CDS             258593..258982
                     /locus_tag="AGES394_2430"
                     /score="251"
                     /product="Phage envelope protein-like protein n=17
                     Tax=Staphylococcus RepID=A5IPS9_STAA9"
                     /note="score=251"
     gene            258593..258982
                     /locus_tag="AGES394_2430"
     CDS             259090..259305
                     /locus_tag="AGES394_2440"
                     /function="GO:0016021 integral to membrane[C]"
                     /function="GO:0008565 protein transporter activity[F]"
                     /function="GO:0015031 protein transport[P]"
                     /function="[K] Transcription"
                     /function="[U] Intracellular trafficking, secretion, and
                     vesicular transport"
                     /function="[P] Inorganic ion transport and metabolism"
                     /function="[M] Cell wall/membrane/envelope biogenesis"
                     /score="117"
                     /product="MttA/Hcf106 family protein-related protein n=22
                     Tax=Staphylococcus RepID=Q2G127_STAA8"
                     /note="score=117"
     gene            259090..259305
                     /locus_tag="AGES394_2440"
     CDS             259322..260023
                     /locus_tag="AGES394_2450"
                     /score="409"
                     /product="Sec-independent protein translocase protein
                     n=20 Tax=Staphylococcus RepID=Q2YVG3_STAAB"
                     /note="score=409"
     gene            259322..260023
                     /locus_tag="AGES394_2450"
     repeat_region   260167..260246
                     /rpt_unit="GATATCCGCAATACAACGAGAACCAACAATGCTTC"
                     /locus_tag="RR_23"
                     /rpt_type="TANDEM"
                     /note="2.3 copies"
     repeat_region   260175..260234
                     /rpt_unit="CAATGCAACGAGAACCAA"
                     /locus_tag="RR_22"
                     /rpt_type="TANDEM"
                     /note="3.4 copies"
     CDS             complement(260369..262033)
                     /locus_tag="AGES394_2460"
                     /function="GO:0044464 cell part[C]"
                     /function="[G] Carbohydrate transport and metabolism"
                     /function="[V] Defense mechanisms"
                     /function="[P] Inorganic ion transport and metabolism"
                     /function="[M] Cell wall/membrane/envelope biogenesis"
                     /function="[R] General function prediction only"
                     /function="[S] Function unknown"
                     /score="953"
                     /product="OFeT family oxidase-dependent iron (Fe2+)
                     transporter n=21 Tax=Staphylococcus RepID=A8YZH0_STAAT"
                     /note="score=953"
     gene            complement(260369..262033)
                     /locus_tag="AGES394_2460"
     CDS             complement(262062..263291)
                     /locus_tag="AGES394_2470"
                     /function="GO:0055114 oxidation reduction[P]"
                     /function="GO:0016684 oxidoreductase activity, acting on
                     peroxide as acceptor[F]"
                     /function="GO:0005506 iron ion binding[F]"
                     /score="791"
                     /product="Iron (Fe2+)-dependent Dyp family peroxidase
                     n=19 Tax=Staphylococcus RepID=A8YZG9_STAAT"
                     /note="score=791"
     gene            complement(262062..263291)
                     /locus_tag="AGES394_2470"
     CDS             complement(263288..264142)
                     /locus_tag="AGES394_2480"
                     /score="397"
                     /product="UPF0409 lipoprotein n=17 Tax=Staphylococcus
                     RepID=U409_STAHJ"
                     /note="score=397"
     gene            complement(263288..264142)
                     /locus_tag="AGES394_2480"
     CDS             complement(264407..264952)
                     /locus_tag="AGES394_2490"
                     /function="GO:0008152 metabolic process[P]"
                     /function="GO:0008080 N-acetyltransferase activity[F]"
                     /score="176"
                     /product="Ribosomal-protein-serine N-acetyltransferase
                     n=21 Tax=Staphylococcus RepID=Q8CQM9_STAES"
                     /EC_number="2.3.1.57"
                     /note="score=176"
     gene            complement(264407..264952)
                     /locus_tag="AGES394_2490"
     repeat_region   265051..265157
                     /rpt_unit="CCAACTTGCACTGTTTGTAGAATTTCTTTTCGAAATTCTCTA
                     TGTTGGGGCCCCG"
                     /locus_tag="RR_24"
                     /rpt_type="TANDEM"
                     /note="1.9 copies"
     CDS             265195..266307
                     /locus_tag="AGES394_2500"
                     /function="GO:0016021 integral to membrane[C]"
                     /score="267"
                     /product="UPF0324 membrane protein SERP0111 n=24
                     Tax=Staphylococcus RepID=Y111_STAEQ"
                     /note="score=267"
     gene            265195..266307
                     /locus_tag="AGES394_2500"
     CDS             complement(266367..266732)
                     /locus_tag="AGES394_2510"
                     /score="209"
                     /product="NADH-dependent FMN reductase n=19 Tax=Bacteria
                     RepID=A6QE22_STAAE"
                     /note="score=209"
     gene            complement(266367..266732)
                     /locus_tag="AGES394_2510"
     CDS             complement(266796..266933)
                     /locus_tag="AGES394_2520"
                     /score="85.1"
                     /product="NADH-dependent FMN reductase n=19 Tax=Bacteria
                     RepID=A6QE22_STAAE"
                     /note="score=85.1"
     gene            complement(266796..266933)
                     /locus_tag="AGES394_2520"
     CDS             complement(266947..268008)
                     /locus_tag="AGES394_2530"
                     /score="484"
                     /product="Bacterial luciferase family protein n=98
                     Tax=Bacteria RepID=B7ISE4_BACC2"
                     /note="score=484"
     gene            complement(266947..268008)
                     /locus_tag="AGES394_2530"
     CDS             complement(268022..268918)
                     /locus_tag="AGES394_2540"
                     /function="[H] Coenzyme transport and metabolism"
                     /function="[K] Transcription"
                     /function="[R] General function prediction only"
                     /function="[M] Cell wall/membrane/envelope biogenesis"
                     /function="[I] Lipid transport and metabolism"
                     /function="[S] Function unknown"
                     /score="602"
                     /product="Glyoxalase family protein n=19
                     Tax=Staphylococcaceae RepID=A6QE20_STAAE"
                     /note="score=602"
     gene            complement(268022..268918)
                     /locus_tag="AGES394_2540"
     CDS             269260..270618
                     /locus_tag="AGES394_2550"
                     /function="GO:0016021 integral to membrane[C]"
                     /function="GO:0015794 glycerol-3-phosphate transport[P]"
                     /function="GO:0015169 glycerol-3-phosphate transmembrane
                     transporter activity[F]"
                     /function="[G] Carbohydrate transport and metabolism"
                     /function="[P] Inorganic ion transport and metabolism"
                     /function="[M] Cell wall/membrane/envelope biogenesis"
                     /function="[E] Amino acid transport and metabolism"
                     /score="510"
                     /product="Glycerol-3-phosphate transporter n=96
                     Tax=Bacteria RepID=GLPT_BACSU"
                     /note="score=510"
     gene            269260..270618
                     /locus_tag="AGES394_2550"
     CDS             complement(270702..271142)
                     /locus_tag="AGES394_2560"
                     /score="261"
                     /product="MepB n=17 Tax=Staphylococcus aureus
                     RepID=Q5Y810_STAAU"
                     /note="score=261"
     gene            complement(270702..271142)
                     /locus_tag="AGES394_2560"
     CDS             complement(271248..272603)
                     /locus_tag="AGES394_2570"
                     /function="GO:0015297 antiporter activity[F]"
                     /function="GO:0016020 membrane[C]"
                     /function="GO:0015238 drug transporter activity[F]"
                     /function="GO:0006855 multidrug transport[P]"
                     /score="665"
                     /product="Multidrug export protein mepA n=21
                     Tax=Staphylococcus RepID=MEPA_STAHJ"
                     /note="score=665"
     gene            complement(271248..272603)
                     /locus_tag="AGES394_2570"
     CDS             complement(272710..273099)
                     /locus_tag="AGES394_2580"
                     /function="GO:0006355 regulation of transcription,
                     DNA-dependent[P]"
                     /function="GO:0003700 transcription factor activity[F]"
                     /function="GO:0005622 intracellular[C]"
                     /function="[K] Transcription"
                     /function="[V] Defense mechanisms"
                     /function="[P] Inorganic ion transport and metabolism"
                     /function="[R] General function prediction only"
                     /function="[E] Amino acid transport and metabolism"
                     /score="216"
                     /product="MarR family regulatory protein n=1
                     Tax=Staphylococcus carnosus subsp. carnosus TM300
                     RepID=B9DIE1_STACT"
                     /note="score=216"
     gene            complement(272710..273099)
                     /locus_tag="AGES394_2580"
     CDS             273341..275296
                     /locus_tag="AGES394_2590"
                     /function="GO:0006355 regulation of transcription,
                     DNA-dependent[P]"
                     /function="GO:0005351 sugar:hydrogen symporter
                     activity[F]"
                     /function="GO:0009401 phosphoenolpyruvate-dependent sugar
                     phosphotransferase system[P]"
                     /score="1266"
                     /product="Transcriptional antiterminator, BglG n=16
                     Tax=Staphylococcus aureus RepID=A5IPR4_STAA9"
                     /note="score=1266"
     gene            273341..275296
                     /locus_tag="AGES394_2590"
     CDS             275301..275744
                     /locus_tag="AGES394_2600"
                     /function="GO:0005351 sugar:hydrogen symporter
                     activity[F]"
                     /function="GO:0009401 phosphoenolpyruvate-dependent sugar
                     phosphotransferase system[P]"
                     /score="287"
                     /product="PTS family porter component IIA n=16
                     Tax=Staphylococcus aureus RepID=A8YZF6_STAAT"
                     /note="score=287"
     gene            275301..275744
                     /locus_tag="AGES394_2600"
     CDS             275791..276030
                     /locus_tag="AGES394_2610"
                     /score="125"
                     /product="PTS family porter component IIB n=17
                     Tax=Bacteria RepID=A8YZF5_STAAT"
                     /note="score=125"
     gene            275791..276030
                     /locus_tag="AGES394_2610"
     CDS             276045..277391
                     /locus_tag="AGES394_2620"
                     /function="GO:0016021 integral to membrane[C]"
                     /function="GO:0009276 Gram-negative-bacterium-type cell
                     wall[C]"
                     /function="GO:0006810 transport[P]"
                     /score="486"
                     /product="Ascorbate-specific PTS system enzyme IIC n=152
                     Tax=Bacteria RepID=B4SZL2_SALNS"
                     /note="score=486"
     gene            276045..277391
                     /locus_tag="AGES394_2620"
     CDS             complement(277485..278510)
                     /locus_tag="AGES394_2630"
                     /function="GO:0003854 3-beta-hydroxy-delta5-steroid
                     dehydrogenase activity[F]"
                     /function="GO:0006808 regulation of nitrogen
                     utilization[P]"
                     /function="GO:0005488 binding[F]"
                     /function="GO:0006694 steroid biosynthetic process[P]"
                     /function="GO:0016564 transcription repressor
                     activity[F]"
                     /score="501"
                     /product="NAD-dependent epimerase/dehydratase n=1
                     Tax=Staphylococcus warneri L37603 RepID=C4WAZ1_STAWA"
                     /note="score=501"
     gene            complement(277485..278510)
                     /locus_tag="AGES394_2630"
     CDS             complement(278826..279848)
                     /locus_tag="AGES394_2640"
                     /function="GO:0009249 protein lipoylation[P]"
                     /function="GO:0016740 transferase activity[F]"
                     /score="665"
                     /product="MW0304 protein n=17 Tax=Bacilli
                     RepID=Q8NYB5_STAAW"
                     /EC_number="2.7.7.63"
                     /note="score=665"
     gene            complement(278826..279848)
                     /locus_tag="AGES394_2640"
     CDS             complement(279826..280734)
                     /locus_tag="AGES394_2650"
                     /score="612"
                     /product="NAD-dependent protein deacetylase SIR2
                     family-like protein n=38 Tax=Firmicutes
                     RepID=A5IPQ8_STAA9"
                     /note="score=612"
     gene            complement(279826..280734)
                     /locus_tag="AGES394_2650"
     CDS             complement(280760..281560)
                     /locus_tag="AGES394_2660"
                     /score="524"
                     /product="UPF0189 protein SA0314 n=17 Tax=Staphylococcus
                     RepID=Y314_STAAN"
                     /note="score=524"
     gene            complement(280760..281560)
                     /locus_tag="AGES394_2660"
     CDS             complement(281561..281893)
                     /locus_tag="AGES394_2670"
                     /function="GO:0005739 mitochondrion[C]"
                     /function="GO:0005960 glycine cleavage complex[C]"
                     /score="220"
                     /product="Glycine cleavage H-protein n=38 Tax=Firmicutes
                     RepID=A5IPQ6_STAA9"
                     /note="score=220"
     gene            complement(281561..281893)
                     /locus_tag="AGES394_2670"
     CDS             complement(281927..282928)
                     /locus_tag="AGES394_2680"
                     /score="655"
                     /product="Luciferase family protein n=18
                     Tax=Staphylococcus RepID=A5IPQ5_STAA9"
                     /note="score=655"
     gene            complement(281927..282928)
                     /locus_tag="AGES394_2680"
     CDS             283236..284450
                     /locus_tag="AGES394_2690"
                     /function="GO:0006222 UMP biosynthetic process[P]"
                     /function="GO:0004152 dihydroorotate dehydrogenase
                     activity[F]"
                     /function="GO:0010181 FMN binding[F]"
                     /score="811"
                     /product="NADH:flavin oxidoreductase/NADH oxidase family
                     protein n=37 Tax=Bacteria RepID=Q6GJZ4_STAAR"
                     /note="score=811"
     gene            283236..284450
                     /locus_tag="AGES394_2690"
     CDS             284508..285335
                     /locus_tag="AGES394_2700"
                     /function="GO:0003824 catalytic activity[F]"
                     /score="520"
                     /product="Esterase/lipase-like protein n=16
                     Tax=Staphylococcus aureus RepID=A5IPQ2_STAA9"
                     /note="score=520"
     gene            284508..285335
                     /locus_tag="AGES394_2700"
     CDS             complement(285577..287451)
                     /locus_tag="AGES394_2710"
                     /function="GO:0044422 organelle part[C]"
                     /function="GO:0043229 intracellular organelle[C]"
                     /function="GO:0004806 triacylglycerol lipase activity[F]"
                     /function="[H] Coenzyme transport and metabolism"
                     /function="[F] Nucleotide transport and metabolism"
                     /function="[R] General function prediction only"
                     /function="[E] Amino acid transport and metabolism"
                     /function="[S] Function unknown"
                     /score="1232"
                     /product="Lipase 2 n=21 Tax=Staphylococcus aureus
                     RepID=LIP2_STAAM"
                     /EC_number="3.1.1.3"
                     /note="score=1232"
     gene            complement(285577..287451)
                     /locus_tag="AGES394_2710"
     CDS             288021..289382
                     /locus_tag="AGES394_2720"
                     /score="820"
                     /product="Nucleoside recognition domain protein n=17
                     Tax=Staphylococcus RepID=A5IPI6_STAA9"
                     /note="score=820"
     gene            288021..289382
                     /locus_tag="AGES394_2720"
     CDS             complement(289508..290176)
                     /locus_tag="AGES394_2730"
                     /function="GO:0047465 N-acylglucosamine-6-phosphate
                     2-epimerase activity[F]"
                     /function="GO:0006051 N-acetylmannosamine metabolic
                     process[P]"
                     /score="258"
                     /product="Putative N-acetylmannosamine-6-phosphate
                     2-epimerase n=3 Tax=Bacteria RepID=NANE_BACSK"
                     /EC_number="5.1.3.9"
                     /note="score=258"
     gene            complement(289508..290176)
                     /locus_tag="AGES394_2730"
     CDS             290316..291116
                     /locus_tag="AGES394_2740"
                     /function="GO:0003700 transcription factor activity[F]"
                     /function="GO:0005529 sugar binding[F]"
                     /function="[K] Transcription"
                     /function="[H] Coenzyme transport and metabolism"
                     /function="[R] General function prediction only"
                     /function="[M] Cell wall/membrane/envelope biogenesis"
                     /function="[L] Replication, recombination and repair"
                     /score="523"
                     /product="Transcriptional regulator, RpiR family n=18
                     Tax=Staphylococcus RepID=A5IPI4_STAA9"
                     /note="score=523"
     gene            290316..291116
                     /locus_tag="AGES394_2740"
     CDS             complement(291393..292262)
                     /locus_tag="AGES394_2750"
                     /score="572"
                     /product="Possible transcriptional regulator n=20
                     Tax=Staphylococcus RepID=A8YZE0_STAAT"
                     /note="score=572"
     gene            complement(291393..292262)
                     /locus_tag="AGES394_2750"
     CDS             292411..293292
                     /locus_tag="AGES394_2760"
                     /function="GO:0008152 metabolic process[P]"
                     /function="GO:0008840 dihydrodipicolinate synthase
                     activity[F]"
                     /function="GO:0008747 N-acetylneuraminate lyase
                     activity[F]"
                     /score="334"
                     /product="N-acetylneuraminate lyase n=71 Tax=cellular
                     organisms RepID=NANA_ACTP2"
                     /EC_number="4.1.3.3"
                     /EC_number="4.2.1.52"
                     /note="score=334"
     gene            292411..293292
                     /locus_tag="AGES394_2760"
     CDS             293332..294864
                     /locus_tag="AGES394_2770"
                     /function="GO:0005215 transporter activity[F]"
                     /function="GO:0016020 membrane[C]"
                     /function="GO:0006810 transport[P]"
                     /score="743"
                     /product="Solute:Na+ symporter protein, SSS family n=28
                     Tax=Bacteria RepID=B9DIJ1_STACT"
                     /note="score=743"
     gene            293332..294864
                     /locus_tag="AGES394_2770"
     CDS             complement(294969..296189)
                     /locus_tag="AGES394_2780"
                     /function="GO:0005415 nucleoside:sodium symporter
                     activity[F]"
                     /function="GO:0016020 membrane[C]"
                     /function="GO:0006810 transport[P]"
                     /score="672"
                     /product="Possible CNT family concentrative nucleoside
                     transporter n=22 Tax=Bacilli RepID=A8YZD7_STAAT"
                     /note="score=672"
     gene            complement(294969..296189)
                     /locus_tag="AGES394_2780"
     CDS             complement(296200..297123)
                     /locus_tag="AGES394_2790"
                     /score="324"
                     /product="Indigoidine synthase A family protein n=5
                     Tax=cellular organisms RepID=A8H6T0_SHEPA"
                     /note="score=324"
     gene            complement(296200..297123)
                     /locus_tag="AGES394_2790"
     CDS             complement(297098..298216)
                     /locus_tag="AGES394_2800"
                     /function="GO:0003700 transcription factor activity[F]"
                     /function="GO:0044464 cell part[C]"
                     /score="736"
                     /product="PfkB domain protein n=24 Tax=Bacillales
                     RepID=A5IPH8_STAA9"
                     /note="score=736"
     gene            complement(297098..298216)
                     /locus_tag="AGES394_2800"
     CDS             complement(298559..299590)
                     /locus_tag="AGES394_2810"
                     /function="GO:0003824 catalytic activity[F]"
                     /score="311"
                     /product="Membrane protein PfoR n=145 Tax=Bacteria
                     RepID=C3LFP4_BACAC"
                     /EC_number="2.7.1.69"
                     /note="score=311"
     gene            complement(298559..299590)
                     /locus_tag="AGES394_2810"
     CDS             complement(299798..300475)
                     /locus_tag="AGES394_2820"
                     /function="GO:0005524 ATP binding[F]"
                     /function="GO:0016887 ATPase activity[F]"
                     /function="[K] Transcription"
                     /function="[V] Defense mechanisms"
                     /function="[C] Energy production and conversion"
                     /function="[Q] Secondary metabolites biosynthesis,
                     transport and catabolism"
                     /function="[M] Cell wall/membrane/envelope biogenesis"
                     /function="[R] General function prediction only"
                     /score="435"
                     /product="ABC transporter ATP-binding protein n=21
                     Tax=Staphylococcus RepID=A6QDU1_STAAE"
                     /note="score=435"
     gene            complement(299798..300475)
                     /locus_tag="AGES394_2820"
     CDS             complement(300488..301537)
                     /locus_tag="AGES394_2830"
                     /function="GO:0044464 cell part[C]"
                     /score="598"
                     /product="ABC transporter, permease protein n=19
                     Tax=Bacillales RepID=A6QDU0_STAAE"
                     /note="score=598"
     gene            complement(300488..301537)
                     /locus_tag="AGES394_2830"
     CDS             complement(301786..302676)
                     /locus_tag="AGES394_2840"
                     /function="GO:0003993 acid phosphatase activity[F]"
                     /score="585"
                     /product="MW0284 protein n=20 Tax=Bacillales
                     RepID=Q8NYD4_STAAW"
                     /note="score=585"
     gene            complement(301786..302676)
                     /locus_tag="AGES394_2840"
     CDS             303338..304567
                     /locus_tag="AGES394_2850"
                     /function="GO:0016021 integral to membrane[C]"
                     /function="GO:0015803 branched-chain aliphatic amino acid
                     transport[P]"
                     /function="GO:0015658 branched-chain aliphatic amino acid
                     transmembrane transporter activity[F]"
                     /score="744"
                     /product="Branched-chain amino acid transport system II
                     carrier protein n=17 Tax=Staphylococcus
                     RepID=A5IPH3_STAA9"
                     /note="score=744"
     gene            303338..304567
                     /locus_tag="AGES394_2850"
     CDS             304783..305628
                     /locus_tag="AGES394_2860"
                     /function="GO:0005215 transporter activity[F]"
                     /function="GO:0016020 membrane[C]"
                     /function="GO:0006810 transport[P]"
                     /score="516"
                     /product="Formate/nitrite transporter n=18
                     Tax=Staphylococcus RepID=A5IPH2_STAA9"
                     /note="score=516"
     gene            304783..305628
                     /locus_tag="AGES394_2860"
     CDS             complement(305878..306255)
                     /locus_tag="AGES394_2870"
                     /score="167"
                     /product="Probable membrane protein n=16
                     Tax=Staphylococcus aureus RepID=Q2YVC2_STAAB"
                     /note="score=167"
     gene            complement(305878..306255)
                     /locus_tag="AGES394_2870"
     CDS             complement(306426..306737)
                     /locus_tag="AGES394_2880"
                     /score="196"
                     /product="Putative uncharacterized protein n=16
                     Tax=Staphylococcus aureus RepID=Q2YVC3_STAAB"
                     /note="score=196"
     gene            complement(306426..306737)
                     /locus_tag="AGES394_2880"
     CDS             complement(306712..306834)
                     /locus_tag="AGES394_2890"
                     /score="57.8"
                     /product="Putative uncharacterized protein n=16
                     Tax=Staphylococcus aureus RepID=Q2YVC3_STAAB"
                     /note="score=57.8"
     gene            complement(306712..306834)
                     /locus_tag="AGES394_2890"
     CDS             complement(307639..307911)
                     /locus_tag="AGES394_2900"
                     /score="156"
                     /product="Putative uncharacterized protein n=124
                     Tax=Staphylococcus RepID=Q2G2Q8_STAA8"
                     /note="score=156"
     gene            complement(307639..307911)
                     /locus_tag="AGES394_2900"
     CDS             complement(307922..308422)
                     /locus_tag="AGES394_2910"
                     /score="246"
                     /product="Putative uncharacterized protein n=124
                     Tax=Staphylococcus RepID=Q2G2Q8_STAA8"
                     /note="score=246"
     gene            complement(307922..308422)
                     /locus_tag="AGES394_2910"
     CDS             complement(308565..308921)
                     /locus_tag="AGES394_2920"
                     /score="200"
                     /product="Putative uncharacterized protein n=124
                     Tax=Staphylococcus RepID=Q2G2Q8_STAA8"
                     /note="score=200"
     gene            complement(308565..308921)
                     /locus_tag="AGES394_2920"
     CDS             complement(308932..309432)
                     /locus_tag="AGES394_2930"
                     /score="256"
                     /product="Putative uncharacterized protein n=124
                     Tax=Staphylococcus RepID=Q2G2Q8_STAA8"
                     /note="score=256"
     gene            complement(308932..309432)
                     /locus_tag="AGES394_2930"
     CDS             complement(309948..310340)
                     /locus_tag="AGES394_2940"
                     /score="260"
                     /product="Putative uncharacterized protein n=3
                     Tax=Staphylococcus RepID=C2G6N8_STAAU"
                     /note="score=260"
     gene            complement(309948..310340)
                     /locus_tag="AGES394_2940"
     CDS             complement(310342..310731)
                     /locus_tag="AGES394_2950"
                     /score="186"
                     /product="Putative uncharacterized protein n=1
                     Tax=Staphylococcus warneri L37603 RepID=C4WB17_STAWA"
                     /note="score=186"
     gene            complement(310342..310731)
                     /locus_tag="AGES394_2950"
     CDS             complement(310749..311102)
                     /locus_tag="AGES394_2960"
                     /score="243"
                     /product="Lipoprotein n=2 Tax=Staphylococcus
                     RepID=C2G6P0_STAAU"
                     /note="score=243"
     gene            complement(310749..311102)
                     /locus_tag="AGES394_2960"
     CDS             complement(311138..311611)
                     /locus_tag="AGES394_2970"
                     /score="287"
                     /product="Putative uncharacterized protein n=2
                     Tax=Staphylococcus RepID=C2G6P1_STAAU"
                     /note="score=287"
     gene            complement(311138..311611)
                     /locus_tag="AGES394_2970"
     CDS             complement(311904..312395)
                     /locus_tag="AGES394_2980"
                     /score="250"
                     /product="Putative uncharacterized protein n=124
                     Tax=Staphylococcus RepID=Q2G2Q8_STAA8"
                     /note="score=250"
     gene            complement(311904..312395)
                     /locus_tag="AGES394_2980"
     CDS             complement(312406..312906)
                     /locus_tag="AGES394_2990"
                     /score="284"
                     /product="Putative uncharacterized protein n=124
                     Tax=Staphylococcus RepID=Q2G2Q8_STAA8"
                     /note="score=284"
     gene            complement(312406..312906)
                     /locus_tag="AGES394_2990"
     CDS             complement(312917..313417)
                     /locus_tag="AGES394_3000"
                     /score="239"
                     /product="Putative uncharacterized protein n=124
                     Tax=Staphylococcus RepID=Q2G2Q8_STAA8"
                     /note="score=239"
     gene            complement(312917..313417)
                     /locus_tag="AGES394_3000"
     CDS             complement(313549..313767)
                     /locus_tag="AGES394_3010"
                     /score="142"
                     /product="Putative membrane protein n=14
                     Tax=Staphylococcus aureus RepID=Q6GK16_STAAR"
                     /note="score=142"
     gene            complement(313549..313767)
                     /locus_tag="AGES394_3010"
     CDS             complement(313944..314531)
                     /locus_tag="AGES394_3020"
                     /score="226"
                     /product="Putative uncharacterized protein n=10
                     Tax=Staphylococcus aureus RepID=Q2YV92_STAAB"
                     /note="score=226"
     gene            complement(313944..314531)
                     /locus_tag="AGES394_3020"
     CDS             complement(314555..314986)
                     /locus_tag="AGES394_3030"
                     /score="291"
                     /product="Putative uncharacterized protein n=3
                     Tax=Staphylococcus aureus subsp. aureus
                     RepID=Q6GK18_STAAR"
                     /note="score=291"
     gene            complement(314555..314986)
                     /locus_tag="AGES394_3030"
     CDS             complement(315006..315461)
                     /locus_tag="AGES394_3040"
                     /score="297"
                     /product="Putative uncharacterized protein n=5
                     Tax=Staphylococcus aureus subsp. aureus
                     RepID=Q6GK19_STAAR"
                     /note="score=297"
     gene            complement(315006..315461)
                     /locus_tag="AGES394_3040"
     CDS             complement(315461..316009)
                     /locus_tag="AGES394_3050"
                     /score="257"
                     /product="Putative uncharacterized protein n=9
                     Tax=Staphylococcus aureus RepID=A6QDQ6_STAAE"
                     /note="score=257"
     gene            complement(315461..316009)
                     /locus_tag="AGES394_3050"
     CDS             complement(316121..317791)
                     /locus_tag="AGES394_3060"
                     /function="GO:0003824 catalytic activity[F]"
                     /function="GO:0044464 cell part[C]"
                     /score="897"
                     /product="Putative uncharacterized protein n=4
                     Tax=Staphylococcus aureus subsp. aureus
                     RepID=Q6GK21_STAAR"
                     /note="score=897"
     gene            complement(316121..317791)
                     /locus_tag="AGES394_3060"
     CDS             complement(317813..318217)
                     /locus_tag="AGES394_3070"
                     /score="150"
                     /product="Putative uncharacterized protein n=3
                     Tax=Staphylococcus aureus subsp. aureus
                     RepID=Q6GK22_STAAR"
                     /note="score=150"
     gene            complement(317813..318217)
                     /locus_tag="AGES394_3070"
     CDS             complement(318231..318497)
                     /locus_tag="AGES394_3080"
                     /score="171"
                     /product="Putative uncharacterized protein n=3
                     Tax=Staphylococcus aureus subsp. aureus
                     RepID=Q6GK23_STAAR"
                     /note="score=171"
     gene            complement(318231..318497)
                     /locus_tag="AGES394_3080"
     CDS             complement(318500..322900)
                     /locus_tag="AGES394_3090"
                     /function="GO:0016021 integral to membrane[C]"
                     /function="GO:0005524 ATP binding[F]"
                     /function="GO:0007049 cell cycle[P]"
                     /function="GO:0007059 chromosome segregation[P]"
                     /function="GO:0051301 cell division[P]"
                     /function="GO:0003677 DNA binding[F]"
                     /score="2900"
                     /product="Protein essC n=17 Tax=Staphylococcus aureus
                     RepID=ESSC_STAAR"
                     /note="score=2900"
     gene            complement(318500..322900)
                     /locus_tag="AGES394_3090"
     CDS             complement(322970..324304)
                     /locus_tag="AGES394_3100"
                     /score="769"
                     /product="Protein essB n=17 Tax=Staphylococcus aureus
                     RepID=ESSB_STAAC"
                     /note="score=769"
     gene            complement(322970..324304)
                     /locus_tag="AGES394_3100"
     CDS             complement(324317..324559)
                     /locus_tag="AGES394_3110"
                     /function="[R] General function prediction only"
                     /function="[M] Cell wall/membrane/envelope biogenesis"
                     /function="[P] Inorganic ion transport and metabolism"
                     /function="[J] Translation, ribosomal structure and
                     biogenesis"
                     /function="[S] Function unknown"
                     /score="160"
                     /product="Protein esaB n=16 Tax=Staphylococcus aureus
                     RepID=ESAB_STAAC"
                     /note="score=160"
     gene            complement(324317..324559)
                     /locus_tag="AGES394_3110"
     CDS             complement(324531..324989)
                     /locus_tag="AGES394_3120"
                     /score="293"
                     /product="Protein essA n=16 Tax=Staphylococcus aureus
                     RepID=ESSA_STAAM"
                     /note="score=293"
     gene            complement(324531..324989)
                     /locus_tag="AGES394_3120"
     CDS             complement(324989..328018)
                     /locus_tag="AGES394_3130"
                     /function="[V] Defense mechanisms"
                     /function="[R] General function prediction only"
                     /function="[I] Lipid transport and metabolism"
                     /function="[D] Cell cycle control, cell division,
                     chromosome partitioning"
                     /function="[S] Function unknown"
                     /score="1837"
                     /product="Protein esaA n=18 Tax=Staphylococcus aureus
                     RepID=ESAA_STAAM"
                     /note="score=1837"
     gene            complement(324989..328018)
                     /locus_tag="AGES394_3130"
     CDS             complement(328101..328394)
                     /locus_tag="AGES394_3140"
                     /function="[G] Carbohydrate transport and metabolism"
                     /function="[M] Cell wall/membrane/envelope biogenesis"
                     /function="[D] Cell cycle control, cell division,
                     chromosome partitioning"
                     /function="[S] Function unknown"
                     /score="189"
                     /product="Virulence factor esxA n=16 Tax=Staphylococcus
                     aureus RepID=ESXA_STAAC"
                     /note="score=189"
     gene            complement(328101..328394)
                     /locus_tag="AGES394_3140"
     CDS             328690..329535
                     /locus_tag="AGES394_3150"
                     /score="579"
                     /product="CHAP domain containing protein n=16
                     Tax=Staphylococcus aureus subsp. aureus
                     RepID=A5IPE9_STAA9"
                     /note="score=579"
     gene            328690..329535
                     /locus_tag="AGES394_3150"
     CDS             329865..331388
                     /locus_tag="AGES394_3160"
                     /score="900"
                     /product="Probable exported protein n=17
                     Tax=Staphylococcus RepID=Q2YV94_STAAB"
                     /note="score=900"
     gene            329865..331388
                     /locus_tag="AGES394_3160"
     CDS             331513..332622
                     /locus_tag="AGES394_3170"
                     /score="585"
                     /product="Probable membrane protein n=18
                     Tax=Staphylococcus RepID=Q2YV95_STAAB"
                     /note="score=585"
     gene            331513..332622
                     /locus_tag="AGES394_3170"
     CDS             332619..333539
                     /locus_tag="AGES394_3180"
                     /score="486"
                     /product="Probable membrane protein n=16
                     Tax=Staphylococcus aureus RepID=Q2YV96_STAAB"
                     /note="score=486"
     gene            332619..333539
                     /locus_tag="AGES394_3180"
     CDS             333553..334212
                     /locus_tag="AGES394_3190"
                     /function="GO:0005524 ATP binding[F]"
                     /function="GO:0016887 ATPase activity[F]"
                     /function="[O] Posttranslational modification, protein
                     turnover, chaperones"
                     /function="[V] Defense mechanisms"
                     /function="[C] Energy production and conversion"
                     /function="[R] General function prediction only"
                     /function="[M] Cell wall/membrane/envelope biogenesis"
                     /score="304"
                     /product="ABC transporter, ATP-binding protein n=21
                     Tax=Staphylococcaceae RepID=Q5HKG7_STAEQ"
                     /note="score=304"
     gene            333553..334212
                     /locus_tag="AGES394_3190"
     CDS             complement(334264..335232)
                     /locus_tag="AGES394_3200"
                     /function="GO:0004222 metalloendopeptidase activity[F]"
                     /function="GO:0006508 proteolysis[P]"
                     /function="[G] Carbohydrate transport and metabolism"
                     /function="[M] Cell wall/membrane/envelope biogenesis"
                     /function="[R] General function prediction only"
                     /function="[I] Lipid transport and metabolism"
                     /function="[D] Cell cycle control, cell division,
                     chromosome partitioning"
                     /score="629"
                     /product="Glycyl-glycine endopeptidase lytM n=16
                     Tax=Staphylococcus aureus RepID=LYTM_STAA8"
                     /EC_number="3.4.24.75"
                     /note="score=629"
     gene            complement(334264..335232)
                     /locus_tag="AGES394_3200"
     CDS             complement(335540..336532)
                     /locus_tag="AGES394_3210"
                     /score="664"
                     /product="Choloylglycine hydrolase family protein n=19
                     Tax=Staphylococcus RepID=A6QDP9_STAAE"
                     /note="score=664"
     gene            complement(335540..336532)
                     /locus_tag="AGES394_3210"
     CDS             336757..338142
                     /locus_tag="AGES394_3220"
                     /score="754"
                     /product="MFS family major facilitator transporter n=18
                     Tax=Staphylococcus RepID=A8Z0N9_STAAT"
                     /note="score=754"
     gene            336757..338142
                     /locus_tag="AGES394_3220"
     CDS             complement(338271..338663)
                     /locus_tag="AGES394_3230"
                     /score="266"
                     /product="Putative uncharacterized protein n=20
                     Tax=Staphylococcus RepID=Q6GK38_STAAR"
                     /note="score=266"
     gene            complement(338271..338663)
                     /locus_tag="AGES394_3230"
     CDS             complement(338713..338826)
                     /locus_tag="AGES394_3240"
                     /score="72.0"
                     /product="NADH dehydrogenase subunit n=10
                     Tax=Staphylococcus aureus subsp. aureus
                     RepID=Q932K0_STAAM"
                     /note="score=72.0"
     gene            complement(338713..338826)
                     /locus_tag="AGES394_3240"
     CDS             339043..340041
                     /locus_tag="AGES394_3250"
                     /function="GO:0006355 regulation of transcription,
                     DNA-dependent[P]"
                     /function="GO:0003700 transcription factor activity[F]"
                     /function="GO:0005622 intracellular[C]"
                     /score="633"
                     /product="LacI family regulatory protein n=18
                     Tax=Staphylococcus RepID=Q6GCK1_STAAS"
                     /note="score=633"
     gene            339043..340041
                     /locus_tag="AGES394_3250"
     CDS             340273..341154
                     /locus_tag="AGES394_3260"
                     /function="GO:0016021 integral to membrane[C]"
                     /function="GO:0008643 carbohydrate transport[P]"
                     /function="GO:0015144 carbohydrate transmembrane
                     transporter activity[F]"
                     /score="509"
                     /product="Putative ribose uptake protein rbsU n=39
                     Tax=Bacilli RepID=RBSU_STAAC"
                     /note="score=509"
     gene            340273..341154
                     /locus_tag="AGES394_3260"
     CDS             341169..341573
                     /locus_tag="AGES394_3270"
                     /function="GO:0008643 carbohydrate transport[P]"
                     /score="264"
                     /product="D-ribose pyranase n=35 Tax=Bacilli
                     RepID=RBSD_STAA1"
                     /note="score=264"
     gene            341169..341573
                     /locus_tag="AGES394_3270"
     CDS             341601..342515
                     /locus_tag="AGES394_3280"
                     /function="GO:0006014 D-ribose metabolic process[P]"
                     /function="GO:0004747 ribokinase activity[F]"
                     /function="[G] Carbohydrate transport and metabolism"
                     /function="[I] Lipid transport and metabolism"
                     /function="[J] Translation, ribosomal structure and
                     biogenesis"
                     /function="[S] Function unknown"
                     /score="377"
                     /product="Ribokinase n=3 Tax=Staphylococcus
                     RepID=Q8CR46_STAES"
                     /EC_number="2.7.1.15"
                     /note="score=377"
     gene            341601..342515
                     /locus_tag="AGES394_3280"
     CDS             342766..343527
                     /locus_tag="AGES394_3290"
                     /function="GO:0008152 metabolic process[P]"
                     /function="GO:0008825
                     cyclopropane-fatty-acyl-phospholipid synthase
                     activity[F]"
                     /score="506"
                     /product="Methyltransferase type 11 n=20 Tax=Bacteria
                     RepID=A5IPD6_STAA9"
                     /note="score=506"
     gene            342766..343527
                     /locus_tag="AGES394_3290"
     repeat_region   343780..343896
                     /rpt_unit="CCAACTTGCATTGCCTGTAGAATTGCTGTTCCAAATTCTCTA
                     TGTTGGGGCCCCG"
                     /locus_tag="RR_25"
                     /rpt_type="TANDEM"
                     /note="2.1 copies"
     CDS             complement(344022..345458)
                     /locus_tag="AGES394_3300"
                     /function="GO:0043169 cation binding[F]"
                     /function="GO:0004553 hydrolase activity, hydrolyzing
                     O-glycosyl compounds[F]"
                     /function="GO:0005975 carbohydrate metabolic process[P]"
                     /score="724"
                     /product="Aryl-phospho-beta-D-glucosidase bglA n=139
                     Tax=Bacteria RepID=BGLA_BACSU"
                     /note="score=724"
     gene            complement(344022..345458)
                     /locus_tag="AGES394_3300"
     CDS             complement(345474..346265)
                     /locus_tag="AGES394_3310"
                     /function="GO:0005351 sugar:hydrogen symporter
                     activity[F]"
                     /function="GO:0009401 phosphoenolpyruvate-dependent sugar
                     phosphotransferase system[P]"
                     /function="GO:0016020 membrane[C]"
                     /function="GO:0008982
                     protein-N(PI)-phosphohistidine-sugar phosphotransferase
                     activity[F]"
                     /function="[G] Carbohydrate transport and metabolism"
                     /function="[R] General function prediction only"
                     /function="[E] Amino acid transport and metabolism"
                     /function="[S] Function unknown"
                     /score="482"
                     /product="PTS family glucose/glucoside (Glc) porter
                     component IIABC n=3 Tax=Staphylococcus aureus subsp.
                     aureus RepID=C2G6S7_STAAU"
                     /EC_number="2.7.1.69"
                     /note="score=482"
     gene            complement(345474..346265)
                     /locus_tag="AGES394_3310"
     CDS             346412..347116
                     /locus_tag="AGES394_3320"
                     /function="GO:0005622 intracellular[C]"
                     /function="GO:0006355 regulation of transcription,
                     DNA-dependent[P]"
                     /function="GO:0003700 transcription factor activity[F]"
                     /score="462"
                     /product="GntR family regulatory protein n=16
                     Tax=Staphylococcus aureus RepID=Q6GCK8_STAAS"
                     /note="score=462"
     gene            346412..347116
                     /locus_tag="AGES394_3320"
     CDS             complement(347342..349633)
                     /locus_tag="AGES394_3330"
                     /function="GO:0016021 integral to membrane[C]"
                     /function="GO:0009060 aerobic respiration[P]"
                     /function="GO:0020037 heme binding[F]"
                     /function="GO:0009055 electron carrier activity[F]"
                     /function="[H] Coenzyme transport and metabolism"
                     /function="[O] Posttranslational modification, protein
                     turnover, chaperones"
                     /function="[C] Energy production and conversion"
                     /function="[P] Inorganic ion transport and metabolism"
                     /function="[R] General function prediction only"
                     /function="[S] Function unknown"
                     /score="1019"
                     /product="Nitric oxide reductase n=2 Tax=Lactobacillus
                     fermentum RepID=B2GE97_LACF3"
                     /note="score=1019"
     gene            complement(347342..349633)
                     /locus_tag="AGES394_3330"
     CDS             complement(349974..350675)
                     /locus_tag="AGES394_3340"
                     /function="GO:0016020 membrane[C]"
                     /score="394"
                     /product="Antiholin-like protein lrgB n=24 Tax=Bacillales
                     RepID=LRGB_STAA1"
                     /note="score=394"
     gene            complement(349974..350675)
                     /locus_tag="AGES394_3340"
     CDS             complement(350668..351111)
                     /locus_tag="AGES394_3350"
                     /function="GO:0016021 integral to membrane[C]"
                     /function="[K] Transcription"
                     /function="[G] Carbohydrate transport and metabolism"
                     /function="[C] Energy production and conversion"
                     /function="[R] General function prediction only"
                     /function="[M] Cell wall/membrane/envelope biogenesis"
                     /function="[J] Translation, ribosomal structure and
                     biogenesis"
                     /score="159"
                     /product="Antiholin-like protein lrgA n=22
                     Tax=Staphylococcaceae RepID=LRGA_STAES"
                     /note="score=159"
     gene            complement(350668..351111)
                     /locus_tag="AGES394_3350"
     CDS             complement(351224..351964)
                     /locus_tag="AGES394_3360"
                     /function="GO:0006355 regulation of transcription,
                     DNA-dependent[P]"
                     /function="GO:0000160 two-component signal transduction
                     system (phosphorelay)[P]"
                     /function="GO:0000156 two-component response regulator
                     activity[F]"
                     /score="258"
                     /product="Two-component response regulator n=2
                     Tax=Staphylococcus RepID=B9DL71_STACT"
                     /note="score=258"
     gene            complement(351224..351964)
                     /locus_tag="AGES394_3360"
     CDS             complement(351967..353706)
                     /locus_tag="AGES394_3370"
                     /function="GO:0016021 integral to membrane[C]"
                     /function="GO:0005524 ATP binding[F]"
                     /function="GO:0000160 two-component signal transduction
                     system (phosphorelay)[P]"
                     /function="GO:0007047 cell wall organization[P]"
                     /function="GO:0000155 two-component sensor activity[F]"
                     /function="[K] Transcription"
                     /function="[G] Carbohydrate transport and metabolism"
                     /function="[F] Nucleotide transport and metabolism"
                     /function="[P] Inorganic ion transport and metabolism"
                     /function="[T] Signal transduction mechanisms"
                     /score="691"
                     /product="Two-component sensor histidine kinase n=2
                     Tax=Staphylococcus RepID=B9DL70_STACT"
                     /EC_number="2.7.13.3"
                     /note="score=691"
     gene            complement(351967..353706)
                     /locus_tag="AGES394_3370"
     CDS             complement(353972..354646)
                     /locus_tag="AGES394_3380"
                     /score="316"
                     /product="Cell wall-related protein scdA n=19
                     Tax=Staphylococcus RepID=SCDA_STAEQ"
                     /note="score=316"
     gene            complement(353972..354646)
                     /locus_tag="AGES394_3380"
     CDS             complement(354786..356510)
                     /locus_tag="AGES394_3390"
                     /score="1134"
                     /product="Glycosyltransferase n=18 Tax=Staphylococcus
                     RepID=A8Z0M1_STAAT"
                     /note="score=1134"
     gene            complement(354786..356510)
                     /locus_tag="AGES394_3390"
     CDS             complement(356543..358231)
                     /locus_tag="AGES394_3400"
                     /function="GO:0047355 CDP-glycerol
                     glycerophosphotransferase activity[F]"
                     /function="GO:0019350 teichoic acid biosynthetic
                     process[P]"
                     /function="GO:0016020 membrane[C]"
                     /score="899"
                     /product="CDP-glycerol:poly(Glycerophosphate)
                     glycerophosphotransferase n=38 Tax=Bacillales
                     RepID=A5IPC2_STAA9"
                     /note="score=899"
     gene            complement(356543..358231)
                     /locus_tag="AGES394_3400"
     CDS             complement(358253..359278)
                     /locus_tag="AGES394_3410"
                     /function="GO:0008152 metabolic process[P]"
                     /function="GO:0008270 zinc ion binding[F]"
                     /function="GO:0016491 oxidoreductase activity[F]"
                     /score="445"
                     /product="Putative ribitol-5-phosphate dehydrogenase n=51
                     Tax=cellular organisms RepID=TARJ_BACSU"
                     /note="score=445"
     gene            complement(358253..359278)
                     /locus_tag="AGES394_3410"
     CDS             complement(359271..359987)
                     /locus_tag="AGES394_3420"
                     /function="GO:0050518 2-C-methyl-D-erythritol 4-phosphate
                     cytidylyltransferase activity[F]"
                     /function="GO:0008299 isoprenoid biosynthetic process[P]"
                     /function="[R] General function prediction only"
                     /function="[M] Cell wall/membrane/envelope biogenesis"
                     /function="[I] Lipid transport and metabolism"
                     /function="[S] Function unknown"
                     /score="375"
                     /product="2-C-methyl-D-erythritol 4-phosphate
                     cytidylyltransferase 1 n=22 Tax=Bacteria
                     RepID=ISPD1_STAAR"
                     /EC_number="2.7.7.60"
                     /note="score=375"
     gene            complement(359271..359987)
                     /locus_tag="AGES394_3420"
     CDS             complement(360263..361432)
                     /locus_tag="AGES394_3430"
                     /function="GO:0047355 CDP-glycerol
                     glycerophosphotransferase activity[F]"
                     /function="GO:0019350 teichoic acid biosynthetic
                     process[P]"
                     /function="GO:0016020 membrane[C]"
                     /score="797"
                     /product="CDP-glycerol:poly(Glycerophosphate)
                     glycerophosphotransferase n=19 Tax=Staphylococcus
                     RepID=A5IPC3_STAA9"
                     /note="score=797"
     gene            complement(360263..361432)
                     /locus_tag="AGES394_3430"
     cbt             361696..361713
                     /color="1"
                     /note="contig boundary tag: artificial spacer between
                     sequence contigs"
     cbt             361714..361731
                     /color="1"
                     /note="contig boundary tag: artificial spacer between
                     sequence contigs"
     fasta_record    361732..400451
                     /name="NZ_ACHC01000009"
     CDS             complement(361872..363566)
                     /locus_tag="AGES394_3440"
                     /function="GO:0047355 CDP-glycerol
                     glycerophosphotransferase activity[F]"
                     /function="GO:0019350 teichoic acid biosynthetic
                     process[P]"
                     /function="GO:0016020 membrane[C]"
                     /function="[H] Coenzyme transport and metabolism"
                     /function="[K] Transcription"
                     /function="[G] Carbohydrate transport and metabolism"
                     /function="[M] Cell wall/membrane/envelope biogenesis"
                     /score="1127"
                     /product="CDP-glycerol:poly(Glycerophosphate)
                     glycerophosphotransferase n=38 Tax=Bacillales
                     RepID=A5IPC2_STAA9"
                     /note="score=1127"
     gene            complement(361872..363566)
                     /locus_tag="AGES394_3440"
     CDS             complement(363588..364613)
                     /locus_tag="AGES394_3450"
                     /function="GO:0008152 metabolic process[P]"
                     /function="GO:0005488 binding[F]"
                     /function="GO:0016491 oxidoreductase activity[F]"
                     /score="435"
                     /product="Putative ribitol-5-phosphate dehydrogenase n=51
                     Tax=cellular organisms RepID=TARJ_BACSU"
                     /note="score=435"
     gene            complement(363588..364613)
                     /locus_tag="AGES394_3450"
     CDS             complement(364606..365334)
                     /locus_tag="AGES394_3460"
                     /function="GO:0050518 2-C-methyl-D-erythritol 4-phosphate
                     cytidylyltransferase activity[F]"
                     /function="GO:0008299 isoprenoid biosynthetic process[P]"
                     /score="468"
                     /product="2-C-methyl-D-erythritol 4-phosphate
                     cytidylyltransferase 1 n=22 Tax=Bacteria
                     RepID=ISPD1_STAAR"
                     /EC_number="2.7.7.60"
                     /note="score=468"
     gene            complement(364606..365334)
                     /locus_tag="AGES394_3460"
     CDS             complement(365850..366893)
                     /locus_tag="AGES394_3470"
                     /function="GO:0055114 oxidation reduction[P]"
                     /function="GO:0005737 cytoplasm[C]"
                     /function="GO:0008270 zinc ion binding[F]"
                     /function="GO:0008276 protein methyltransferase
                     activity[F]"
                     /function="GO:0006479 protein amino acid methylation[P]"
                     /function="GO:0016491 oxidoreductase activity[F]"
                     /function="[C] Energy production and conversion"
                     /function="[R] General function prediction only"
                     /function="[J] Translation, ribosomal structure and
                     biogenesis"
                     /score="390"
                     /product="Sorbitol dehydrogenase (L-iditol
                     2-dehydrogenase) n=1 Tax=Oceanobacillus iheyensis
                     RepID=Q8EMU0_OCEIH"
                     /note="score=390"
     gene            complement(365850..366893)
                     /locus_tag="AGES394_3470"
     CDS             complement(366917..367063)
                     /locus_tag="AGES394_3480"
                     /score="97.1"
                     /product="Putative uncharacterized protein n=15
                     Tax=Staphylococcus aureus RepID=A5IPB8_STAA9"
                     /note="score=97.1"
     gene            complement(366917..367063)
                     /locus_tag="AGES394_3480"
     CDS             complement(367065..368120)
                     /locus_tag="AGES394_3490"
                     /function="GO:0055114 oxidation reduction[P]"
                     /function="GO:0003939 L-iditol 2-dehydrogenase
                     activity[F]"
                     /function="GO:0008270 zinc ion binding[F]"
                     /score="459"
                     /product="Sorbitol dehydrogenase n=20 Tax=Firmicutes
                     RepID=DHSO_BACHD"
                     /EC_number="1.1.1.14"
                     /note="score=459"
     gene            complement(367065..368120)
                     /locus_tag="AGES394_3490"
     CDS             complement(368138..369397)
                     /locus_tag="AGES394_3500"
                     /function="GO:0016021 integral to membrane[C]"
                     /function="GO:0009401 phosphoenolpyruvate-dependent sugar
                     phosphotransferase system[P]"
                     /function="[G] Carbohydrate transport and metabolism"
                     /function="[V] Defense mechanisms"
                     /function="[R] General function prediction only"
                     /function="[S] Function unknown"
                     /score="429"
                     /product="PTS system, galactitol-specific IIc component
                     n=31 Tax=Firmicutes RepID=Q185J8_CLOD6"
                     /note="score=429"
     gene            complement(368138..369397)
                     /locus_tag="AGES394_3500"
     CDS             complement(369624..369917)
                     /locus_tag="AGES394_3510"
                     /function="GO:0005351 sugar:hydrogen symporter
                     activity[F]"
                     /function="GO:0009401 phosphoenolpyruvate-dependent sugar
                     phosphotransferase system[P]"
                     /function="GO:0008982
                     protein-N(PI)-phosphohistidine-sugar phosphotransferase
                     activity[F]"
                     /score="133"
                     /product="B component PTS system galactitol-specific
                     enzyme II n=21 Tax=Firmicutes RepID=Q5WCN1_BACSK"
                     /EC_number="2.7.1.69"
                     /note="score=133"
     gene            complement(369624..369917)
                     /locus_tag="AGES394_3510"
     CDS             complement(369925..370392)
                     /locus_tag="AGES394_3520"
                     /function="GO:0005351 sugar:hydrogen symporter
                     activity[F]"
                     /function="GO:0009401 phosphoenolpyruvate-dependent sugar
                     phosphotransferase system[P]"
                     /score="265"
                     /product="Phosphoenolpyruvate-dependent sugar
                     phosphotransferase system EIIA 2 n=16 Tax=Staphylococcus
                     aureus RepID=A6TY30_STAA2"
                     /note="score=265"
     gene            complement(369925..370392)
                     /locus_tag="AGES394_3520"
     CDS             complement(370377..372473)
                     /locus_tag="AGES394_3530"
                     /function="GO:0006355 regulation of transcription,
                     DNA-dependent[P]"
                     /function="GO:0005351 sugar:hydrogen symporter
                     activity[F]"
                     /function="GO:0009401 phosphoenolpyruvate-dependent sugar
                     phosphotransferase system[P]"
                     /score="1357"
                     /product="MW0220 protein n=16 Tax=Staphylococcus aureus
                     subsp. aureus RepID=Q8NYI2_STAAW"
                     /note="score=1357"
     gene            complement(370377..372473)
                     /locus_tag="AGES394_3530"
     CDS             complement(372811..373728)
                     /locus_tag="AGES394_3540"
                     /score="578"
                     /product="Purine nucleosidase n=18 Tax=cellular organisms
                     RepID=A8Z0K5_STAAT"
                     /note="score=578"
     gene            complement(372811..373728)
                     /locus_tag="AGES394_3540"
     CDS             374104..375639
                     /locus_tag="AGES394_3550"
                     /function="GO:0005351 sugar:hydrogen symporter
                     activity[F]"
                     /function="GO:0009401 phosphoenolpyruvate-dependent sugar
                     phosphotransferase system[P]"
                     /function="GO:0016020 membrane[C]"
                     /function="GO:0008982
                     protein-N(PI)-phosphohistidine-sugar phosphotransferase
                     activity[F]"
                     /score="517"
                     /product="PTS system, glucose subfamily, IIA subunit n=12
                     Tax=Bacteria RepID=C4Z8V2_9FIRM"
                     /EC_number="2.7.1.69"
                     /note="score=517"
     gene            374104..375639
                     /locus_tag="AGES394_3550"
     CDS             375666..375791
                     /locus_tag="AGES394_3560"
                     /score="72.4"
                     /product="Putative uncharacterized protein n=5
                     Tax=Staphylococcus aureus subsp. aureus
                     RepID=Q5HJD6_STAAC"
                     /note="score=72.4"
     gene            375666..375791
                     /locus_tag="AGES394_3560"
     CDS             complement(375960..376913)
                     /locus_tag="AGES394_3570"
                     /function="GO:0044262 cellular carbohydrate metabolic
                     process[P]"
                     /function="GO:0055114 oxidation reduction[P]"
                     /function="GO:0004459 L-lactate dehydrogenase
                     activity[F]"
                     /function="GO:0005737 cytoplasm[C]"
                     /function="GO:0005488 binding[F]"
                     /function="GO:0019642 anaerobic glycolysis[P]"
                     /function="GO:0030060 L-malate dehydrogenase activity[F]"
                     /score="408"
                     /product="L-lactate dehydrogenase n=12 Tax=Bacilli
                     RepID=LDH_BACA2"
                     /EC_number="1.1.1.27"
                     /EC_number="1.1.1.37"
                     /note="score=408"
     gene            complement(375960..376913)
                     /locus_tag="AGES394_3570"
     CDS             377486..378631
                     /locus_tag="AGES394_3580"
                     /function="GO:0019825 oxygen binding[F]"
                     /function="GO:0015671 oxygen transport[P]"
                     /function="GO:0020037 heme binding[F]"
                     /function="GO:0008941 nitric oxide dioxygenase
                     activity[F]"
                     /function="GO:0009055 electron carrier activity[F]"
                     /score="702"
                     /product="Flavohemoprotein n=25 Tax=Staphylococcus
                     RepID=Q2YV39_STAAB"
                     /EC_number="1.14.12.17"
                     /note="score=702"
     gene            377486..378631
                     /locus_tag="AGES394_3580"
     CDS             378656..378829
                     /locus_tag="AGES394_3590"
                     /score="109"
                     /product="Probable membrane protein n=17
                     Tax=Staphylococcus RepID=Q2YV40_STAAB"
                     /note="score=109"
     gene            378656..378829
                     /locus_tag="AGES394_3590"
     CDS             378986..379342
                     /locus_tag="AGES394_3600"
                     /score="244"
                     /product="Putative uncharacterized protein n=16
                     Tax=Staphylococcus aureus RepID=Q6GK76_STAAR"
                     /note="score=244"
     gene            378986..379342
                     /locus_tag="AGES394_3600"
     CDS             379540..381015
                     /locus_tag="AGES394_3610"
                     /function="GO:0005215 transporter activity[F]"
                     /function="GO:0006810 transport[P]"
                     /function="[U] Intracellular trafficking, secretion, and
                     vesicular transport"
                     /function="[G] Carbohydrate transport and metabolism"
                     /function="[R] General function prediction only"
                     /function="[E] Amino acid transport and metabolism"
                     /score="580"
                     /product="Nickel ABC transporter nickel-binding protein
                     n=22 Tax=Staphylococcus RepID=Q8CN67_STAES"
                     /note="score=580"
     gene            379540..381015
                     /locus_tag="AGES394_3610"
     CDS             complement(381326..382555)
                     /locus_tag="AGES394_3620"
                     /score="707"
                     /product="Membrane protein-like protein n=18
                     Tax=Staphylococcus RepID=A5IPA4_STAA9"
                     /note="score=707"
     gene            complement(381326..382555)
                     /locus_tag="AGES394_3620"
     CDS             complement(382692..383363)
                     /locus_tag="AGES394_3630"
                     /score="272"
                     /product="GMP synthase-Glutamine amidotransferase domain
                     n=27 Tax=Lactobacillus RepID=Q03ND4_LACBA"
                     /note="score=272"
     gene            complement(382692..383363)
                     /locus_tag="AGES394_3630"
     CDS             383737..385299
                     /locus_tag="AGES394_3640"
                     /function="GO:0046952 ketone body catabolic process[P]"
                     /function="GO:0005739 mitochondrion[C]"
                     /function="GO:0008410 CoA-transferase activity[F]"
                     /function="[C] Energy production and conversion"
                     /function="[P] Inorganic ion transport and metabolism"
                     /function="[R] General function prediction only"
                     /function="[I] Lipid transport and metabolism"
                     /score="1031"
                     /product="Acetyl-CoA/acetoacetyl-CoA transferase n=19
                     Tax=Staphylococcus RepID=Q2YV44_STAAB"
                     /note="score=1031"
     gene            383737..385299
                     /locus_tag="AGES394_3640"
     CDS             385325..386830
                     /locus_tag="AGES394_3650"
                     /function="GO:0008152 metabolic process[P]"
                     /function="GO:0003824 catalytic activity[F]"
                     /function="[K] Transcription"
                     /function="[Q] Secondary metabolites biosynthesis,
                     transport and catabolism"
                     /function="[R] General function prediction only"
                     /function="[I] Lipid transport and metabolism"
                     /score="1015"
                     /product="MW0210 protein n=17 Tax=Staphylococcus aureus
                     RepID=Q8NYI9_STAAW"
                     /note="score=1015"
     gene            385325..386830
                     /locus_tag="AGES394_3650"
     CDS             386897..388153
                     /locus_tag="AGES394_3660"
                     /function="GO:0003995 acyl-CoA dehydrogenase activity[F]"
                     /function="GO:0009055 electron carrier activity[F]"
                     /function="GO:0008152 metabolic process[P]"
                     /score="832"
                     /product="Acyl-CoA dehydrogenase FadD homolog n=19
                     Tax=Bacilli RepID=A6QDK9_STAAE"
                     /note="score=832"
     gene            386897..388153
                     /locus_tag="AGES394_3660"
     CDS             388340..390601
                     /locus_tag="AGES394_3670"
                     /function="GO:0050662 coenzyme binding[F]"
                     /function="GO:0004300 enoyl-CoA hydratase activity[F]"
                     /function="GO:0003857 3-hydroxyacyl-CoA dehydrogenase
                     activity[F]"
                     /function="GO:0006631 fatty acid metabolic process[P]"
                     /score="1463"
                     /product="3-hydroxyacyl-CoA dehydrogenase n=20
                     Tax=Bacilli RepID=A5IPA0_STAA9"
                     /EC_number="1.1.1.35"
                     /EC_number="4.2.1.17"
                     /note="score=1463"
     gene            388340..390601
                     /locus_tag="AGES394_3670"
     CDS             390631..391815
                     /locus_tag="AGES394_3680"
                     /function="GO:0008152 metabolic process[P]"
                     /function="GO:0003988 acetyl-CoA C-acyltransferase
                     activity[F]"
                     /score="670"
                     /product="Acetyl-CoA acethyltransferase homologue n=1
                     Tax=Staphylococcus aureus RepID=C4B4T2_STAAU"
                     /EC_number="2.3.1.16"
                     /note="score=670"
     gene            390631..391815
                     /locus_tag="AGES394_3680"
     CDS             complement(392402..394393)
                     /locus_tag="AGES394_3690"
                     /score="919"
                     /product="Staphylocoagulase n=120 Tax=Staphylococcus
                     aureus RepID=STC2_STAAU"
                     /note="score=919"
     gene            complement(392402..394393)
                     /locus_tag="AGES394_3690"
     repeat_region   392441..392890
                     /rpt_unit="TGCATGTGTTGTTACGTTGTATGCATTTGTTTCGCTTGGCTT
                     GTTTTGTGTCGGGCGAGCGCCATATGATACTTGCCGTT"
                     /locus_tag="RR_26"
                     /rpt_type="TANDEM"
                     /note="5.6 copies"
     repeat_region   392441..392891
                     /rpt_unit="TGCATGTGTTGTTACGTTGTATGCATTTGTTTCGCTTGGCTT
                     GTTTTGTGTCGGGCGAGCGCCATATGATACTGTGCCATCTTGATTTGTCGTTACGTTG
                     TATGCGTTTGTTTCGCTTGGCTTGTTGTATGTCGGACGAGCGCCATATGATACTTGGC
                     CGTT"
                     /locus_tag="RR_27"
                     /rpt_type="TANDEM"
                     /note="2.8 copies"
     repeat_region   392451..392890
                     /rpt_unit="GTTACATTGTATGCATTTGTTTCACTTGGCTTCTTGTATGTT
                     GGGCGAGCGCCATATGACACTTGACCGTTTGCATGTGTTGTTACGTTATATGCATTCG
                     TTTCGCTTGGCTTGTTTTGTGTCGGACGAGCGCCATATGATACTTGGCCATTTGCATG
                     TGTCGTTACGTTATATGCATTTGTTTCGCTTGGCTTGTTTTGTGTCGGGCGAGCGCCA
                     TATGATACTGTGCCATCTTGATTTGTC"
                     /locus_tag="RR_28"
                     /rpt_type="TANDEM"
                     /note="1.8 copies"
     CDS             394583..394927
                     /locus_tag="AGES394_3700"
                     /score="221"
                     /product="Hyothetical protein n=30 Tax=Staphylococcus
                     aureus RepID=Q2YV49_STAAB"
                     /note="score=221"
     gene            394583..394927
                     /locus_tag="AGES394_3700"
     CDS             complement(395091..396905)
                     /locus_tag="AGES394_3710"
                     /function="GO:0006071 glycerol metabolic process[P]"
                     /function="GO:0008889 glycerophosphodiester
                     phosphodiesterase activity[F]"
                     /function="GO:0006629 lipid metabolic process[P]"
                     /score="1080"
                     /product="Glycerophosphoryl diester phosphodiesterase
                     n=37 Tax=Staphylococcus aureus RepID=A6QDK4_STAAE"
                     /note="score=1080"
     gene            complement(395091..396905)
                     /locus_tag="AGES394_3710"
     CDS             complement(396905..397072)
                     /locus_tag="AGES394_3720"
                     /score="68.9"
                     /product="Putative uncharacterized protein n=9
                     Tax=Staphylococcus aureus RepID=Q2YV51_STAAB"
                     /note="score=68.9"
     gene            complement(396905..397072)
                     /locus_tag="AGES394_3720"
     CDS             complement(397176..397832)
                     /locus_tag="AGES394_3730"
                     /function="GO:0055114 oxidation reduction[P]"
                     /function="GO:0051536 iron-sulfur cluster binding[F]"
                     /function="GO:0043365
                     [formate-C-acetyltransferase]-activating enzyme
                     activity[F]"
                     /score="454"
                     /product="Pyruvate formate-lyase-activating enzyme n=36
                     Tax=Firmicutes RepID=PFLA_STAA8"
                     /EC_number="1.97.1.4"
                     /note="score=454"
     gene            complement(397176..397832)
                     /locus_tag="AGES394_3730"
     CDS             complement(397954..400218)
                     /locus_tag="AGES394_3740"
                     /function="GO:0005737 cytoplasm[C]"
                     /function="GO:0008861 formate C-acetyltransferase
                     activity[F]"
                     /function="GO:0006006 glucose metabolic process[P]"
                     /score="1486"
                     /product="Formate acetyltransferase n=733 Tax=cellular
                     organisms RepID=PFLB_STAA8"
                     /EC_number="2.3.1.54"
                     /note="score=1486"
     gene            complement(397954..400218)
                     /locus_tag="AGES394_3740"
     cbt             400452..400469
                     /color="1"
                     /note="contig boundary tag: artificial spacer between
                     sequence contigs"
     cbt             400470..400487
                     /color="1"
                     /note="contig boundary tag: artificial spacer between
                     sequence contigs"
     fasta_record    400488..560341
                     /name="NZ_ACHC01000010"
     CDS             400828..401796
                     /locus_tag="AGES394_3750"
                     /function="[H] Coenzyme transport and metabolism"
                     /function="[P] Inorganic ion transport and metabolism"
                     /function="[T] Signal transduction mechanisms"
                     /function="[E] Amino acid transport and metabolism"
                     /score="477"
                     /product="Iron compound ABC transporter, iron
                     compound-binding protein, putative n=18
                     Tax=Staphylococcus RepID=Q5HKE2_STAEQ"
                     /note="score=477"
     gene            400828..401796
                     /locus_tag="AGES394_3750"
     CDS             401793..403349
                     /locus_tag="AGES394_3760"
                     /function="GO:0016021 integral to membrane[C]"
                     /function="GO:0005524 ATP binding[F]"
                     /function="GO:0000160 two-component signal transduction
                     system (phosphorelay)[P]"
                     /function="GO:0000155 two-component sensor activity[F]"
                     /function="[O] Posttranslational modification, protein
                     turnover, chaperones"
                     /function="[F] Nucleotide transport and metabolism"
                     /function="[R] General function prediction only"
                     /function="[T] Signal transduction mechanisms"
                     /score="1008"
                     /product="Uncharacterized sensor-like histidine kinase
                     SAOUHSC_00185 n=18 Tax=Staphylococcus RepID=Y185_STAA8"
                     /EC_number="2.7.13.3"
                     /note="score=1008"
     gene            401793..403349
                     /locus_tag="AGES394_3760"
     CDS             403342..404100
                     /locus_tag="AGES394_3770"
                     /function="GO:0006355 regulation of transcription,
                     DNA-dependent[P]"
                     /function="GO:0000160 two-component signal transduction
                     system (phosphorelay)[P]"
                     /function="GO:0043565 sequence-specific DNA binding[F]"
                     /function="GO:0003700 transcription factor activity[F]"
                     /function="GO:0044464 cell part[C]"
                     /function="GO:0000156 two-component response regulator
                     activity[F]"
                     /function="[H] Coenzyme transport and metabolism"
                     /function="[G] Carbohydrate transport and metabolism"
                     /function="[M] Cell wall/membrane/envelope biogenesis"
                     /function="[T] Signal transduction mechanisms"
                     /function="[S] Function unknown"
                     /score="514"
                     /product="Uncharacterized response regulatory protein
                     SAR0214 n=18 Tax=Staphylococcus RepID=Y214_STAAR"
                     /note="score=514"
     gene            403342..404100
                     /locus_tag="AGES394_3770"
     CDS             complement(404459..405856)
                     /locus_tag="AGES394_3780"
                     /function="[G] Carbohydrate transport and metabolism"
                     /function="[P] Inorganic ion transport and metabolism"
                     /function="[R] General function prediction only"
                     /function="[E] Amino acid transport and metabolism"
                     /score="603"
                     /product="Hexose phosphate transport protein n=14
                     Tax=Bacteria RepID=B2V3Q5_CLOBA"
                     /note="score=603"
     gene            complement(404459..405856)
                     /locus_tag="AGES394_3780"
     CDS             406056..406565
                     /locus_tag="AGES394_3790"
                     /function="GO:0016021 integral to membrane[C]"
                     /function="GO:0004671 protein-S-isoprenylcysteine
                     O-methyltransferase activity[F]"
                     /function="GO:0006481 C-terminal protein amino acid
                     methylation[P]"
                     /score="322"
                     /product="Isoprenylcysteine carboxyl methyltransferase
                     n=18 Tax=Staphylococcus RepID=A5IP89_STAA9"
                     /note="score=322"
     gene            406056..406565
                     /locus_tag="AGES394_3790"
     CDS             complement(406924..407892)
                     /locus_tag="AGES394_3800"
                     /score="345"
                     /product="Xylose isomerase domain protein TIM barrel n=45
                     Tax=Firmicutes RepID=A4XGJ4_CALS8"
                     /note="score=345"
     gene            complement(406924..407892)
                     /locus_tag="AGES394_3800"
     CDS             complement(407947..408987)
                     /locus_tag="AGES394_3810"
                     /function="GO:0008152 metabolic process[P]"
                     /function="GO:0005488 binding[F]"
                     /function="GO:0009055 electron carrier activity[F]"
                     /function="GO:0016491 oxidoreductase activity[F]"
                     /score="306"
                     /product="NADH-dependent dehydrogenase family protein
                     n=23 Tax=Bacillales RepID=B9EA05_MACCJ"
                     /note="score=306"
     gene            complement(407947..408987)
                     /locus_tag="AGES394_3810"
     CDS             complement(409012..410091)
                     /locus_tag="AGES394_3820"
                     /function="GO:0008152 metabolic process[P]"
                     /function="GO:0016491 oxidoreductase activity[F]"
                     /function="GO:0005488 binding[F]"
                     /function="GO:0009055 electron carrier activity[F]"
                     /score="477"
                     /product="NADH-dependent dehydrogenase n=47 Tax=Bacteria
                     RepID=Q5WCU3_BACSK"
                     /note="score=477"
     gene            complement(409012..410091)
                     /locus_tag="AGES394_3820"
     CDS             complement(410265..411104)
                     /locus_tag="AGES394_3830"
                     /function="GO:0005215 transporter activity[F]"
                     /function="GO:0016020 membrane[C]"
                     /function="GO:0006810 transport[P]"
                     /score="293"
                     /product="Maltodextrin permease protein n=29 Tax=Bacteria
                     RepID=A4TIF6_YERPP"
                     /note="score=293"
     gene            complement(410265..411104)
                     /locus_tag="AGES394_3830"
     CDS             complement(411106..412374)
                     /locus_tag="AGES394_3840"
                     /function="GO:0016020 membrane[C]"
                     /function="GO:0005215 transporter activity[F]"
                     /function="GO:0006810 transport[P]"
                     /function="[G] Carbohydrate transport and metabolism"
                     /function="[P] Inorganic ion transport and metabolism"
                     /function="[R] General function prediction only"
                     /function="[E] Amino acid transport and metabolism"
                     /score="423"
                     /product="Binding-protein-dependent transport systems
                     inner membrane component n=24 Tax=Bacillales
                     RepID=B1DHJ3_9BACL"
                     /note="score=423"
     gene            complement(411106..412374)
                     /locus_tag="AGES394_3840"
     CDS             complement(412377..413609)
                     /locus_tag="AGES394_3850"
                     /function="GO:0005363 maltose transmembrane transporter
                     activity[F]"
                     /function="GO:0015768 maltose transport[P]"
                     /score="837"
                     /product="MW0190 protein n=16 Tax=Staphylococcus aureus
                     RepID=Q8NYK4_STAAW"
                     /note="score=837"
     gene            complement(412377..413609)
                     /locus_tag="AGES394_3850"
     CDS             complement(413661..414758)
                     /locus_tag="AGES394_3860"
                     /function="GO:0005524 ATP binding[F]"
                     /function="GO:0016820 hydrolase activity, acting on acid
                     anhydrides, catalyzing transmembrane movement of
                     substances[F]"
                     /function="GO:0016887 ATPase activity[F]"
                     /function="GO:0006810 transport[P]"
                     /function="GO:0043190 ATP-binding cassette (ABC)
                     transporter complex[C]"
                     /function="[G] Carbohydrate transport and metabolism"
                     /function="[U] Intracellular trafficking, secretion, and
                     vesicular transport"
                     /function="[P] Inorganic ion transport and metabolism"
                     /function="[E] Amino acid transport and metabolism"
                     /function="[S] Function unknown"
                     /score="481"
                     /product="Maltodextrin import ATP-binding protein msmX
                     n=8 Tax=cellular organisms RepID=MSMX_BACSU"
                     /note="score=481"
     gene            complement(413661..414758)
                     /locus_tag="AGES394_3860"
     CDS             complement(415141..415731)
                     /locus_tag="AGES394_3870"
                     /function="GO:0004222 metalloendopeptidase activity[F]"
                     /function="GO:0006508 proteolysis[P]"
                     /score="367"
                     /product="M23 family peptidase n=17 Tax=Staphylococcus
                     RepID=A8Z0H1_STAAT"
                     /note="score=367"
     gene            complement(415141..415731)
                     /locus_tag="AGES394_3870"
     CDS             415928..416554
                     /locus_tag="AGES394_3880"
                     /function="GO:0050662 coenzyme binding[F]"
                     /function="GO:0009055 electron carrier activity[F]"
                     /function="GO:0016491 oxidoreductase activity[F]"
                     /score="420"
                     /product="FMN-dependent NADH-azoreductase n=87
                     Tax=Bacillales RepID=AZOR_STAAR"
                     /note="score=420"
     gene            415928..416554
                     /locus_tag="AGES394_3880"
     CDS             complement(417091..419097)
                     /locus_tag="AGES394_3890"
                     /function="GO:0003840 gamma-glutamyltransferase
                     activity[F]"
                     /score="1231"
                     /product="T3 family gamma-glutamyltransferase n=17
                     Tax=Staphylococcus aureus RepID=A8Z0G8_STAAT"
                     /EC_number="2.3.2.2"
                     /note="score=1231"
     gene            complement(417091..419097)
                     /locus_tag="AGES394_3890"
     CDS             complement(419135..420910)
                     /locus_tag="AGES394_3900"
                     /function="GO:0005215 transporter activity[F]"
                     /function="GO:0006810 transport[P]"
                     /score="1145"
                     /product="ABC-type dipeptide transport system periplasmic
                     component-like protein n=18 Tax=Staphylococcus
                     RepID=A5IP77_STAA9"
                     /note="score=1145"
     gene            complement(419135..420910)
                     /locus_tag="AGES394_3900"
     CDS             complement(420927..422090)
                     /locus_tag="AGES394_3910"
                     /function="GO:0005215 transporter activity[F]"
                     /function="GO:0016020 membrane[C]"
                     /function="GO:0006810 transport[P]"
                     /score="647"
                     /product="Oligopeptide ABC transporter n=16
                     Tax=Staphylococcus aureus RepID=Q2YV23_STAAB"
                     /note="score=647"
     gene            complement(420927..422090)
                     /locus_tag="AGES394_3910"
     CDS             complement(422096..423358)
                     /locus_tag="AGES394_3920"
                     /function="GO:0005215 transporter activity[F]"
                     /function="GO:0016020 membrane[C]"
                     /function="GO:0006810 transport[P]"
                     /function="[G] Carbohydrate transport and metabolism"
                     /function="[V] Defense mechanisms"
                     /function="[R] General function prediction only"
                     /function="[P] Inorganic ion transport and metabolism"
                     /function="[E] Amino acid transport and metabolism"
                     /score="672"
                     /product="Oligopeptide ABC transporter, permease protein
                     n=16 Tax=Staphylococcus aureus RepID=A6QDI4_STAAE"
                     /note="score=672"
     gene            complement(422096..423358)
                     /locus_tag="AGES394_3920"
     CDS             423531..425123
                     /locus_tag="AGES394_3930"
                     /function="GO:0016887 ATPase activity[F]"
                     /function="GO:0005524 ATP binding[F]"
                     /function="GO:0015833 peptide transport[P]"
                     /score="473"
                     /product="ABC transporter related n=2
                     Tax=Gammaproteobacteria RepID=Q21J38_SACD2"
                     /note="score=473"
     gene            423531..425123
                     /locus_tag="AGES394_3930"
     CDS             complement(425327..426190)
                     /locus_tag="AGES394_3940"
                     /score="544"
                     /product="Conserved domain protein n=9 Tax=Staphylococcus
                     aureus RepID=Q5HJH7_STAAC"
                     /note="score=544"
     gene            complement(425327..426190)
                     /locus_tag="AGES394_3940"
     CDS             complement(426390..429179)
                     /locus_tag="AGES394_3950"
                     /function="GO:0005524 ATP binding[F]"
                     /function="GO:0003677 DNA binding[F]"
                     /function="GO:0009035 Type I site-specific
                     deoxyribonuclease activity[F]"
                     /function="GO:0009307 DNA restriction-modification
                     system[P]"
                     /function="[V] Defense mechanisms"
                     /function="[C] Energy production and conversion"
                     /function="[R] General function prediction only"
                     /score="1424"
                     /product="Type-1 restriction enzyme R protein n=38
                     Tax=cellular organisms RepID=HSDR_STAS1"
                     /EC_number="3.1.21.3"
                     /note="score=1424"
     gene            complement(426390..429179)
                     /locus_tag="AGES394_3950"
     CDS             complement(429868..430746)
                     /locus_tag="AGES394_3960"
                     /function="GO:0006355 regulation of transcription,
                     DNA-dependent[P]"
                     /function="GO:0003700 transcription factor activity[F]"
                     /function="GO:0005529 sugar binding[F]"
                     /function="[K] Transcription"
                     /function="[F] Nucleotide transport and metabolism"
                     /function="[P] Inorganic ion transport and metabolism"
                     /function="[R] General function prediction only"
                     /function="[T] Signal transduction mechanisms"
                     /function="[D] Cell cycle control, cell division,
                     chromosome partitioning"
                     /function="[S] Function unknown"
                     /score="322"
                     /product="Transcriptional regulator, RpiR family n=39
                     Tax=Staphylococcus RepID=A5IV96_STAA9"
                     /note="score=322"
     gene            complement(429868..430746)
                     /locus_tag="AGES394_3960"
     CDS             complement(430746..432200)
                     /locus_tag="AGES394_3970"
                     /function="GO:0009401 phosphoenolpyruvate-dependent sugar
                     phosphotransferase system[P]"
                     /function="GO:0016020 membrane[C]"
                     /function="GO:0005351 sugar:hydrogen symporter
                     activity[F]"
                     /function="GO:0008982
                     protein-N(PI)-phosphohistidine-sugar phosphotransferase
                     activity[F]"
                     /function="[G] Carbohydrate transport and metabolism"
                     /function="[Q] Secondary metabolites biosynthesis,
                     transport and catabolism"
                     /function="[R] General function prediction only"
                     /function="[I] Lipid transport and metabolism"
                     /score="638"
                     /product="Permease IIC component n=60 Tax=Firmicutes
                     RepID=PTXBC_STAAR"
                     /EC_number="2.7.1.69"
                     /note="score=638"
     gene            complement(430746..432200)
                     /locus_tag="AGES394_3970"
     CDS             complement(432212..433108)
                     /locus_tag="AGES394_3980"
                     /function="GO:0016835 carbon-oxygen lyase activity[F]"
                     /function="GO:0046348 amino sugar catabolic process[P]"
                     /score="384"
                     /product="N-acetylmuramic acid 6-phosphate etherase n=6
                     Tax=Bacillales RepID=MURQ_STAHJ"
                     /note="score=384"
     gene            complement(432212..433108)
                     /locus_tag="AGES394_3980"
     CDS             complement(433108..434163)
                     /locus_tag="AGES394_3990"
                     /score="711"
                     /product="Outer surface protein n=18 Tax=Staphylococcus
                     RepID=C2G6Z9_STAAU"
                     /note="score=711"
     gene            complement(433108..434163)
                     /locus_tag="AGES394_3990"
     CDS             434733..436793
                     /locus_tag="AGES394_4000"
                     /function="GO:0016021 integral to membrane[C]"
                     /function="GO:0015758 glucose transport[P]"
                     /function="GO:0005351 sugar:hydrogen symporter
                     activity[F]"
                     /function="GO:0009401 phosphoenolpyruvate-dependent sugar
                     phosphotransferase system[P]"
                     /function="GO:0008982
                     protein-N(PI)-phosphohistidine-sugar phosphotransferase
                     activity[F]"
                     /function="GO:0005355 glucose transmembrane transporter
                     activity[F]"
                     /score="729"
                     /product="Glucoside-specific phosphotransferase enzyme
                     IIA component n=137 Tax=Bacteria RepID=PTU3C_STAAR"
                     /EC_number="2.7.1.69"
                     /note="score=729"
     gene            434733..436793
                     /locus_tag="AGES394_4000"
     CDS             complement(436800..436940)
                     /locus_tag="AGES394_4010"
                     /score="97.8"
                     /product="Putative uncharacterized protein n=1
                     Tax=Staphylococcus aureus subsp. aureus MN8
                     RepID=C2K2K1_STAAU"
                     /note="score=97.8"
     gene            complement(436800..436940)
                     /locus_tag="AGES394_4010"
     CDS             437065..438705
                     /locus_tag="AGES394_4020"
                     /function="GO:0030976 thiamin pyrophosphate binding[F]"
                     /function="GO:0016831 carboxy-lyase activity[F]"
                     /function="GO:0000287 magnesium ion binding[F]"
                     /score="811"
                     /product="Indole-3-pyruvate decarboxylase n=26
                     Tax=Staphylococcaceae RepID=Q5HKV0_STAEQ"
                     /note="score=811"
     gene            437065..438705
                     /locus_tag="AGES394_4020"
     CDS             438772..439329
                     /locus_tag="AGES394_4030"
                     /function="GO:0003824 catalytic activity[F]"
                     /function="GO:0008152 metabolic process[P]"
                     /score="355"
                     /product="Isochorismatase hydrolase n=16
                     Tax=Staphylococcus aureus RepID=A5IP56_STAA9"
                     /note="score=355"
     gene            438772..439329
                     /locus_tag="AGES394_4030"
     CDS             439607..440962
                     /locus_tag="AGES394_4040"
                     /function="GO:0016021 integral to membrane[C]"
                     /function="GO:0015803 branched-chain aliphatic amino acid
                     transport[P]"
                     /function="GO:0015658 branched-chain aliphatic amino acid
                     transmembrane transporter activity[F]"
                     /score="569"
                     /product="Branched-chain amino acid transport system
                     carrier protein n=31 Tax=Firmicutes RepID=B9E946_MACCJ"
                     /note="score=569"
     gene            439607..440962
                     /locus_tag="AGES394_4040"
     CDS             441215..442399
                     /locus_tag="AGES394_4050"
                     /function="GO:0006525 arginine metabolic process[P]"
                     /function="GO:0003992
                     N2-acetyl-L-ornithine:2-oxoglutarate 5-aminotransferase
                     activity[F]"
                     /function="GO:0030170 pyridoxal phosphate binding[F]"
                     /function="GO:0016829 lyase activity[F]"
                     /function="GO:0009058 biosynthetic process[P]"
                     /score="770"
                     /product="Ornithine aminotransferase 1 n=17
                     Tax=Staphylococcus RepID=OAT1_STAAC"
                     /EC_number="2.6.1.11"
                     /note="score=770"
     gene            441215..442399
                     /locus_tag="AGES394_4050"
     CDS             442435..443469
                     /locus_tag="AGES394_4060"
                     /function="GO:0003942 N-acetyl-gamma-glutamyl-phosphate
                     reductase activity[F]"
                     /function="GO:0051287 NAD or NADH binding[F]"
                     /function="GO:0005737 cytoplasm[C]"
                     /function="GO:0006526 arginine biosynthetic process[P]"
                     /function="GO:0046983 protein dimerization activity[F]"
                     /score="682"
                     /product="N-acetyl-gamma-glutamyl-phosphate reductase
                     n=16 Tax=Staphylococcus aureus subsp. aureus
                     RepID=ARGC_STAA8"
                     /EC_number="1.2.1.38"
                     /note="score=682"
     gene            442435..443469
                     /locus_tag="AGES394_4060"
     CDS             443481..444722
                     /locus_tag="AGES394_4070"
                     /function="GO:0004042 amino-acid N-acetyltransferase
                     activity[F]"
                     /function="GO:0006526 arginine biosynthetic process[P]"
                     /function="GO:0004358 glutamate N-acetyltransferase
                     activity[F]"
                     /score="770"
                     /product="Arginine biosynthesis bifunctional protein argJ
                     beta chain n=64 Tax=Bacilli RepID=ARGJ_STAAR"
                     /EC_number="2.3.1.1"
                     /EC_number="2.3.1.35"
                     /note="score=770"
     gene            443481..444722
                     /locus_tag="AGES394_4070"
     CDS             444738..445508
                     /locus_tag="AGES394_4080"
                     /function="GO:0005737 cytoplasm[C]"
                     /function="GO:0003991 acetylglutamate kinase activity[F]"
                     /function="GO:0006526 arginine biosynthetic process[P]"
                     /score="508"
                     /product="Acetylglutamate kinase n=16 Tax=Staphylococcus
                     aureus RepID=ARGB_STAAB"
                     /EC_number="2.7.2.8"
                     /note="score=508"
     gene            444738..445508
                     /locus_tag="AGES394_4080"
     CDS             445793..446272
                     /locus_tag="AGES394_4090"
                     /score="332"
                     /product="Integral membrane protein n=17 Tax=Bacteria
                     RepID=C2G709_STAAU"
                     /note="score=332"
     gene            445793..446272
                     /locus_tag="AGES394_4090"
     CDS             complement(446601..447245)
                     /locus_tag="AGES394_4100"
                     /function="GO:0008897 holo-[acyl-carrier-protein]
                     synthase activity[F]"
                     /function="GO:0000287 magnesium ion binding[F]"
                     /score="445"
                     /product="4'-phosphopantetheinyl transferase n=16
                     Tax=Staphylococcus aureus RepID=A5IP49_STAA9"
                     /note="score=445"
     gene            complement(446601..447245)
                     /locus_tag="AGES394_4100"
     CDS             complement(447258..454451)
                     /locus_tag="AGES394_4110"
                     /function="GO:0050662 coenzyme binding[F]"
                     /function="GO:0003854 3-beta-hydroxy-delta5-steroid
                     dehydrogenase activity[F]"
                     /function="GO:0000036 acyl carrier activity[F]"
                     /function="GO:0006694 steroid biosynthetic process[P]"
                     /function="GO:0016874 ligase activity[F]"
                     /function="GO:0004043 L-aminoadipate-semialdehyde
                     dehydrogenase activity[F]"
                     /score="2408"
                     /product="Surfactin synthetase n=19 Tax=Staphylococcus
                     RepID=Q8CQA8_STAES"
                     /note="score=2408"
     gene            complement(447258..454451)
                     /locus_tag="AGES394_4110"
     CDS             complement(454880..456130)
                     /locus_tag="AGES394_4120"
                     /score="399"
                     /product="Integral membrane protein LmrP n=19
                     Tax=Staphylococcus RepID=Q8CQA9_STAES"
                     /note="score=399"
     gene            complement(454880..456130)
                     /locus_tag="AGES394_4120"
     CDS             complement(456516..457547)
                     /locus_tag="AGES394_4130"
                     /function="GO:0051287 NAD or NADH binding[F]"
                     /function="GO:0008152 metabolic process[P]"
                     /function="GO:0008863 formate dehydrogenase activity[F]"
                     /function="GO:0016616 oxidoreductase activity, acting on
                     the CH-OH group of donors, NAD or NADP as acceptor[F]"
                     /score="688"
                     /product="Formate dehydrogenase n=2 Tax=Staphylococcus
                     aureus subsp. aureus RepID=C2G713_STAAU"
                     /EC_number="1.2.1.2"
                     /note="score=688"
     gene            complement(456516..457547)
                     /locus_tag="AGES394_4130"
     CDS             complement(457715..458002)
                     /locus_tag="AGES394_4140"
                     /score="134"
                     /product="YrhF n=18 Tax=Staphylococcus
                     RepID=B9CR87_STACP"
                     /note="score=134"
     gene            complement(457715..458002)
                     /locus_tag="AGES394_4140"
     CDS             complement(458288..459325)
                     /locus_tag="AGES394_4150"
                     /function="GO:0003995 acyl-CoA dehydrogenase activity[F]"
                     /function="GO:0008152 metabolic process[P]"
                     /score="673"
                     /product="Acyl-CoA dehydrogenase-like protein n=16
                     Tax=Staphylococcus RepID=A5IP44_STAA9"
                     /note="score=673"
     gene            complement(458288..459325)
                     /locus_tag="AGES394_4150"
     CDS             complement(459332..460093)
                     /locus_tag="AGES394_4160"
                     /function="GO:0005215 transporter activity[F]"
                     /function="GO:0016020 membrane[C]"
                     /function="GO:0006810 transport[P]"
                     /function="[F] Nucleotide transport and metabolism"
                     /function="[P] Inorganic ion transport and metabolism"
                     /score="375"
                     /product="Binding-protein-dependent transport systems
                     inner membrane component n=17 Tax=Staphylococcus
                     RepID=A5IP43_STAA9"
                     /note="score=375"
     gene            complement(459332..460093)
                     /locus_tag="AGES394_4160"
     CDS             complement(460090..461070)
                     /locus_tag="AGES394_4170"
                     /score="591"
                     /product="MW0147 protein n=17 Tax=Staphylococcus
                     RepID=Q8NYN4_STAAW"
                     /note="score=591"
     gene            complement(460090..461070)
                     /locus_tag="AGES394_4170"
     CDS             complement(461078..461818)
                     /locus_tag="AGES394_4180"
                     /function="GO:0005524 ATP binding[F]"
                     /function="GO:0016887 ATPase activity[F]"
                     /function="[F] Nucleotide transport and metabolism"
                     /function="[P] Inorganic ion transport and metabolism"
                     /function="[R] General function prediction only"
                     /function="[M] Cell wall/membrane/envelope biogenesis"
                     /function="[L] Replication, recombination and repair"
                     /score="498"
                     /product="MW0146 protein n=17 Tax=Staphylococcus
                     RepID=Q8NYN5_STAAW"
                     /note="score=498"
     gene            complement(461078..461818)
                     /locus_tag="AGES394_4180"
     CDS             complement(462160..462672)
                     /locus_tag="AGES394_4190"
                     /score="334"
                     /product="MW0145 protein n=17 Tax=Staphylococcus
                     RepID=Q7A1Y5_STAAW"
                     /note="score=334"
     gene            complement(462160..462672)
                     /locus_tag="AGES394_4190"
     CDS             462851..463054
                     /locus_tag="AGES394_4200"
                     /score="135"
                     /product="Putative uncharacterized protein n=15
                     Tax=Staphylococcus aureus RepID=Q6GKD6_STAAR"
                     /note="score=135"
     gene            462851..463054
                     /locus_tag="AGES394_4200"
     CDS             complement(463116..464075)
                     /locus_tag="AGES394_4210"
                     /function="GO:0008324 cation transmembrane transporter
                     activity[F]"
                     /function="GO:0006812 cation transport[P]"
                     /function="GO:0016020 membrane[C]"
                     /function="[H] Coenzyme transport and metabolism"
                     /function="[G] Carbohydrate transport and metabolism"
                     /function="[Q] Secondary metabolites biosynthesis,
                     transport and catabolism"
                     /function="[P] Inorganic ion transport and metabolism"
                     /function="[M] Cell wall/membrane/envelope biogenesis"
                     /score="292"
                     /product="Co/Zn/Cd efflux system component n=1
                     Tax=Anoxybacillus flavithermus WK1 RepID=B7GK00_ANOFW"
                     /note="score=292"
     gene            complement(463116..464075)
                     /locus_tag="AGES394_4210"
     CDS             complement(464722..466209)
                     /locus_tag="AGES394_4220"
                     /function="GO:0008152 metabolic process[P]"
                     /function="GO:0016491 oxidoreductase activity[F]"
                     /score="945"
                     /product="Putative aldehyde dehydrogenase aldA n=46
                     Tax=Bacteria RepID=ALDA_STAA8"
                     /note="score=945"
     gene            complement(464722..466209)
                     /locus_tag="AGES394_4220"
     CDS             466636..467019
                     /locus_tag="AGES394_4230"
                     /score="127"
                     /product="Similar to unknown protein n=20
                     Tax=Staphylococcaceae RepID=Q4L5A0_STAHJ"
                     /note="score=127"
     gene            466636..467019
                     /locus_tag="AGES394_4230"
     CDS             467026..467352
                     /locus_tag="AGES394_4240"
                     /function="GO:0008152 metabolic process[P]"
                     /function="GO:0004392 heme oxygenase (decyclizing)
                     activity[F]"
                     /function="GO:0044464 cell part[C]"
                     /function="GO:0009987 cellular process[P]"
                     /score="221"
                     /product="Heme-degrading monooxygenase isdG n=34
                     Tax=Staphylococcus RepID=ISDG_STAA1"
                     /EC_number="1.14.99.3"
                     /note="score=221"
     gene            467026..467352
                     /locus_tag="AGES394_4240"
     CDS             complement(467417..468592)
                     /locus_tag="AGES394_4250"
                     /function="GO:0009103 lipopolysaccharide biosynthetic
                     process[P]"
                     /function="GO:0008761 UDP-N-acetylglucosamine 2-epimerase
                     activity[F]"
                     /function="GO:0006047 UDP-N-acetylglucosamine metabolic
                     process[P]"
                     /score="459"
                     /product="UDP-N-acetylglucosamine 2-epimerase n=458
                     Tax=Bacteria RepID=MNAA_BACSU"
                     /EC_number="5.1.3.14"
                     /note="score=459"
     gene            complement(467417..468592)
                     /locus_tag="AGES394_4250"
     CDS             complement(468639..469901)
                     /locus_tag="AGES394_4260"
                     /function="GO:0051287 NAD or NADH binding[F]"
                     /function="GO:0006098 pentose-phosphate shunt[P]"
                     /function="GO:0004616 phosphogluconate dehydrogenase
                     (decarboxylating) activity[F]"
                     /function="[H] Coenzyme transport and metabolism"
                     /function="[M] Cell wall/membrane/envelope biogenesis"
                     /function="[I] Lipid transport and metabolism"
                     /function="[E] Amino acid transport and metabolism"
                     /score="497"
                     /product="Nucleotide sugar dehydrogenase n=36
                     Tax=cellular organisms RepID=B1YL54_EXIS2"
                     /note="score=497"
     gene            complement(468639..469901)
                     /locus_tag="AGES394_4260"
     CDS             complement(469955..470842)
                     /locus_tag="AGES394_4270"
                     /function="GO:0050662 coenzyme binding[F]"
                     /function="GO:0003854 3-beta-hydroxy-delta5-steroid
                     dehydrogenase activity[F]"
                     /function="GO:0006694 steroid biosynthetic process[P]"
                     /score="573"
                     /product="Capsular polysaccharide synthesis enzyme Cap8N
                     n=18 Tax=Staphylococcus aureus RepID=Q8NYP0_STAAW"
                     /note="score=573"
     gene            complement(469955..470842)
                     /locus_tag="AGES394_4270"
     CDS             complement(470842..471399)
                     /locus_tag="AGES394_4280"
                     /function="[M] Cell wall/membrane/envelope biogenesis"
                     /function="[S] Function unknown"
                     /score="271"
                     /product="Capsular polysaccharide synthesis protein n=2
                     Tax=Staphylococcus RepID=Q4A111_STAS1"
                     /note="score=271"
     gene            complement(470842..471399)
                     /locus_tag="AGES394_4280"
     CDS             complement(471410..472219)
                     /locus_tag="AGES394_4290"
                     /score="544"
                     /product="Glycosyl transferase, group 1 n=19
                     Tax=Bacillales RepID=A5IP30_STAA9"
                     /note="score=544"
     gene            complement(471410..472219)
                     /locus_tag="AGES394_4290"
     CDS             complement(472649..473887)
                     /locus_tag="AGES394_4300"
                     /function="GO:0044464 cell part[C]"
                     /score="542"
                     /product="Capsular polysaccharide synthesis enzyme n=7
                     Tax=Staphylococcus aureus RepID=Q6GCW7_STAAS"
                     /note="score=542"
     gene            complement(472649..473887)
                     /locus_tag="AGES394_4300"
     CDS             complement(473896..474453)
                     /locus_tag="AGES394_4310"
                     /function="GO:0016740 transferase activity[F]"
                     /score="383"
                     /product="Capsular polysaccharide synthesis enzyme CapJ
                     n=7 Tax=Staphylococcus aureus RepID=Q2YUX2_STAAB"
                     /note="score=383"
     gene            complement(473896..474453)
                     /locus_tag="AGES394_4310"
     CDS             complement(474450..475844)
                     /locus_tag="AGES394_4320"
                     /score="776"
                     /product="Capsular polysaccharide synthesis enzyme n=8
                     Tax=Staphylococcus aureus RepID=Q6GKE8_STAAR"
                     /note="score=776"
     gene            complement(474450..475844)
                     /locus_tag="AGES394_4320"
     CDS             complement(475837..476922)
                     /locus_tag="AGES394_4330"
                     /score="734"
                     /product="Capsular polysaccharide synthesis enzyme n=8
                     Tax=Staphylococcus aureus RepID=Q6GKE9_STAAR"
                     /note="score=734"
     gene            complement(475837..476922)
                     /locus_tag="AGES394_4330"
     CDS             complement(476919..478043)
                     /locus_tag="AGES394_4340"
                     /function="GO:0008761 UDP-N-acetylglucosamine 2-epimerase
                     activity[F]"
                     /function="GO:0006047 UDP-N-acetylglucosamine metabolic
                     process[P]"
                     /function="GO:0009103 lipopolysaccharide biosynthetic
                     process[P]"
                     /function="[M] Cell wall/membrane/envelope biogenesis"
                     /function="[E] Amino acid transport and metabolism"
                     /function="[L] Replication, recombination and repair"
                     /function="[S] Function unknown"
                     /score="431"
                     /product="UDP-N-acetylglucosamine 2-epimerase n=59
                     Tax=Bacteria RepID=C1CBE2_STRP7"
                     /note="score=431"
     gene            complement(476919..478043)
                     /locus_tag="AGES394_4340"
     CDS             complement(478047..479162)
                     /locus_tag="AGES394_4350"
                     /function="GO:0044237 cellular metabolic process[P]"
                     /function="GO:0050662 coenzyme binding[F]"
                     /function="GO:0003824 catalytic activity[F]"
                     /function="[H] Coenzyme transport and metabolism"
                     /function="[M] Cell wall/membrane/envelope biogenesis"
                     /function="[P] Inorganic ion transport and metabolism"
                     /function="[R] General function prediction only"
                     /function="[J] Translation, ribosomal structure and
                     biogenesis"
                     /score="410"
                     /product="NAD-dependent epimerase/dehydratase n=38
                     Tax=cellular organisms RepID=A5GEN3_GEOUR"
                     /note="score=410"
     gene            complement(478047..479162)
                     /locus_tag="AGES394_4350"
     CDS             complement(479169..480197)
                     /locus_tag="AGES394_4360"
                     /function="GO:0050662 coenzyme binding[F]"
                     /function="GO:0003854 3-beta-hydroxy-delta5-steroid
                     dehydrogenase activity[F]"
                     /function="GO:0006808 regulation of nitrogen
                     utilization[P]"
                     /function="GO:0006694 steroid biosynthetic process[P]"
                     /function="GO:0009103 lipopolysaccharide biosynthetic
                     process[P]"
                     /function="GO:0016564 transcription repressor
                     activity[F]"
                     /function="GO:0003978 UDP-glucose 4-epimerase
                     activity[F]"
                     /score="418"
                     /product="UDP-glucose 4-epimerase n=205 Tax=cellular
                     organisms RepID=CAPD_RICCK"
                     /EC_number="5.1.3.2"
                     /note="score=418"
     gene            complement(479169..480197)
                     /locus_tag="AGES394_4360"
     CDS             complement(480187..481821)
                     /locus_tag="AGES394_4370"
                     /function="GO:0045226 extracellular polysaccharide
                     biosynthetic process[P]"
                     /function="GO:0050662 coenzyme binding[F]"
                     /function="GO:0003854 3-beta-hydroxy-delta5-steroid
                     dehydrogenase activity[F]"
                     /function="GO:0006694 steroid biosynthetic process[P]"
                     /score="960"
                     /product="Polysaccharide biosynthesis protein CapD n=20
                     Tax=Bacillales RepID=A6TXT7_STAA2"
                     /note="score=960"
     gene            complement(480187..481821)
                     /locus_tag="AGES394_4370"
     CDS             complement(482030..482794)
                     /locus_tag="AGES394_4380"
                     /function="GO:0030145 manganese ion binding[F]"
                     /function="GO:0004725 protein tyrosine phosphatase
                     activity[F]"
                     /score="328"
                     /product="Putative tyrosine-protein phosphatase capC n=40
                     Tax=Bacillales RepID=CAPC_STAAU"
                     /EC_number="3.1.3.48"
                     /note="score=328"
     gene            complement(482030..482794)
                     /locus_tag="AGES394_4380"
     CDS             complement(482797..483483)
                     /locus_tag="AGES394_4390"
                     /function="GO:0045227 capsule polysaccharide biosynthetic
                     process[P]"
                     /function="GO:0030234 enzyme regulator activity[F]"
                     /function="GO:0009236 cobalamin biosynthetic process[P]"
                     /function="GO:0003824 catalytic activity[F]"
                     /score="310"
                     /product="Putative tyrosine-protein kinase capB n=42
                     Tax=Bacillales RepID=CAPB_STAAU"
                     /note="score=310"
     gene            complement(482797..483483)
                     /locus_tag="AGES394_4390"
     CDS             complement(483499..484167)
                     /locus_tag="AGES394_4400"
                     /function="GO:0016021 integral to membrane[C]"
                     /function="GO:0009103 lipopolysaccharide biosynthetic
                     process[P]"
                     /function="GO:0006859 extracellular carbohydrate
                     transport[P]"
                     /function="GO:0015542 sugar efflux transmembrane
                     transporter activity[F]"
                     /score="209"
                     /product="Capsular polysaccharide biosynthesis protein
                     capA n=42 Tax=Bacillales RepID=CAPA_STAAR"
                     /note="score=209"
     gene            complement(483499..484167)
                     /locus_tag="AGES394_4400"
     repeat_region   484066..484109
                     /rpt_unit="AATAGCGCTAAATAATTAAAAAT"
                     /locus_tag="RR_29"
                     /rpt_type="TANDEM"
                     /note="1.9 copies"
     CDS             complement(484512..487121)
                     /locus_tag="AGES394_4410"
                     /function="GO:0055114 oxidation reduction[P]"
                     /function="GO:0004022 alcohol dehydrogenase (NAD)
                     activity[F]"
                     /function="GO:0046872 metal ion binding[F]"
                     /function="GO:0015976 carbon utilization[P]"
                     /function="GO:0006066 alcohol metabolic process[P]"
                     /function="GO:0008774 acetaldehyde dehydrogenase
                     (acetylating) activity[F]"
                     /function="GO:0003856 3-dehydroquinate synthase
                     activity[F]"
                     /function="GO:0009073 aromatic amino acid family
                     biosynthetic process[P]"
                     /score="1098"
                     /product="Complete genome n=14 Tax=Bacteria
                     RepID=A0AJ86_LISW6"
                     /EC_number="1.1.1.1"
                     /EC_number="1.2.1.10"
                     /note="score=1098"
     gene            complement(484512..487121)
                     /locus_tag="AGES394_4410"
     CDS             complement(487507..488682)
                     /locus_tag="AGES394_4420"
                     /function="GO:0003677 DNA binding[F]"
                     /score="714"
                     /product="SA0142 protein n=13 Tax=Staphylococcus aureus
                     RepID=Q7A844_STAAN"
                     /note="score=714"
     gene            complement(487507..488682)
                     /locus_tag="AGES394_4420"
     CDS             complement(488688..489464)
                     /locus_tag="AGES394_4430"
                     /score="508"
                     /product="Putative uncharacterized protein n=8
                     Tax=Staphylococcus aureus subsp. aureus
                     RepID=Q6GKF9_STAAR"
                     /note="score=508"
     gene            complement(488688..489464)
                     /locus_tag="AGES394_4430"
     CDS             complement(489612..491147)
                     /locus_tag="AGES394_4440"
                     /function="GO:0008663 2',3'-cyclic-nucleotide
                     2'-phosphodiesterase activity[F]"
                     /function="GO:0009166 nucleotide catabolic process[P]"
                     /score="1018"
                     /product="Nucleotidase n=23 Tax=Staphylococcus
                     RepID=A8YZ71_STAAT"
                     /EC_number="3.1.4.16"
                     /note="score=1018"
     gene            complement(489612..491147)
                     /locus_tag="AGES394_4440"
     CDS             complement(491198..492742)
                     /locus_tag="AGES394_4450"
                     /score="624"
                     /product="Acetyl-CoA biotin carboxyl carrier n=1
                     Tax=Staphylococcus hominis SK119 RepID=C2LZB0_STAHO"
                     /note="score=624"
     gene            complement(491198..492742)
                     /locus_tag="AGES394_4450"
     CDS             493001..493927
                     /locus_tag="AGES394_4460"
                     /function="GO:0015604 phosphonate transmembrane
                     transporter activity[F]"
                     /function="GO:0006826 iron ion transport[P]"
                     /function="GO:0005576 extracellular region[C]"
                     /function="GO:0006879 cellular iron ion homeostasis[P]"
                     /function="GO:0030288 outer membrane-bounded periplasmic
                     space[C]"
                     /function="GO:0015716 phosphonate transport[P]"
                     /function="[P] Inorganic ion transport and metabolism"
                     /function="[R] General function prediction only"
                     /function="[M] Cell wall/membrane/envelope biogenesis"
                     /function="[J] Translation, ribosomal structure and
                     biogenesis"
                     /score="316"
                     /product="Phosphonate ABC transporter, phosphate-binding
                     protein n=132 Tax=Bacilli RepID=Q637E1_BACCZ"
                     /note="score=316"
     gene            493001..493927
                     /locus_tag="AGES394_4460"
     CDS             494141..494914
                     /locus_tag="AGES394_4470"
                     /function="GO:0005524 ATP binding[F]"
                     /function="GO:0015416 phosphonate
                     transmembrane-transporting ATPase activity[F]"
                     /function="GO:0016020 membrane[C]"
                     /function="GO:0015716 phosphonate transport[P]"
                     /score="500"
                     /product="Phosphonates import ATP-binding protein phnC
                     n=32 Tax=Bacteria RepID=PHNC_STAA8"
                     /EC_number="3.6.3.28"
                     /note="score=500"
     gene            494141..494914
                     /locus_tag="AGES394_4470"
     CDS             494991..495716
                     /locus_tag="AGES394_4480"
                     /function="GO:0015604 phosphonate transmembrane
                     transporter activity[F]"
                     /function="GO:0005887 integral to plasma membrane[C]"
                     /function="GO:0015716 phosphonate transport[P]"
                     /score="358"
                     /product="Phosphonate ABC transporter, permease protein
                     n=4 Tax=Staphylococcus RepID=Q5HKQ9_STAEQ"
                     /note="score=358"
     gene            494991..495716
                     /locus_tag="AGES394_4480"
     CDS             495713..496528
                     /locus_tag="AGES394_4490"
                     /function="GO:0015604 phosphonate transmembrane
                     transporter activity[F]"
                     /function="GO:0005887 integral to plasma membrane[C]"
                     /function="GO:0015716 phosphonate transport[P]"
                     /function="[P] Inorganic ion transport and metabolism"
                     /function="[E] Amino acid transport and metabolism"
                     /function="[L] Replication, recombination and repair"
                     /score="324"
                     /product="ABC-type phosphate phosphonate transport system
                     permease component n=22 Tax=Staphylococcus
                     RepID=Q49XC8_STAS1"
                     /note="score=324"
     gene            495713..496528
                     /locus_tag="AGES394_4490"
     CDS             complement(496659..497837)
                     /locus_tag="AGES394_4500"
                     /function="GO:0005737 cytoplasm[C]"
                     /function="GO:0003899 DNA-directed RNA polymerase
                     activity[F]"
                     /function="GO:0008973 phosphopentomutase activity[F]"
                     /function="GO:0000287 magnesium ion binding[F]"
                     /function="GO:0009117 nucleotide metabolic process[P]"
                     /function="GO:0043094 cellular metabolic compound
                     salvage[P]"
                     /score="444"
                     /product="Phosphopentomutase n=58 Tax=Bacteria
                     RepID=DEOB_ACHLI"
                     /EC_number="2.7.7.6"
                     /EC_number="5.4.2.7"
                     /note="score=444"
     gene            complement(496659..497837)
                     /locus_tag="AGES394_4500"
     CDS             complement(497865..498527)
                     /locus_tag="AGES394_4510"
                     /function="GO:0005737 cytoplasm[C]"
                     /function="GO:0009264 deoxyribonucleotide catabolic
                     process[P]"
                     /function="GO:0004139 deoxyribose-phosphate aldolase
                     activity[F]"
                     /score="233"
                     /product="Deoxyribose-phosphate aldolase n=19
                     Tax=Bacteria RepID=DEOC_EXIS2"
                     /EC_number="4.1.2.4"
                     /note="score=233"
     gene            complement(497865..498527)
                     /locus_tag="AGES394_4510"
     CDS             complement(498608..499966)
                     /locus_tag="AGES394_4520"
                     /function="GO:0016021 integral to membrane[C]"
                     /function="GO:0015520 tetracycline:hydrogen antiporter
                     activity[F]"
                     /function="GO:0015904 tetracycline transport[P]"
                     /function="GO:0046677 response to antibiotic[P]"
                     /function="[G] Carbohydrate transport and metabolism"
                     /function="[Q] Secondary metabolites biosynthesis,
                     transport and catabolism"
                     /function="[R] General function prediction only"
                     /function="[M] Cell wall/membrane/envelope biogenesis"
                     /score="332"
                     /product="Tetracycline resistance protein, putative n=27
                     Tax=Firmicutes RepID=Q0STF6_CLOPS"
                     /note="score=332"
     gene            complement(498608..499966)
                     /locus_tag="AGES394_4520"
     CDS             complement(499967..500725)
                     /locus_tag="AGES394_4530"
                     /function="GO:0004731 purine-nucleoside phosphorylase
                     activity[F]"
                     /function="GO:0009116 nucleoside metabolic process[P]"
                     /function="[F] Nucleotide transport and metabolism"
                     /function="[R] General function prediction only"
                     /function="[P] Inorganic ion transport and metabolism"
                     /function="[I] Lipid transport and metabolism"
                     /score="434"
                     /product="Purine nucleoside phosphorylase n=19
                     Tax=Bacteria RepID=Q8NYR3_STAAW"
                     /EC_number="2.4.2.1"
                     /note="score=434"
     gene            complement(499967..500725)
                     /locus_tag="AGES394_4530"
     CDS             500910..501665
                     /locus_tag="AGES394_4540"
                     /function="GO:0006355 regulation of transcription,
                     DNA-dependent[P]"
                     /function="GO:0003700 transcription factor activity[F]"
                     /function="GO:0005622 intracellular[C]"
                     /score="508"
                     /product="Transcriptional regulator, GntR family n=16
                     Tax=Staphylococcus aureus RepID=A5IP05_STAA9"
                     /note="score=508"
     gene            500910..501665
                     /locus_tag="AGES394_4540"
     CDS             complement(501767..502432)
                     /locus_tag="AGES394_4550"
                     /score="369"
                     /product="Cell wall surface anchor protein n=31
                     Tax=Staphylococcus aureus RepID=A8YZ60_STAAT"
                     /note="score=369"
     gene            complement(501767..502432)
                     /locus_tag="AGES394_4550"
     repeat_region   502445..502487
                     /rpt_unit="TTATATTATCATATGATTACAT"
                     /locus_tag="RR_30"
                     /rpt_type="TANDEM"
                     /note="2.0 copies"
     CDS             complement(502800..503399)
                     /locus_tag="AGES394_4560"
                     /function="GO:0055114 oxidation reduction[P]"
                     /function="GO:0046872 metal ion binding[F]"
                     /function="GO:0006801 superoxide metabolic process[P]"
                     /function="GO:0004784 superoxide dismutase activity[F]"
                     /score="342"
                     /product="Superoxide dismutase [Mn/Fe] n=165 Tax=Bacteria
                     RepID=SODM_STAS1"
                     /EC_number="1.15.1.1"
                     /note="score=342"
     gene            complement(502800..503399)
                     /locus_tag="AGES394_4560"
     CDS             complement(503667..505097)
                     /locus_tag="AGES394_4570"
                     /function="GO:0000271 polysaccharide biosynthetic
                     process[P]"
                     /function="GO:0016020 membrane[C]"
                     /score="874"
                     /product="Polysaccharide biosynthesis protein n=18
                     Tax=Staphylococcus aureus RepID=A5IP02_STAA9"
                     /note="score=874"
     gene            complement(503667..505097)
                     /locus_tag="AGES394_4570"
     CDS             complement(505087..506325)
                     /locus_tag="AGES394_4580"
                     /score="691"
                     /product="SA0126 protein n=17 Tax=Staphylococcus aureus
                     RepID=Q7A856_STAAN"
                     /note="score=691"
     gene            complement(505087..506325)
                     /locus_tag="AGES394_4580"
     CDS             complement(506425..507471)
                     /locus_tag="AGES394_4590"
                     /function="GO:0009058 biosynthetic process[P]"
                     /function="[O] Posttranslational modification, protein
                     turnover, chaperones"
                     /function="[G] Carbohydrate transport and metabolism"
                     /function="[M] Cell wall/membrane/envelope biogenesis"
                     /function="[R] General function prediction only"
                     /function="[E] Amino acid transport and metabolism"
                     /function="[J] Translation, ribosomal structure and
                     biogenesis"
                     /score="685"
                     /product="Galactosyl transferase n=18 Tax=Staphylococcus
                     aureus RepID=Q6GKH5_STAAR"
                     /note="score=685"
     gene            complement(506425..507471)
                     /locus_tag="AGES394_4590"
     CDS             complement(507681..508109)
                     /locus_tag="AGES394_4600"
                     /function="[U] Intracellular trafficking, secretion, and
                     vesicular transport"
                     /function="[M] Cell wall/membrane/envelope biogenesis"
                     /function="[D] Cell cycle control, cell division,
                     chromosome partitioning"
                     /function="[L] Replication, recombination and repair"
                     /score="286"
                     /product="Sugar transferase n=17 Tax=Staphylococcus
                     aureus RepID=A6TXR4_STAA2"
                     /note="score=286"
     gene            complement(507681..508109)
                     /locus_tag="AGES394_4600"
     CDS             complement(508333..509313)
                     /locus_tag="AGES394_4610"
                     /function="GO:0050662 coenzyme binding[F]"
                     /function="GO:0003854 3-beta-hydroxy-delta5-steroid
                     dehydrogenase activity[F]"
                     /function="GO:0006694 steroid biosynthetic process[P]"
                     /score="608"
                     /product="UDP-glucose 4-epimerase n=17 Tax=Staphylococcus
                     aureus RepID=A8YZ54_STAAT"
                     /note="score=608"
     gene            complement(508333..509313)
                     /locus_tag="AGES394_4610"
     CDS             complement(509648..510424)
                     /locus_tag="AGES394_4620"
                     /function="GO:0055114 oxidation reduction[P]"
                     /function="GO:0045150 acetoin catabolic process[P]"
                     /function="GO:0019152 acetoin dehydrogenase activity[F]"
                     /function="GO:0005488 binding[F]"
                     /score="508"
                     /product="Acetoin(diacetyl) reductase n=72 Tax=Bacteria
                     RepID=BUTA_STAAC"
                     /EC_number="1.1.1.5"
                     /note="score=508"
     gene            complement(509648..510424)
                     /locus_tag="AGES394_4620"
     CDS             complement(510635..511030)
                     /locus_tag="AGES394_4640"
                     /score="217"
                     /product="Putative uncharacterized protein n=15
                     Tax=Staphylococcus aureus subsp. aureus
                     RepID=A5INZ6_STAA9"
                     /note="score=217"
     gene            complement(510635..511030)
                     /locus_tag="AGES394_4640"
     CDS             510987..511109
                     /locus_tag="AGES394_4630"
     gene            510987..511109
                     /locus_tag="AGES394_4630"
     CDS             complement(511457..512221)
                     /locus_tag="AGES394_4650"
                     /function="GO:0003677 DNA binding[F]"
                     /score="532"
                     /product="ParB domain protein nuclease n=17
                     Tax=Staphylococcus aureus RepID=A5INZ5_STAA9"
                     /note="score=532"
     gene            complement(511457..512221)
                     /locus_tag="AGES394_4650"
     CDS             complement(512225..513427)
                     /locus_tag="AGES394_4660"
                     /function="GO:0003824 catalytic activity[F]"
                     /score="815"
                     /product="Pyridoxal-dependent decarboxylase decarboxylase
                     n=17 Tax=Staphylococcus aureus RepID=Q6GD02_STAAS"
                     /note="score=815"
     gene            complement(512225..513427)
                     /locus_tag="AGES394_4660"
     CDS             complement(513427..514122)
                     /locus_tag="AGES394_4670"
                     /function="GO:0016830 carbon-carbon lyase activity[F]"
                     /function="GO:0006725 cellular aromatic compound
                     metabolic process[P]"
                     /function="[G] Carbohydrate transport and metabolism"
                     /function="[Q] Secondary metabolites biosynthesis,
                     transport and catabolism"
                     /function="[M] Cell wall/membrane/envelope biogenesis"
                     /function="[P] Inorganic ion transport and metabolism"
                     /function="[S] Function unknown"
                     /score="454"
                     /product="2-dehydro-3-deoxyglucarate aldolase n=17
                     Tax=Staphylococcus aureus RepID=A6QDA6_STAAE"
                     /note="score=454"
     gene            complement(513427..514122)
                     /locus_tag="AGES394_4670"
     CDS             complement(514178..515875)
                     /locus_tag="AGES394_4680"
                     /function="GO:0015343 siderophore-iron transmembrane
                     transporter activity[F]"
                     /function="GO:0019290 siderophore biosynthetic
                     process[P]"
                     /score="1140"
                     /product="Siderophore biosynthesis IucC family protein
                     n=17 Tax=Staphylococcus aureus RepID=A6QDA5_STAAE"
                     /note="score=1140"
     gene            complement(514178..515875)
                     /locus_tag="AGES394_4680"
     CDS             complement(515937..517673)
                     /locus_tag="AGES394_4690"
                     /function="GO:0015343 siderophore-iron transmembrane
                     transporter activity[F]"
                     /function="GO:0019290 siderophore biosynthetic
                     process[P]"
                     /function="[Q] Secondary metabolites biosynthesis,
                     transport and catabolism"
                     /function="[M] Cell wall/membrane/envelope biogenesis"
                     /function="[I] Lipid transport and metabolism"
                     /function="[J] Translation, ribosomal structure and
                     biogenesis"
                     /score="1127"
                     /product="Siderophore biosynthesis IucA family protein
                     n=17 Tax=Staphylococcus aureus RepID=A6QDA4_STAAE"
                     /note="score=1127"
     gene            complement(515937..517673)
                     /locus_tag="AGES394_4690"
     CDS             complement(517663..518919)
                     /locus_tag="AGES394_4700"
                     /function="GO:0044425 membrane part[C]"
                     /function="GO:0015904 tetracycline transport[P]"
                     /function="GO:0046677 response to antibiotic[P]"
                     /score="780"
                     /product="Major facilitator superfamily MFS_1 n=17
                     Tax=Staphylococcus aureus RepID=A5INZ0_STAA9"
                     /note="score=780"
     gene            complement(517663..518919)
                     /locus_tag="AGES394_4700"
     CDS             complement(518912..520666)
                     /locus_tag="AGES394_4710"
                     /function="GO:0015343 siderophore-iron transmembrane
                     transporter activity[F]"
                     /function="GO:0019290 siderophore biosynthetic
                     process[P]"
                     /function="[Q] Secondary metabolites biosynthesis,
                     transport and catabolism"
                     /function="[D] Cell cycle control, cell division,
                     chromosome partitioning"
                     /function="[L] Replication, recombination and repair"
                     /function="[S] Function unknown"
                     /score="1126"
                     /product="Siderophore biosynthesis IucC family protein
                     n=17 Tax=Staphylococcus aureus RepID=A6QDA2_STAAE"
                     /note="score=1126"
     gene            complement(518912..520666)
                     /locus_tag="AGES394_4710"
     CDS             complement(520687..521685)
                     /locus_tag="AGES394_4720"
                     /function="GO:0003824 catalytic activity[F]"
                     /function="GO:0008152 metabolic process[P]"
                     /function="GO:0005488 binding[F]"
                     /score="365"
                     /product="Ornithine cyclodeaminase n=26 Tax=Bacteria
                     RepID=Q1LPC4_RALME"
                     /note="score=365"
     gene            complement(520687..521685)
                     /locus_tag="AGES394_4720"
     CDS             complement(521694..522674)
                     /locus_tag="AGES394_4730"
                     /function="GO:0003824 catalytic activity[F]"
                     /function="GO:0008152 metabolic process[P]"
                     /function="GO:0030170 pyridoxal phosphate binding[F]"
                     /function="[K] Transcription"
                     /function="[O] Posttranslational modification, protein
                     turnover, chaperones"
                     /function="[V] Defense mechanisms"
                     /function="[P] Inorganic ion transport and metabolism"
                     /function="[R] General function prediction only"
                     /function="[E] Amino acid transport and metabolism"
                     /score="359"
                     /product="Cysteine synthase n=26 Tax=Bacteria
                     RepID=CYSM_RALME"
                     /note="score=359"
     gene            complement(521694..522674)
                     /locus_tag="AGES394_4730"
     CDS             522905..523897
                     /locus_tag="AGES394_4740"
                     /function="GO:0005381 iron ion transmembrane transporter
                     activity[F]"
                     /function="GO:0006827 high-affinity iron ion
                     transport[P]"
                     /score="565"
                     /product="Periplasmic binding protein n=17
                     Tax=Staphylococcus aureus RepID=A5INY6_STAA9"
                     /note="score=565"
     gene            522905..523897
                     /locus_tag="AGES394_4740"
     CDS             523913..524908
                     /locus_tag="AGES394_4750"
                     /function="GO:0005215 transporter activity[F]"
                     /function="GO:0016020 membrane[C]"
                     /function="GO:0006810 transport[P]"
                     /score="455"
                     /product="Siderophore transport protein n=17
                     Tax=Staphylococcus aureus RepID=Q2YUR8_STAAB"
                     /note="score=455"
     gene            523913..524908
                     /locus_tag="AGES394_4750"
     CDS             524905..525903
                     /locus_tag="AGES394_4760"
                     /function="GO:0005215 transporter activity[F]"
                     /function="GO:0016020 membrane[C]"
                     /function="GO:0006810 transport[P]"
                     /function="[H] Coenzyme transport and metabolism"
                     /function="[V] Defense mechanisms"
                     /function="[P] Inorganic ion transport and metabolism"
                     /function="[D] Cell cycle control, cell division,
                     chromosome partitioning"
                     /function="[E] Amino acid transport and metabolism"
                     /score="553"
                     /product="Transport system permease protein n=18
                     Tax=Staphylococcus aureus RepID=A5INY4_STAA9"
                     /note="score=553"
     gene            524905..525903
                     /locus_tag="AGES394_4760"
     CDS             526248..527024
                     /locus_tag="AGES394_4770"
                     /function="GO:0044464 cell part[C]"
                     /function="[K] Transcription"
                     /function="[P] Inorganic ion transport and metabolism"
                     /function="[J] Translation, ribosomal structure and
                     biogenesis"
                     /function="[E] Amino acid transport and metabolism"
                     /score="493"
                     /product="HTH-type transcriptional regulator sarS n=18
                     Tax=Staphylococcus aureus RepID=SARS_STAAR"
                     /note="score=493"
     gene            526248..527024
                     /locus_tag="AGES394_4770"
     CDS             527409..528923
                     /locus_tag="AGES394_4780"
                     /function="GO:0019865 immunoglobulin binding[F]"
                     /function="GO:0016998 cell wall macromolecule catabolic
                     process[P]"
                     /function="GO:0016020 membrane[C]"
                     /function="GO:0009405 pathogenesis[P]"
                     /score="926"
                     /product="Immunoglobulin G-binding protein A n=99
                     Tax=Staphylococcus RepID=SPA_STAA8"
                     /note="score=926"
     gene            527409..528923
                     /locus_tag="AGES394_4780"
     repeat_region   527571..528364
                     /rpt_unit="CAACAAAATGCTTTCTATGAAATCTTAACATGCCTAACTTAA
                     ACGAAGAACAACGCAATGGTTTCATCCAAAGCTTAAAGATGATCCAAGCCAAAGCGCT
                     AACCTTTTAGCAGAAGCTAAAAAGTTAAATGAATCTCAAGCACCAAAAGCTGACAACA
                     AATTCAACAAAGAA"
                     /locus_tag="RR_31"
                     /rpt_type="TANDEM"
                     /note="4.5 copies"
     repeat_region   528437..528632
                     /rpt_unit="CAACAAACCTGGTAAAGAAGACGG"
                     /locus_tag="RR_32"
                     /rpt_type="TANDEM"
                     /note="8.2 copies"
     CDS             complement(529252..530844)
                     /locus_tag="AGES394_4790"
                     /function="GO:0015727 lactate transport[P]"
                     /function="GO:0015129 lactate transmembrane transporter
                     activity[F]"
                     /score="525"
                     /product="L-lactate permease n=47 Tax=Bacteria
                     RepID=LCTP_BACHD"
                     /note="score=525"
     gene            complement(529252..530844)
                     /locus_tag="AGES394_4790"
     repeat_region   531008..531061
                     /rpt_unit="TATAATAAATAATAGATCATTTT"
                     /locus_tag="RR_33"
                     /rpt_type="TANDEM"
                     /note="2.3 copies"
     CDS             complement(531106..531510)
                     /locus_tag="AGES394_4800"
                     /score="230"
                     /product="Putative uncharacterized protein n=16
                     Tax=Staphylococcus aureus RepID=Q2YUS2_STAAB"
                     /note="score=230"
     gene            complement(531106..531510)
                     /locus_tag="AGES394_4800"
     CDS             531924..533705
                     /locus_tag="AGES394_4810"
                     /score="657"
                     /product="Myosin-crossreactive antigen n=85 Tax=Bacteria
                     RepID=Q1J827_STRPF"
                     /note="score=657"
     gene            531924..533705
                     /locus_tag="AGES394_4810"
     CDS             534024..535691
                     /locus_tag="AGES394_4820"
                     /function="GO:0015321 sodium-dependent phosphate
                     transmembrane transporter activity[F]"
                     /function="GO:0006817 phosphate transport[P]"
                     /function="GO:0016020 membrane[C]"
                     /score="887"
                     /product="Na/Pi-cotransporter family protein n=20
                     Tax=Bacteria RepID=Q99XA9_STAAM"
                     /note="score=887"
     gene            534024..535691
                     /locus_tag="AGES394_4820"
     CDS             complement(536177..537565)
                     /locus_tag="AGES394_4830"
                     /function="GO:0044464 cell part[C]"
                     /function="[G] Carbohydrate transport and metabolism"
                     /function="[Q] Secondary metabolites biosynthesis,
                     transport and catabolism"
                     /function="[P] Inorganic ion transport and metabolism"
                     /function="[D] Cell cycle control, cell division,
                     chromosome partitioning"
                     /function="[L] Replication, recombination and repair"
                     /function="[S] Function unknown"
                     /score="546"
                     /product="Quinolone resistance protein norB n=61
                     Tax=Bacilli RepID=NORB_STAA1"
                     /note="score=546"
     gene            complement(536177..537565)
                     /locus_tag="AGES394_4830"
     CDS             complement(537567..538754)
                     /locus_tag="AGES394_4840"
                     /function="GO:0006508 proteolysis[P]"
                     /function="GO:0008237 metallopeptidase activity[F]"
                     /function="GO:0046983 protein dimerization activity[F]"
                     /function="[R] General function prediction only"
                     /function="[E] Amino acid transport and metabolism"
                     /function="[S] Function unknown"
                     /score="524"
                     /product="Peptidase, M20/M25/M40 family n=56 Tax=Bacteria
                     RepID=Q71VU2_LISMF"
                     /note="score=524"
     gene            complement(537567..538754)
                     /locus_tag="AGES394_4840"
     CDS             complement(538896..541133)
                     /locus_tag="AGES394_4850"
                     /function="GO:0044464 cell part[C]"
                     /function="GO:0006355 regulation of transcription,
                     DNA-dependent[P]"
                     /function="GO:0003824 catalytic activity[F]"
                     /function="GO:0043169 cation binding[F]"
                     /function="GO:0043565 sequence-specific DNA binding[F]"
                     /function="GO:0003700 transcription factor activity[F]"
                     /function="[K] Transcription"
                     /function="[G] Carbohydrate transport and metabolism"
                     /function="[V] Defense mechanisms"
                     /function="[R] General function prediction only"
                     /function="[P] Inorganic ion transport and metabolism"
                     /function="[S] Function unknown"
                     /score="1508"
                     /product="Uncharacterized HTH-type transcriptional
                     regulator MW0077 n=18 Tax=Staphylococcus aureus
                     RepID=Y077_STAAW"
                     /note="score=1508"
     gene            complement(538896..541133)
                     /locus_tag="AGES394_4850"
     CDS             complement(541227..541997)
                     /locus_tag="AGES394_4860"
                     /score="268"
                     /product="Uncharacterized protein SAS2374 n=157
                     Tax=Staphylococcus RepID=Y2374_STAAS"
                     /note="score=268"
     gene            complement(541227..541997)
                     /locus_tag="AGES394_4860"
     CDS             complement(542218..543204)
                     /locus_tag="AGES394_4870"
                     /function="GO:0004436 phosphatidylinositol
                     diacylglycerol-lyase activity[F]"
                     /function="GO:0004629 phospholipase C activity[F]"
                     /function="GO:0007242 intracellular signaling cascade[P]"
                     /function="GO:0006629 lipid metabolic process[P]"
                     /score="630"
                     /product="1-phosphatidylinositol phosphodiesterase n=16
                     Tax=Staphylococcus aureus RepID=PLC_STAAE"
                     /EC_number="4.6.1.13"
                     /note="score=630"
     gene            complement(542218..543204)
                     /locus_tag="AGES394_4870"
     CDS             complement(543409..543891)
                     /locus_tag="AGES394_4880"
                     /score="256"
                     /product="Putative uncharacterized protein n=17
                     Tax=Staphylococcus aureus RepID=Q2YUT2_STAAB"
                     /note="score=256"
     gene            complement(543409..543891)
                     /locus_tag="AGES394_4880"
     CDS             complement(543974..547126)
                     /locus_tag="AGES394_4890"
                     /function="GO:0043229 intracellular organelle[C]"
                     /score="1882"
                     /product="MW0068 protein n=16 Tax=Bacillales
                     RepID=Q8NYU5_STAAW"
                     /note="score=1882"
     gene            complement(543974..547126)
                     /locus_tag="AGES394_4890"
     CDS             complement(547394..547996)
                     /locus_tag="AGES394_4900"
                     /score="286"
                     /product="Putative membrane protein n=15
                     Tax=Staphylococcus aureus subsp. aureus
                     RepID=Q6GD30_STAAS"
                     /note="score=286"
     gene            complement(547394..547996)
                     /locus_tag="AGES394_4900"
     CDS             complement(548204..548533)
                     /locus_tag="AGES394_4910"
                     /function="[K] Transcription"
                     /function="[G] Carbohydrate transport and metabolism"
                     /function="[P] Inorganic ion transport and metabolism"
                     /function="[E] Amino acid transport and metabolism"
                     /score="200"
                     /product="Putative uncharacterized protein n=3
                     Tax=Staphylococcus aureus subsp. aureus
                     RepID=Q6GKK7_STAAR"
                     /note="score=200"
     gene            complement(548204..548533)
                     /locus_tag="AGES394_4910"
     CDS             549060..550046
                     /locus_tag="AGES394_4920"
                     /function="GO:0055114 oxidation reduction[P]"
                     /function="GO:0008033 tRNA processing[P]"
                     /function="GO:0050660 FAD binding[F]"
                     /function="GO:0017150 tRNA dihydrouridine synthase
                     activity[F]"
                     /score="636"
                     /product="Probable tRNA-dihydrouridine synthase n=127
                     Tax=Bacteria RepID=DUS_STAAC"
                     /note="score=636"
     gene            549060..550046
                     /locus_tag="AGES394_4920"
     CDS             complement(550153..550548)
                     /locus_tag="AGES394_4930"
                     /function="GO:0008080 N-acetyltransferase activity[F]"
                     /score="258"
                     /product="Acetyltransferase (GNAT) family protein n=6
                     Tax=Staphylococcus aureus RepID=Q6GKL0_STAAR"
                     /note="score=258"
     gene            complement(550153..550548)
                     /locus_tag="AGES394_4930"
     CDS             complement(551096..551671)
                     /locus_tag="AGES394_4940"
                     /score="327"
                     /product="HTH-type transcriptional regulator SAR0097 n=4
                     Tax=Staphylococcus aureus subsp. aureus RepID=Y097_STAAR"
                     /note="score=327"
     gene            complement(551096..551671)
                     /locus_tag="AGES394_4940"
     CDS             complement(551946..552311)
                     /locus_tag="AGES394_4950"
                     /function="GO:0003824 catalytic activity[F]"
                     /score="261"
                     /product="Possible arylamine N-acetyltransferase n=3
                     Tax=Staphylococcus aureus subsp. aureus
                     RepID=C2G796_STAAU"
                     /note="score=261"
     gene            complement(551946..552311)
                     /locus_tag="AGES394_4950"
     CDS             complement(552321..552509)
                     /locus_tag="AGES394_4960"
                     /function="GO:0003824 catalytic activity[F]"
                     /score="127"
                     /product="Putative uncharacterized protein n=2
                     Tax=Staphylococcus aureus subsp. aureus
                     RepID=C2G797_STAAU"
                     /note="score=127"
     gene            complement(552321..552509)
                     /locus_tag="AGES394_4960"
     CDS             552701..554029
                     /locus_tag="AGES394_4970"
                     /function="GO:0016021 integral to membrane[C]"
                     /function="GO:0006810 transport[P]"
                     /function="[G] Carbohydrate transport and metabolism"
                     /function="[C] Energy production and conversion"
                     /function="[P] Inorganic ion transport and metabolism"
                     /function="[R] General function prediction only"
                     /function="[L] Replication, recombination and repair"
                     /score="708"
                     /product="MFS family major facilitator transporter,
                     multidrug:cation symporter n=4 Tax=Staphylococcus aureus
                     subsp. aureus RepID=C2G798_STAAU"
                     /note="score=708"
     gene            552701..554029
                     /locus_tag="AGES394_4970"
     CDS             554049..554420
                     /locus_tag="AGES394_4980"
                     /score="207"
                     /product="Putative membrane protein n=3
                     Tax=Staphylococcus aureus subsp. aureus
                     RepID=Q6GKL3_STAAR"
                     /note="score=207"
     gene            554049..554420
                     /locus_tag="AGES394_4980"
     CDS             554446..555444
                     /locus_tag="AGES394_4990"
                     /function="GO:0003824 catalytic activity[F]"
                     /function="GO:0008152 metabolic process[P]"
                     /score="684"
                     /product="Aminocarboxymuconate-semialdehyde decarboxylase
                     n=3 Tax=Staphylococcus aureus subsp. aureus
                     RepID=C2G7A0_STAAU"
                     /note="score=684"
     gene            554446..555444
                     /locus_tag="AGES394_4990"
     CDS             555844..555975
                     /locus_tag="AGES394_5000"
                     /score="48.1"
                     /product="IstB domain protein ATP-binding protein n=8
                     Tax=Lactobacillus reuteri RepID=A5VKD2_LACRD"
                     /note="score=48.1"
     gene            555844..555975
                     /locus_tag="AGES394_5000"
     repeat_region   555983..556039
                     /rpt_unit="AAACCGCTAAAAAACAGCATTTTC"
                     /locus_tag="RR_34"
                     /rpt_type="TANDEM"
                     /note="2.4 copies"
     CDS             complement(556283..556441)
                     /locus_tag="AGES394_5010"
                     /score="102"
                     /product="Putative uncharacterized protein n=3
                     Tax=Staphylococcus aureus subsp. aureus
                     RepID=Q6GKL6_STAAR"
                     /note="score=102"
     gene            complement(556283..556441)
                     /locus_tag="AGES394_5010"
     CDS             complement(556872..557885)
                     /locus_tag="AGES394_5020"
                     /score="674"
                     /product="5-methylcytosine-specific restriction enzyme
                     subunit McrC n=4 Tax=Staphylococcus RepID=C2G7A3_STAAU"
                     /note="score=674"
     gene            complement(556872..557885)
                     /locus_tag="AGES394_5020"
     CDS             complement(557905..559605)
                     /locus_tag="AGES394_5030"
                     /function="GO:0005524 ATP binding[F]"
                     /function="GO:0016851 magnesium chelatase activity[F]"
                     /function="GO:0016887 ATPase activity[F]"
                     /function="GO:0015995 chlorophyll biosynthetic
                     process[P]"
                     /score="580"
                     /product="GTPase subunit of restriction endonuclease n=6
                     Tax=Bacilli RepID=A4VUN7_STRSY"
                     /note="score=580"
     gene            complement(557905..559605)
                     /locus_tag="AGES394_5030"
     CDS             complement(559895..560266)
                     /locus_tag="AGES394_5040"
                     /score="213"
                     /product="Putative uncharacterized protein n=5
                     Tax=Staphylococcus aureus RepID=Q6GKM0_STAAR"
                     /note="score=213"
     gene            complement(559895..560266)
                     /locus_tag="AGES394_5040"
     cbt             560342..560359
                     /color="1"
                     /note="contig boundary tag: artificial spacer between
                     sequence contigs"
     cbt             560360..560377
                     /color="1"
                     /note="contig boundary tag: artificial spacer between
                     sequence contigs"
     CDS             complement(560371..560889)
                     /locus_tag="AGES394_5050"
                     /score="310"
                     /product="Putative uncharacterized protein n=4
                     Tax=Staphylococcus aureus RepID=Q6GKM2_STAAR"
                     /note="score=310"
     gene            complement(560371..560889)
                     /locus_tag="AGES394_5050"
     fasta_record    560378..640592
                     /name="NZ_ACHC01000011"
     CDS             complement(560889..561050)
                     /locus_tag="AGES394_5060"
                     /score="60.5"
                     /product="Putative uncharacterized protein n=3
                     Tax=Staphylococcus aureus RepID=Q83ZD6_STAAU"
                     /note="score=60.5"
     gene            complement(560889..561050)
                     /locus_tag="AGES394_5060"
     CDS             complement(561077..561883)
                     /locus_tag="AGES394_5070"
                     /function="GO:0015074 DNA integration[P]"
                     /function="GO:0003677 DNA binding[F]"
                     /score="543"
                     /product="Transposase n=19 Tax=Bacteria
                     RepID=Q6GKM3_STAAR"
                     /note="score=543"
     gene            complement(561077..561883)
                     /locus_tag="AGES394_5070"
     CDS             complement(561925..562161)
                     /locus_tag="AGES394_5080"
                     /function="GO:0004803 transposase activity[F]"
                     /function="GO:0003676 nucleic acid binding[F]"
                     /score="161"
                     /product="Transposase n=16 Tax=Firmicutes
                     RepID=Q6GKM4_STAAR"
                     /note="score=161"
     gene            complement(561925..562161)
                     /locus_tag="AGES394_5080"
     CDS             complement(562455..563237)
                     /locus_tag="AGES394_5090"
                     /function="[P] Inorganic ion transport and metabolism"
                     /function="[E] Amino acid transport and metabolism"
                     /function="[S] Function unknown"
                     /score="499"
                     /product="Uncharacterized chromosomal cassette SCCmec
                     type IVc protein CR006 n=7 Tax=Staphylococcus aureus
                     RepID=YM4C6_STAAR"
                     /note="score=499"
     gene            complement(562455..563237)
                     /locus_tag="AGES394_5090"
     CDS             complement(563380..564576)
                     /locus_tag="AGES394_5100"
                     /score="652"
                     /product="Uncharacterized chromosomal cassette SCCmec
                     type IVc protein CR006 n=7 Tax=Staphylococcus aureus
                     RepID=YM4C6_STAAR"
                     /note="score=652"
     gene            complement(563380..564576)
                     /locus_tag="AGES394_5100"
     CDS             complement(564780..565580)
                     /locus_tag="AGES394_5110"
                     /score="492"
                     /product="Abortive phage resistance protein n=5
                     Tax=Staphylococcus RepID=Q8CQJ4_STAES"
                     /note="score=492"
     gene            complement(564780..565580)
                     /locus_tag="AGES394_5110"
     CDS             complement(565593..566756)
                     /locus_tag="AGES394_5120"
                     /function="GO:0005524 ATP binding[F]"
                     /score="725"
                     /product="Abi-alpha protein n=4 Tax=Staphylococcus
                     RepID=Q8CQJ5_STAES"
                     /note="score=725"
     gene            complement(565593..566756)
                     /locus_tag="AGES394_5120"
     CDS             567211..568257
                     /locus_tag="AGES394_5130"
                     /score="633"
                     /product="ORF N029 n=13 Tax=Staphylococcus
                     RepID=Q9KX84_STAAU"
                     /note="score=633"
     gene            567211..568257
                     /locus_tag="AGES394_5130"
     CDS             568450..568746
                     /locus_tag="AGES394_5140"
                     /score="154"
                     /product="ORF12 n=25 Tax=Staphylococcus
                     RepID=Q8VUX4_STAHO"
                     /note="score=154"
     gene            568450..568746
                     /locus_tag="AGES394_5140"
     CDS             568746..570533
                     /locus_tag="AGES394_5150"
                     /function="[K] Transcription"
                     /function="[G] Carbohydrate transport and metabolism"
                     /function="[F] Nucleotide transport and metabolism"
                     /function="[M] Cell wall/membrane/envelope biogenesis"
                     /function="[T] Signal transduction mechanisms"
                     /function="[L] Replication, recombination and repair"
                     /score="986"
                     /product="ORF N031 n=53 Tax=Staphylococcus
                     RepID=Q9KX82_STAAU"
                     /note="score=986"
     gene            568746..570533
                     /locus_tag="AGES394_5150"
     CDS             570767..572116
                     /locus_tag="AGES394_5160"
                     /function="GO:0000150 recombinase activity[F]"
                     /function="GO:0003677 DNA binding[F]"
                     /function="GO:0006310 DNA recombination[P]"
                     /score="827"
                     /product="Resolvase, N-terminal domain n=34
                     Tax=Staphylococcus RepID=A5INT8_STAA9"
                     /note="score=827"
     gene            570767..572116
                     /locus_tag="AGES394_5160"
     CDS             572138..573766
                     /locus_tag="AGES394_5170"
                     /function="GO:0000150 recombinase activity[F]"
                     /function="GO:0003677 DNA binding[F]"
                     /function="GO:0006310 DNA recombination[P]"
                     /function="GO:0030528 transcription regulator
                     activity[F]"
                     /score="1059"
                     /product="Cassette chromosome recombinase B n=63
                     Tax=Staphylococcus RepID=Q8NYW8_STAAW"
                     /note="score=1059"
     gene            572138..573766
                     /locus_tag="AGES394_5170"
     CDS             574800..575036
                     /locus_tag="AGES394_5180"
                     /score="156"
                     /product="ORF19 n=35 Tax=Staphylococcus
                     RepID=Q8VUW8_STAHO"
                     /note="score=156"
     gene            574800..575036
                     /locus_tag="AGES394_5180"
     CDS             575042..575557
                     /locus_tag="AGES394_5190"
                     /score="175"
                     /product="Putative uncharacterized protein n=1
                     Tax=Staphylococcus epidermidis ATCC 12228
                     RepID=Q8CU65_STAES"
                     /note="score=175"
     gene            575042..575557
                     /locus_tag="AGES394_5190"
     CDS             575696..577216
                     /locus_tag="AGES394_5200"
                     /function="GO:0006313 transposition, DNA-mediated[P]"
                     /function="GO:0004803 transposase activity[F]"
                     /function="GO:0003677 DNA binding[F]"
                     /score="967"
                     /product="Transposase for IS1272 n=175 Tax=root
                     RepID=Q4L950_STAHJ"
                     /note="score=967"
     gene            575696..577216
                     /locus_tag="AGES394_5200"
     CDS             complement(577207..577467)
                     /locus_tag="AGES394_5210"
                     /score="169"
                     /product="Truncated hsdR protein n=8 Tax=Staphylococcus
                     aureus RepID=Q8NYX0_STAAW"
                     /note="score=169"
     gene            complement(577207..577467)
                     /locus_tag="AGES394_5210"
     CDS             complement(577439..578407)
                     /locus_tag="AGES394_5220"
                     /score="632"
                     /product="Methicillin resistance mecR1 protein n=29
                     Tax=Staphylococcus RepID=MECR1_STAEQ"
                     /note="score=632"
     gene            complement(577439..578407)
                     /locus_tag="AGES394_5220"
     CDS             578525..580531
                     /locus_tag="AGES394_5230"
                     /function="GO:0008658 penicillin binding[F]"
                     /function="GO:0009273 peptidoglycan-based cell wall
                     biogenesis[P]"
                     /function="GO:0046677 response to antibiotic[P]"
                     /function="[M] Cell wall/membrane/envelope biogenesis"
                     /function="[R] General function prediction only"
                     /function="[I] Lipid transport and metabolism"
                     /function="[E] Amino acid transport and metabolism"
                     /function="[S] Function unknown"
                     /score="1217"
                     /product="Beta-lactam-inducible penicillin-binding
                     protein n=77 Tax=Bacteria RepID=PBP_STAAU"
                     /note="score=1217"
     gene            578525..580531
                     /locus_tag="AGES394_5230"
     CDS             complement(580577..581005)
                     /locus_tag="AGES394_5240"
                     /function="GO:0008152 metabolic process[P]"
                     /function="GO:0016491 oxidoreductase activity[F]"
                     /score="219"
                     /product="Putative uncharacterized protein n=1
                     Tax=Staphylococcus aureus RepID=Q93IC1_STAAU"
                     /note="score=219"
     gene            complement(580577..581005)
                     /locus_tag="AGES394_5240"
     CDS             complement(581102..581845)
                     /locus_tag="AGES394_5250"
                     /function="GO:0006071 glycerol metabolic process[P]"
                     /function="GO:0008889 glycerophosphodiester
                     phosphodiesterase activity[F]"
                     /function="GO:0006629 lipid metabolic process[P]"
                     /function="[C] Energy production and conversion"
                     /function="[Q] Secondary metabolites biosynthesis,
                     transport and catabolism"
                     /function="[R] General function prediction only"
                     /function="[E] Amino acid transport and metabolism"
                     /function="[S] Function unknown"
                     /score="361"
                     /product="Glycerophosphoryl diester phosphodiesterase
                     n=26 Tax=Staphylococcus RepID=Q4A0S7_STAS1"
                     /note="score=361"
     gene            complement(581102..581845)
                     /locus_tag="AGES394_5250"
     repeat_region   582055..582452
                     /rpt_unit="GTACCTCTTATCTGCAATTTTACTTAGAACTGCTTTTAAC"
                     /locus_tag="RR_35"
                     /rpt_type="TANDEM"
                     /note="9.9 copies"
     CDS             complement(582722..582889)
                     /locus_tag="AGES394_5260"
                     /score="115"
                     /product="HMG-CoA synthase, truncation n=14
                     Tax=Staphylococcus RepID=Q5HJW7_STAAC"
                     /note="score=115"
     gene            complement(582722..582889)
                     /locus_tag="AGES394_5260"
     CDS             583147..583821
                     /locus_tag="AGES394_5270"
                     /function="GO:0015074 DNA integration[P]"
                     /function="GO:0003677 DNA binding[F]"
                     /score="441"
                     /product="Transposase for insertion sequence-like element
                     IS431mec n=321 Tax=root RepID=T431_STAA8"
                     /note="score=441"
     gene            583147..583821
                     /locus_tag="AGES394_5270"
     CDS             complement(583853..584092)
                     /locus_tag="AGES394_5280"
                     /score="154"
                     /product="ORF CN049 n=13 Tax=Staphylococcus
                     RepID=Q9XB69_STAAU"
                     /note="score=154"
     gene            complement(583853..584092)
                     /locus_tag="AGES394_5280"
     CDS             complement(584507..585748)
                     /locus_tag="AGES394_5290"
                     /score="744"
                     /product="Orf1260 n=20 Tax=Staphylococcus
                     RepID=Q9KJC5_STAAU"
                     /note="score=744"
     gene            complement(584507..585748)
                     /locus_tag="AGES394_5290"
     CDS             complement(586085..586564)
                     /locus_tag="AGES394_5300"
                     /function="GO:0005737 cytoplasm[C]"
                     /function="GO:0006364 rRNA processing[P]"
                     /function="GO:0008168 methyltransferase activity[F]"
                     /score="313"
                     /product="Ribosomal RNA large subunit methyltransferase H
                     n=311 Tax=cellular organisms RepID=RLMH_STAA1"
                     /note="score=313"
     gene            complement(586085..586564)
                     /locus_tag="AGES394_5300"
     CDS             586563..586700
                     /locus_tag="AGES394_5310"
                     /score="60.8"
                     /product="Orf3 n=6 Tax=Staphylococcus aureus
                     RepID=Q9XE04_STAAU"
                     /note="score=60.8"
     gene            586563..586700
                     /locus_tag="AGES394_5310"
     CDS             complement(586932..589274)
                     /locus_tag="AGES394_5320"
                     /function="GO:0009166 nucleotide catabolic process[P]"
                     /function="GO:0008253 5'-nucleotidase activity[F]"
                     /score="1397"
                     /product="Possible 5'-nucleotidase n=18
                     Tax=Staphylococcus aureus RepID=A8YYU6_STAAT"
                     /EC_number="3.1.3.5"
                     /note="score=1397"
     gene            complement(586932..589274)
                     /locus_tag="AGES394_5320"
     CDS             complement(589477..590259)
                     /locus_tag="AGES394_5330"
                     /function="GO:0016787 hydrolase activity[F]"
                     /score="527"
                     /product="Metallo-beta-lactamase superfamily protein n=25
                     Tax=Staphylococcus RepID=A6QD61_STAAE"
                     /note="score=527"
     gene            complement(589477..590259)
                     /locus_tag="AGES394_5330"
     CDS             complement(590665..591417)
                     /locus_tag="AGES394_5340"
                     /score="324"
                     /product="YycI protein n=27 Tax=Staphylococcus
                     RepID=Q5HK21_STAEQ"
                     /note="score=324"
     gene            complement(590665..591417)
                     /locus_tag="AGES394_5340"
     CDS             complement(591454..592788)
                     /locus_tag="AGES394_5350"
                     /score="888"
                     /product="YycH protein n=25 Tax=Staphylococcus
                     RepID=Q5HJX5_STAAC"
                     /note="score=888"
     gene            complement(591454..592788)
                     /locus_tag="AGES394_5350"
     CDS             complement(592781..594532)
                     /locus_tag="AGES394_5360"
                     /function="GO:0016021 integral to membrane[C]"
                     /function="GO:0005524 ATP binding[F]"
                     /function="GO:0000155 two-component sensor activity[F]"
                     /function="GO:0007165 signal transduction[P]"
                     /function="GO:0016310 phosphorylation[P]"
                     /function="[C] Energy production and conversion"
                     /function="[R] General function prediction only"
                     /function="[T] Signal transduction mechanisms"
                     /score="995"
                     /product="Sensor protein kinase walK n=27
                     Tax=Staphylococcus RepID=WALK_STAS1"
                     /EC_number="2.7.13.3"
                     /note="score=995"
     gene            complement(592781..594532)
                     /locus_tag="AGES394_5360"
     CDS             complement(594620..595327)
                     /locus_tag="AGES394_5370"
                     /function="GO:0006355 regulation of transcription,
                     DNA-dependent[P]"
                     /function="GO:0000160 two-component signal transduction
                     system (phosphorelay)[P]"
                     /function="GO:0000156 two-component response regulator
                     activity[F]"
                     /function="GO:0003677 DNA binding[F]"
                     /score="474"
                     /product="Transcriptional regulatory protein walR n=484
                     Tax=Bacteria RepID=WALR_STAA1"
                     /note="score=474"
     gene            complement(594620..595327)
                     /locus_tag="AGES394_5370"
     tRNA            complement(595927..595999)
                     /locus_tag="AGES394_t560"
                     /ID="tRNA:Asp-4"
                     /Codon="GTC"
                     /score="75.02"
                     /AminoAcid="Asp-4"
                     /note="score=75.02"
     tRNA            complement(596007..596081)
                     /locus_tag="AGES394_t550"
                     /ID="tRNA:Glu-3"
                     /Codon="TTC"
                     /score="76.88"
                     /AminoAcid="Glu-3"
                     /note="score=76.88"
     CDS             complement(596511..597794)
                     /locus_tag="AGES394_5380"
                     /function="GO:0005525 GTP binding[F]"
                     /function="GO:0006164 purine nucleotide biosynthetic
                     process[P]"
                     /function="GO:0000287 magnesium ion binding[F]"
                     /function="GO:0004019 adenylosuccinate synthase
                     activity[F]"
                     /score="596"
                     /product="Adenylosuccinate synthetase n=301 Tax=Bacteria
                     RepID=PURA_STRP2"
                     /EC_number="6.3.4.4"
                     /note="score=596"
     gene            complement(596511..597794)
                     /locus_tag="AGES394_5380"
     CDS             complement(598072..599472)
                     /locus_tag="AGES394_5390"
                     /function="GO:0005524 ATP binding[F]"
                     /function="GO:0006260 DNA replication[P]"
                     /function="GO:0003678 DNA helicase activity[F]"
                     /function="GO:0003677 DNA binding[F]"
                     /score="491"
                     /product="Primary replicative DNA helicase n=74
                     Tax=Bacteria RepID=A0RLP7_BACAH"
                     /note="score=491"
     gene            complement(598072..599472)
                     /locus_tag="AGES394_5390"
     CDS             complement(599504..599950)
                     /locus_tag="AGES394_5400"
                     /function="GO:0003735 structural constituent of
                     ribosome[F]"
                     /function="GO:0006412 translation[P]"
                     /function="GO:0005840 ribosome[C]"
                     /score="101"
                     /product="50S ribosomal protein L9 n=48 Tax=Bacilli
                     RepID=RL9_LACDA"
                     /note="score=101"
     gene            complement(599504..599950)
                     /locus_tag="AGES394_5400"
     CDS             complement(599947..601866)
                     /locus_tag="AGES394_5410"
                     /function="GO:0016787 hydrolase activity[F]"
                     /function="GO:0003676 nucleic acid binding[F]"
                     /function="GO:0030145 manganese ion binding[F]"
                     /function="[H] Coenzyme transport and metabolism"
                     /function="[R] General function prediction only"
                     /function="[T] Signal transduction mechanisms"
                     /function="[I] Lipid transport and metabolism"
                     /function="[E] Amino acid transport and metabolism"
                     /score="1193"
                     /product="Diguanylate cyclase and phosphoesterase n=25
                     Tax=Staphylococcaceae RepID=A5INQ5_STAA9"
                     /note="score=1193"
     gene            complement(599947..601866)
                     /locus_tag="AGES394_5410"
     CDS             complement(601929..602867)
                     /locus_tag="AGES394_5420"
                     /score="452"
                     /product="Membrane protein-like protein n=24
                     Tax=Staphylococcus RepID=A5INQ4_STAA9"
                     /note="score=452"
     gene            complement(601929..602867)
                     /locus_tag="AGES394_5420"
     CDS             complement(603160..604128)
                     /locus_tag="AGES394_5430"
                     /function="GO:0005737 cytoplasm[C]"
                     /function="GO:0004414 homoserine O-acetyltransferase
                     activity[F]"
                     /function="[R] General function prediction only"
                     /function="[M] Cell wall/membrane/envelope biogenesis"
                     /function="[E] Amino acid transport and metabolism"
                     /function="[S] Function unknown"
                     /score="636"
                     /product="SA0011 protein n=24 Tax=Staphylococcus
                     RepID=Q7A8E5_STAAN"
                     /EC_number="2.3.1.31"
                     /note="score=636"
     gene            complement(603160..604128)
                     /locus_tag="AGES394_5430"
     CDS             complement(604490..604738)
                     /locus_tag="AGES394_5440"
                     /score="123"
                     /product="Possible membrane protein n=23
                     Tax=Staphylococcus RepID=A8YYT4_STAAT"
                     /note="score=123"
     gene            complement(604490..604738)
                     /locus_tag="AGES394_5440"
     CDS             complement(604816..605511)
                     /locus_tag="AGES394_5450"
                     /function="[Q] Secondary metabolites biosynthesis,
                     transport and catabolism"
                     /function="[R] General function prediction only"
                     /function="[E] Amino acid transport and metabolism"
                     /function="[L] Replication, recombination and repair"
                     /score="380"
                     /product="AzlC family protein n=17 Tax=Staphylococcus
                     RepID=A5INQ1_STAA9"
                     /note="score=380"
     gene            complement(604816..605511)
                     /locus_tag="AGES394_5450"
     CDS             complement(606155..607441)
                     /locus_tag="AGES394_5460"
                     /function="GO:0006434 seryl-tRNA aminoacylation[P]"
                     /function="GO:0005524 ATP binding[F]"
                     /function="GO:0005737 cytoplasm[C]"
                     /function="GO:0004828 serine-tRNA ligase activity[F]"
                     /function="[R] General function prediction only"
                     /function="[J] Translation, ribosomal structure and
                     biogenesis"
                     /function="[E] Amino acid transport and metabolism"
                     /function="[S] Function unknown"
                     /score="502"
                     /product="Seryl-tRNA synthetase n=6 Tax=Bacteria
                     RepID=SYS_CARHZ"
                     /EC_number="6.1.1.11"
                     /note="score=502"
     gene            complement(606155..607441)
                     /locus_tag="AGES394_5460"
     CDS             complement(607819..609333)
                     /locus_tag="AGES394_5470"
                     /function="GO:0016211 ammonia ligase activity[F]"
                     /function="GO:0005737 cytoplasm[C]"
                     /function="GO:0004397 histidine ammonia-lyase
                     activity[F]"
                     /function="GO:0006548 histidine catabolic process[P]"
                     /function="GO:0009058 biosynthetic process[P]"
                     /function="[K] Transcription"
                     /function="[O] Posttranslational modification, protein
                     turnover, chaperones"
                     /function="[M] Cell wall/membrane/envelope biogenesis"
                     /function="[E] Amino acid transport and metabolism"
                     /score="601"
                     /product="Histidine ammonia-lyase n=28 Tax=cellular
                     organisms RepID=HUTH_BACA2"
                     /EC_number="4.3.1.3"
                     /note="score=601"
     gene            complement(607819..609333)
                     /locus_tag="AGES394_5470"
     CDS             609641..610471
                     /locus_tag="AGES394_5480"
                     /score="553"
                     /product="Possible carbohydrate kinase n=17
                     Tax=Staphylococcus RepID=A8YYT0_STAAT"
                     /note="score=553"
     gene            609641..610471
                     /locus_tag="AGES394_5480"
     CDS             complement(610559..613219)
                     /locus_tag="AGES394_5490"
                     /function="GO:0006265 DNA topological change[P]"
                     /function="GO:0003918 DNA topoisomerase (ATP-hydrolyzing)
                     activity[F]"
                     /function="GO:0005524 ATP binding[F]"
                     /function="GO:0005694 chromosome[C]"
                     /score="1655"
                     /product="DNA gyrase subunit A n=240 Tax=Bacteria
                     RepID=GYRA_STAAC"
                     /EC_number="5.99.1.3"
                     /note="score=1655"
     gene            complement(610559..613219)
                     /locus_tag="AGES394_5490"
     CDS             complement(613256..615190)
                     /locus_tag="AGES394_5500"
                     /function="GO:0006265 DNA topological change[P]"
                     /function="GO:0003918 DNA topoisomerase (ATP-hydrolyzing)
                     activity[F]"
                     /function="GO:0005524 ATP binding[F]"
                     /function="GO:0005694 chromosome[C]"
                     /function="[R] General function prediction only"
                     /function="[E] Amino acid transport and metabolism"
                     /function="[L] Replication, recombination and repair"
                     /score="808"
                     /product="DNA gyrase subunit B n=753 Tax=cellular
                     organisms RepID=GYRB_BACAN"
                     /EC_number="5.99.1.3"
                     /note="score=808"
     gene            complement(613256..615190)
                     /locus_tag="AGES394_5500"
     CDS             complement(615200..616312)
                     /locus_tag="AGES394_5510"
                     /function="GO:0005524 ATP binding[F]"
                     /function="GO:0003697 single-stranded DNA binding[F]"
                     /function="GO:0005694 chromosome[C]"
                     /function="GO:0006281 DNA repair[P]"
                     /score="575"
                     /product="DNA replication and repair protein recF n=83
                     Tax=Bacillales RepID=RECF_STAHJ"
                     /note="score=575"
     gene            complement(615200..616312)
                     /locus_tag="AGES394_5510"
     CDS             complement(616309..616554)
                     /locus_tag="AGES394_5520"
                     /function="[K] Transcription"
                     /function="[E] Amino acid transport and metabolism"
                     /function="[S] Function unknown"
                     /score="157"
                     /product="S4 region, YaaA n=22 Tax=Staphylococcus
                     RepID=A5INP4_STAA9"
                     /note="score=157"
     gene            complement(616309..616554)
                     /locus_tag="AGES394_5520"
     CDS             complement(616935..618068)
                     /locus_tag="AGES394_5530"
                     /function="GO:0008408 3'-5' exonuclease activity[F]"
                     /function="GO:0003677 DNA binding[F]"
                     /function="GO:0003887 DNA-directed DNA polymerase
                     activity[F]"
                     /function="GO:0006260 DNA replication[P]"
                     /function="[G] Carbohydrate transport and metabolism"
                     /function="[R] General function prediction only"
                     /function="[M] Cell wall/membrane/envelope biogenesis"
                     /function="[E] Amino acid transport and metabolism"
                     /function="[L] Replication, recombination and repair"
                     /score="696"
                     /product="DNA polymerase III subunit beta n=171
                     Tax=Bacilli RepID=DPO3B_STAEQ"
                     /EC_number="2.7.7.7"
                     /note="score=696"
     gene            complement(616935..618068)
                     /locus_tag="AGES394_5530"
     CDS             complement(618346..619707)
                     /locus_tag="AGES394_5540"
                     /function="GO:0003688 DNA replication origin binding[F]"
                     /function="GO:0005524 ATP binding[F]"
                     /function="GO:0017111 nucleoside-triphosphatase
                     activity[F]"
                     /function="GO:0006275 regulation of DNA replication[P]"
                     /function="GO:0006270 DNA replication initiation[P]"
                     /score="544"
                     /product="Chromosomal replication initiator protein dnaA
                     n=16 Tax=Bacteria RepID=DNAA_BACLD"
                     /note="score=544"
     gene            complement(618346..619707)
                     /locus_tag="AGES394_5540"
     CDS             620438..620575
                     /locus_tag="AGES394_5550"
                     /function="GO:0003735 structural constituent of
                     ribosome[F]"
                     /function="GO:0006412 translation[P]"
                     /function="GO:0005840 ribosome[C]"
                     /score="47.0"
                     /product="50S ribosomal protein L34 n=20 Tax=cellular
                     organisms RepID=RL34_MYCH2"
                     /note="score=47.0"
     gene            620438..620575
                     /locus_tag="AGES394_5550"
     CDS             620697..621050
                     /locus_tag="AGES394_5560"
                     /function="GO:0000049 tRNA binding[F]"
                     /function="GO:0008033 tRNA processing[P]"
                     /function="GO:0004526 ribonuclease P activity[F]"
                     /score="231"
                     /product="Ribonuclease P protein component n=21
                     Tax=Staphylococcus RepID=RNPA_STAA2"
                     /EC_number="3.1.26.5"
                     /note="score=231"
     gene            620697..621050
                     /locus_tag="AGES394_5560"
     CDS             621194..622573
                     /locus_tag="AGES394_5570"
                     /function="GO:0007264 small GTPase mediated signal
                     transduction[P]"
                     /function="GO:0005525 GTP binding[F]"
                     /function="GO:0006400 tRNA modification[P]"
                     /function="GO:0005622 intracellular[C]"
                     /function="GO:0003924 GTPase activity[F]"
                     /function="[P] Inorganic ion transport and metabolism"
                     /function="[M] Cell wall/membrane/envelope biogenesis"
                     /function="[R] General function prediction only"
                     /function="[I] Lipid transport and metabolism"
                     /function="[L] Replication, recombination and repair"
                     /score="555"
                     /product="tRNA modification GTPase mnmE n=273
                     Tax=Bacteria RepID=MNME_LACS1"
                     /note="score=555"
     gene            621194..622573
                     /locus_tag="AGES394_5570"
     CDS             622640..624517
                     /locus_tag="AGES394_5580"
                     /function="GO:0002098 tRNA wobble uridine
                     modification[P]"
                     /function="GO:0009055 electron carrier activity[F]"
                     /function="GO:0050660 FAD binding[F]"
                     /function="GO:0016491 oxidoreductase activity[F]"
                     /function="[O] Posttranslational modification, protein
                     turnover, chaperones"
                     /function="[H] Coenzyme transport and metabolism"
                     /function="[C] Energy production and conversion"
                     /function="[M] Cell wall/membrane/envelope biogenesis"
                     /function="[J] Translation, ribosomal structure and
                     biogenesis"
                     /function="[D] Cell cycle control, cell division,
                     chromosome partitioning"
                     /function="[S] Function unknown"
                     /score="838"
                     /product="tRNA uridine 5-carboxymethylaminomethyl
                     modification enzyme n=11 Tax=cellular organisms
                     RepID=C0ZA64_BREBN"
                     /note="score=838"
     gene            622640..624517
                     /locus_tag="AGES394_5580"
     CDS             624517..625236
                     /locus_tag="AGES394_5590"
                     /function="GO:0007049 cell cycle[P]"
                     /function="[G] Carbohydrate transport and metabolism"
                     /function="[Q] Secondary metabolites biosynthesis,
                     transport and catabolism"
                     /function="[M] Cell wall/membrane/envelope biogenesis"
                     /function="[P] Inorganic ion transport and metabolism"
                     /function="[R] General function prediction only"
                     /score="247"
                     /product="Glucose-inhibited division protein B n=1
                     Tax=Lactobacillus sakei subsp. carnosus DSM 15831
                     RepID=C2L479_LACSK"
                     /note="score=247"
     gene            624517..625236
                     /locus_tag="AGES394_5590"
     CDS             625279..626118
                     /locus_tag="AGES394_5600"
                     /function="GO:0003677 DNA binding[F]"
                     /function="[K] Transcription"
                     /function="[Q] Secondary metabolites biosynthesis,
                     transport and catabolism"
                     /function="[E] Amino acid transport and metabolism"
                     /function="[L] Replication, recombination and repair"
                     /score="499"
                     /product="Effector of nucleoid occlusion Noc n=26
                     Tax=Staphylococcaceae RepID=A5IWD4_STAA9"
                     /note="score=499"
     gene            625279..626118
                     /locus_tag="AGES394_5600"
     repeat_region   626342..626452
                     /rpt_unit="CCCAACACAGAGAATTTCGAAAAGAAATTCTACAGGCAATGC
                     GAGTTAGGGTGTGGGT"
                     /locus_tag="RR_36"
                     /rpt_type="TANDEM"
                     /note="1.9 copies"
     CDS             626672..627025
                     /locus_tag="AGES394_5610"
                     /score="206"
                     /product="Probable membrane protein n=21
                     Tax=Staphylococcaceae RepID=Q2YZC2_STAAB"
                     /note="score=206"
     gene            626672..627025
                     /locus_tag="AGES394_5610"
     CDS             627093..627488
                     /locus_tag="AGES394_5620"
                     /score="191"
                     /product="Similar to unknown protein n=24
                     Tax=Staphylococcaceae RepID=Q4L2Z7_STAHJ"
                     /note="score=191"
     gene            627093..627488
                     /locus_tag="AGES394_5620"
     CDS             627741..628310
                     /locus_tag="AGES394_5630"
                     /function="GO:0043565 sequence-specific DNA binding[F]"
                     /function="[K] Transcription"
                     /function="[C] Energy production and conversion"
                     /function="[I] Lipid transport and metabolism"
                     /function="[E] Amino acid transport and metabolism"
                     /score="199"
                     /product="Transcriptional regulator, Cro/CI family n=2
                     Tax=Staphylococcus RepID=C2LVJ3_STAHO"
                     /note="score=199"
     gene            627741..628310
                     /locus_tag="AGES394_5630"
     CDS             complement(628437..628637)
                     /locus_tag="AGES394_5640"
                     /function="GO:0006355 regulation of transcription,
                     DNA-dependent[P]"
                     /function="GO:0003677 DNA binding[F]"
                     /score="106"
                     /product="Cold shock-like protein cspLA n=134 Tax=root
                     RepID=CSPA_LISIN"
                     /note="score=106"
     gene            complement(628437..628637)
                     /locus_tag="AGES394_5640"
     CDS             complement(628893..629033)
                     /locus_tag="AGES394_5650"
                     /score="101"
                     /product="Putative uncharacterized protein n=2
                     Tax=Staphylococcus aureus subsp. aureus
                     RepID=C2G7G9_STAAU"
                     /note="score=101"
     gene            complement(628893..629033)
                     /locus_tag="AGES394_5650"
     CDS             629121..629924
                     /locus_tag="AGES394_5660"
                     /function="GO:0004252 serine-type endopeptidase
                     activity[F]"
                     /function="GO:0006508 proteolysis[P]"
                     /score="541"
                     /product="Possible Subtilisin n=3 Tax=Staphylococcus
                     aureus subsp. aureus RepID=C2G7H0_STAAU"
                     /note="score=541"
     gene            629121..629924
                     /locus_tag="AGES394_5660"
     CDS             630018..630692
                     /locus_tag="AGES394_5670"
                     /score="399"
                     /product="Putative exported protein n=4 Tax=Bacteria
                     RepID=Q6GDA1_STAAR"
                     /note="score=399"
     gene            630018..630692
                     /locus_tag="AGES394_5670"
     CDS             630694..631191
                     /locus_tag="AGES394_5680"
                     /score="337"
                     /product="Putative uncharacterized protein n=8
                     Tax=Staphylococcus aureus subsp. aureus
                     RepID=Q6GDA2_STAAR"
                     /note="score=337"
     gene            630694..631191
                     /locus_tag="AGES394_5680"
     CDS             complement(631259..631660)
                     /locus_tag="AGES394_5690"
                     /function="GO:0015074 DNA integration[P]"
                     /function="GO:0003676 nucleic acid binding[F]"
                     /score="237"
                     /product="Transposase n=65 Tax=root RepID=B9ECA7_MACCJ"
                     /note="score=237"
     gene            complement(631259..631660)
                     /locus_tag="AGES394_5690"
     CDS             complement(632278..632469)
                     /locus_tag="AGES394_5700"
                     /score="48.5"
                     /product="Putative uncharacterized protein n=2
                     Tax=Staphylococcus aureus subsp. aureus NCTC 8325
                     RepID=Q2FUR0_STAA8"
                     /note="score=48.5"
     gene            complement(632278..632469)
                     /locus_tag="AGES394_5700"
     CDS             complement(632561..634441)
                     /locus_tag="AGES394_5710"
                     /function="GO:0044464 cell part[C]"
                     /score="533"
                     /product="ABC-type transport system involved in
                     lipoprotein release permease component n=26
                     Tax=Staphylococcus RepID=Q4A0F8_STAS1"
                     /note="score=533"
     gene            complement(632561..634441)
                     /locus_tag="AGES394_5710"
     CDS             complement(634431..635189)
                     /locus_tag="AGES394_5720"
                     /function="GO:0005524 ATP binding[F]"
                     /function="GO:0016887 ATPase activity[F]"
                     /function="GO:0003924 GTPase activity[F]"
                     /function="[O] Posttranslational modification, protein
                     turnover, chaperones"
                     /function="[G] Carbohydrate transport and metabolism"
                     /function="[V] Defense mechanisms"
                     /function="[Q] Secondary metabolites biosynthesis,
                     transport and catabolism"
                     /function="[P] Inorganic ion transport and metabolism"
                     /function="[R] General function prediction only"
                     /function="[L] Replication, recombination and repair"
                     /score="290"
                     /product="Bacitracin export ATP-binding protein bceA n=29
                     Tax=Firmicutes RepID=BCEA_BACHD"
                     /note="score=290"
     gene            complement(634431..635189)
                     /locus_tag="AGES394_5720"
     CDS             635470..635991
                     /locus_tag="AGES394_5730"
                     /score="301"
                     /product="Membrane protein n=20 Tax=Staphylococcus
                     RepID=C2G7H8_STAAU"
                     /note="score=301"
     gene            635470..635991
                     /locus_tag="AGES394_5730"
     CDS             complement(636293..637093)
                     /locus_tag="AGES394_5740"
                     /function="GO:0004060 arylamine N-acetyltransferase
                     activity[F]"
                     /function="GO:0008152 metabolic process[P]"
                     /score="464"
                     /product="MW2618 protein n=21 Tax=Staphylococcus
                     RepID=Q8NUG4_STAAW"
                     /EC_number="2.3.1.5"
                     /note="score=464"
     gene            complement(636293..637093)
                     /locus_tag="AGES394_5740"
     CDS             complement(637335..638387)
                     /locus_tag="AGES394_5750"
                     /function="GO:0016021 integral to membrane[C]"
                     /function="GO:0015675 nickel ion transport[P]"
                     /function="GO:0015099 nickel ion transmembrane
                     transporter activity[F]"
                     /function="GO:0046872 metal ion binding[F]"
                     /function="[G] Carbohydrate transport and metabolism"
                     /function="[P] Inorganic ion transport and metabolism"
                     /function="[E] Amino acid transport and metabolism"
                     /function="[J] Translation, ribosomal structure and
                     biogenesis"
                     /score="260"
                     /product="High-affinity nickel-transport protein nixA
                     n=36 Tax=Bacteria RepID=NIXA_HELPJ"
                     /note="score=260"
     gene            complement(637335..638387)
                     /locus_tag="AGES394_5750"
     CDS             complement(638515..639090)
                     /locus_tag="AGES394_5760"
                     /function="GO:0003824 catalytic activity[F]"
                     /score="359"
                     /product="Probable DNA-binding protein n=16
                     Tax=Staphylococcus aureus RepID=Q2YZ95_STAAB"
                     /note="score=359"
     gene            complement(638515..639090)
                     /locus_tag="AGES394_5760"
     CDS             639312..640220
                     /locus_tag="AGES394_5770"
                     /function="GO:0044464 cell part[C]"
                     /function="[C] Energy production and conversion"
                     /function="[R] General function prediction only"
                     /function="[P] Inorganic ion transport and metabolism"
                     /function="[E] Amino acid transport and metabolism"
                     /score="588"
                     /product="RarD protein n=25 Tax=Staphylococcaceae
                     RepID=A6QKI3_STAAE"
                     /note="score=588"
     gene            639312..640220
                     /locus_tag="AGES394_5770"
     cbt             640593..640610
                     /color="1"
                     /note="contig boundary tag: artificial spacer between
                     sequence contigs"
     cbt             640611..640628
                     /color="1"
                     /note="contig boundary tag: artificial spacer between
                     sequence contigs"
     fasta_record    640629..644156
                     /name="NZ_ACHC01000012"
     CDS             complement(640642..642060)
                     /locus_tag="AGES394_5780"
                     /function="GO:0005215 transporter activity[F]"
                     /function="GO:0016020 membrane[C]"
                     /function="GO:0006814 sodium ion transport[P]"
                     /function="[K] Transcription"
                     /function="[F] Nucleotide transport and metabolism"
                     /function="[P] Inorganic ion transport and metabolism"
                     /function="[E] Amino acid transport and metabolism"
                     /function="[L] Replication, recombination and repair"
                     /score="733"
                     /product="DNA, complete genome n=4 Tax=Bacilli
                     RepID=Q4L9U4_STAHJ"
                     /note="score=733"
     gene            complement(640642..642060)
                     /locus_tag="AGES394_5780"
     CDS             642474..644171
                     /locus_tag="AGES394_5790"
                     /function="GO:0005518 collagen binding[F]"
                     /score="1095"
                     /product="Collagen adhesin n=13 Tax=Staphylococcus aureus
                     RepID=CNA_STAAU"
                     /note="score=1095"
     gene            642474..644171
                     /locus_tag="AGES394_5790"
     cbt             644157..644174
                     /color="1"
                     /note="contig boundary tag: artificial spacer between
                     sequence contigs"
     cbt             644175..644192
                     /color="1"
                     /note="contig boundary tag: artificial spacer between
                     sequence contigs"
     fasta_record    644193..721618
                     /name="NZ_ACHC01000013"
     CDS             644287..644610
                     /locus_tag="AGES394_5800"
                     /score="149"
                     /product="Collagen adhesin n=13 Tax=Staphylococcus aureus
                     RepID=CNA_STAAU"
                     /note="score=149"
     gene            644287..644610
                     /locus_tag="AGES394_5800"
     CDS             complement(644771..645253)
                     /locus_tag="AGES394_5810"
                     /score="315"
                     /product="Putative uncharacterized protein n=17
                     Tax=Staphylococcus RepID=Q6GDB3_STAAR"
                     /note="score=315"
     gene            complement(644771..645253)
                     /locus_tag="AGES394_5810"
     CDS             complement(645338..645976)
                     /locus_tag="AGES394_5820"
                     /function="GO:0004219 pyroglutamyl-peptidase I
                     activity[F]"
                     /function="GO:0006508 proteolysis[P]"
                     /score="254"
                     /product="Pyrrolidone-carboxylate peptidase n=23
                     Tax=Staphylococcus RepID=PCP_STACT"
                     /EC_number="3.4.19.3"
                     /note="score=254"
     gene            complement(645338..645976)
                     /locus_tag="AGES394_5820"
     CDS             complement(646129..647085)
                     /locus_tag="AGES394_5830"
                     /score="460"
                     /product="UPF0176 protein LMHCC_1185 n=10 Tax=Firmicutes
                     RepID=Y1185_LISMH"
                     /note="score=460"
     gene            complement(646129..647085)
                     /locus_tag="AGES394_5830"
     CDS             647242..648300
                     /locus_tag="AGES394_5840"
                     /function="GO:0003824 catalytic activity[F]"
                     /score="666"
                     /product="Lactonase drp35 n=21 Tax=Staphylococcus
                     RepID=DRP35_STAAR"
                     /note="score=666"
     gene            647242..648300
                     /locus_tag="AGES394_5840"
     CDS             complement(648446..648961)
                     /locus_tag="AGES394_5850"
                     /score="338"
                     /product="UPF0312 protein SAR2769 n=25
                     Tax=Staphylococcaceae RepID=Y2769_STAAR"
                     /note="score=338"
     gene            complement(648446..648961)
                     /locus_tag="AGES394_5850"
     CDS             649342..650190
                     /locus_tag="AGES394_5860"
                     /score="319"
                     /product="Complete genome n=29 Tax=Bacteria
                     RepID=A0ALS3_LISW6"
                     /note="score=319"
     gene            649342..650190
                     /locus_tag="AGES394_5860"
     CDS             650213..650773
                     /locus_tag="AGES394_5870"
                     /function="GO:0016020 membrane[C]"
                     /score="334"
                     /product="UPF0397 protein SAR2767 n=16 Tax=Staphylococcus
                     aureus RepID=Y2767_STAAR"
                     /note="score=334"
     gene            650213..650773
                     /locus_tag="AGES394_5870"
     CDS             650826..652538
                     /locus_tag="AGES394_5880"
                     /function="GO:0005524 ATP binding[F]"
                     /function="GO:0016887 ATPase activity[F]"
                     /function="[P] Inorganic ion transport and metabolism"
                     /function="[M] Cell wall/membrane/envelope biogenesis"
                     /function="[R] General function prediction only"
                     /function="[E] Amino acid transport and metabolism"
                     /score="1087"
                     /product="Putative ABC transporter ATP-binding protein
                     SAS2569 n=19 Tax=Bacilli RepID=Y2569_STAAS"
                     /note="score=1087"
     gene            650826..652538
                     /locus_tag="AGES394_5880"
     CDS             652535..653368
                     /locus_tag="AGES394_5890"
                     /function="GO:0015087 cobalt ion transmembrane
                     transporter activity[F]"
                     /function="GO:0009236 cobalamin biosynthetic process[P]"
                     /function="GO:0006824 cobalt ion transport[P]"
                     /score="304"
                     /product="ABC-type cobalt transport system, permease
                     component CbiQ related transporter n=91 Tax=Firmicutes
                     RepID=Q041L5_LACGA"
                     /note="score=304"
     gene            652535..653368
                     /locus_tag="AGES394_5890"
     CDS             653415..653912
                     /locus_tag="AGES394_5900"
                     /score="336"
                     /product="Acetyltransferase including N-acetylase of
                     ribosomal protein-like protein n=16 Tax=Staphylococcus
                     aureus RepID=A5IWA9_STAA9"
                     /note="score=336"
     gene            653415..653912
                     /locus_tag="AGES394_5900"
     CDS             654030..655154
                     /locus_tag="AGES394_5910"
                     /function="GO:0003824 catalytic activity[F]"
                     /score="699"
                     /product="Polysaccharide deacetylase n=19
                     Tax=Staphylococcus RepID=A5IWA8_STAA9"
                     /note="score=699"
     gene            654030..655154
                     /locus_tag="AGES394_5910"
     CDS             655419..656276
                     /locus_tag="AGES394_5920"
                     /function="[H] Coenzyme transport and metabolism"
                     /function="[G] Carbohydrate transport and metabolism"
                     /function="[P] Inorganic ion transport and metabolism"
                     /function="[E] Amino acid transport and metabolism"
                     /score="512"
                     /product="ATP phosphoribosyltransferase regulatory
                     subunit n=19 Tax=Staphylococcus RepID=HISZ_STAAB"
                     /note="score=512"
     gene            655419..656276
                     /locus_tag="AGES394_5920"
     CDS             656294..656908
                     /locus_tag="AGES394_5930"
                     /function="GO:0005737 cytoplasm[C]"
                     /function="GO:0000105 histidine biosynthetic process[P]"
                     /function="GO:0003879 ATP phosphoribosyltransferase
                     activity[F]"
                     /score="249"
                     /product="ATP phosphoribosyltransferase n=20
                     Tax=Staphylococcus RepID=HIS1_STAS1"
                     /EC_number="2.4.2.17"
                     /note="score=249"
     gene            656294..656908
                     /locus_tag="AGES394_5930"
     CDS             656901..658151
                     /locus_tag="AGES394_5940"
                     /function="GO:0051287 NAD or NADH binding[F]"
                     /function="GO:0008270 zinc ion binding[F]"
                     /function="GO:0000105 histidine biosynthetic process[P]"
                     /function="GO:0004399 histidinol dehydrogenase
                     activity[F]"
                     /score="541"
                     /product="Histidinol dehydrogenase n=21
                     Tax=Staphylococcus RepID=HISX_STAS1"
                     /EC_number="1.1.1.23"
                     /note="score=541"
     gene            656901..658151
                     /locus_tag="AGES394_5940"
     CDS             658167..659180
                     /locus_tag="AGES394_5950"
                     /function="GO:0004400 histidinol-phosphate transaminase
                     activity[F]"
                     /function="GO:0030170 pyridoxal phosphate binding[F]"
                     /function="GO:0009058 biosynthetic process[P]"
                     /score="638"
                     /product="MW2596 protein n=15 Tax=Staphylococcus aureus
                     subsp. aureus RepID=Q8NUI1_STAAW"
                     /EC_number="2.6.1.9"
                     /note="score=638"
     gene            658167..659180
                     /locus_tag="AGES394_5950"
     CDS             659149..659727
                     /locus_tag="AGES394_5960"
                     /function="GO:0000105 histidine biosynthetic process[P]"
                     /function="GO:0004424 imidazoleglycerol-phosphate
                     dehydratase activity[F]"
                     /score="284"
                     /product="Imidazoleglycerol-phosphate dehydratase n=20
                     Tax=Staphylococcus RepID=HIS7_STACT"
                     /EC_number="4.2.1.19"
                     /note="score=284"
     gene            659149..659727
                     /locus_tag="AGES394_5960"
     CDS             659724..660302
                     /locus_tag="AGES394_5970"
                     /function="GO:0005737 cytoplasm[C]"
                     /function="GO:0000105 histidine biosynthetic process[P]"
                     /function="GO:0016763 transferase activity, transferring
                     pentosyl groups[F]"
                     /score="262"
                     /product="Imidazole glycerol phosphate synthase subunit
                     hisH n=20 Tax=Staphylococcus RepID=HIS5_STAS1"
                     /note="score=262"
     gene            659724..660302
                     /locus_tag="AGES394_5970"
     CDS             660295..660999
                     /locus_tag="AGES394_5980"
                     /function="GO:0000105 histidine biosynthetic process[P]"
                     /function="GO:0003949
                     1-(5-phosphoribosyl)-5-[(5-
                     phosphoribosylamino)methylideneamino]imidazole-4-
                     carboxamide isomerase activity[F]"
                     /score="463"
                     /product="1-(5-phosphoribosyl)-5-[(5-
                     phosphoribosylamino)methylideneamino]
                     imidazole-4-carboxamide isomerase n=20 Tax=Staphylococcus
                     RepID=HIS4_STAAB"
                     /EC_number="5.3.1.16"
                     /note="score=463"
     gene            660295..660999
                     /locus_tag="AGES394_5980"
     CDS             660981..661754
                     /locus_tag="AGES394_5990"
                     /function="GO:0000107 imidazoleglycerol-phosphate
                     synthase activity[F]"
                     /function="GO:0005737 cytoplasm[C]"
                     /function="GO:0000105 histidine biosynthetic process[P]"
                     /function="GO:0003949
                     1-(5-phosphoribosyl)-5-[(5-
                     phosphoribosylamino)methylideneamino]imidazole-4-
                     carboxamide isomerase activity[F]"
                     /score="367"
                     /product="Imidazole glycerol phosphate synthase subunit
                     hisF n=132 Tax=Bacteria RepID=HIS6_STACT"
                     /EC_number="5.3.1.16"
                     /note="score=367"
     gene            660981..661754
                     /locus_tag="AGES394_5990"
     CDS             661751..662383
                     /locus_tag="AGES394_6000"
                     /function="GO:0004636 phosphoribosyl-ATP diphosphatase
                     activity[F]"
                     /function="GO:0000105 histidine biosynthetic process[P]"
                     /function="GO:0004635 phosphoribosyl-AMP cyclohydrolase
                     activity[F]"
                     /score="178"
                     /product="Bifunctional phosphoribosyl-AMP
                     cyclohydrolase/phosphoribosyl-ATP pyrophosphatase protein
                     n=7 Tax=Bacteria RepID=C0QVS5_BRAHW"
                     /EC_number="3.5.4.19"
                     /EC_number="3.6.1.31"
                     /note="score=178"
     gene            661751..662383
                     /locus_tag="AGES394_6000"
     CDS             662575..662721
                     /locus_tag="AGES394_6010"
                     /score="63.2"
                     /product="Putative uncharacterized protein n=5
                     Tax=Staphylococcus aureus subsp. aureus
                     RepID=A5IW98_STAA9"
                     /note="score=63.2"
     gene            662575..662721
                     /locus_tag="AGES394_6010"
     CDS             663471..665516
                     /locus_tag="AGES394_6020"
                     /function="GO:0016020 membrane[C]"
                     /function="GO:0004806 triacylglycerol lipase activity[F]"
                     /score="794"
                     /product="Lipase n=33 Tax=Staphylococcus RepID=LIP_STAES"
                     /EC_number="3.1.1.3"
                     /note="score=794"
     gene            663471..665516
                     /locus_tag="AGES394_6020"
     repeat_region   665614..665729
                     /rpt_unit="TTGGCGGGGCCCCAACAAAGAGAAATTGGATTCCCAAATTCT
                     ACAGACAATGCAAG"
                     /locus_tag="RR_37"
                     /rpt_type="TANDEM"
                     /note="2.1 copies"
     CDS             complement(665907..666959)
                     /locus_tag="AGES394_6030"
                     /score="530"
                     /product="Biofilm PIA synthesis protein icaC n=26
                     Tax=Staphylococcus RepID=ICAC_STAEQ"
                     /note="score=530"
     gene            complement(665907..666959)
                     /locus_tag="AGES394_6030"
     CDS             complement(666946..667770)
                     /locus_tag="AGES394_6040"
                     /function="GO:0005975 carbohydrate metabolic process[P]"
                     /function="GO:0016810 hydrolase activity, acting on
                     carbon-nitrogen (but not peptide) bonds[F]"
                     /score="539"
                     /product="Biofilm PIA synthesis deacetylase icaB n=24
                     Tax=Staphylococcus RepID=ICAB_STAAC"
                     /note="score=539"
     gene            complement(666946..667770)
                     /locus_tag="AGES394_6040"
     CDS             complement(668084..669196)
                     /locus_tag="AGES394_6050"
                     /function="GO:0003824 catalytic activity[F]"
                     /function="[V] Defense mechanisms"
                     /function="[Q] Secondary metabolites biosynthesis,
                     transport and catabolism"
                     /function="[M] Cell wall/membrane/envelope biogenesis"
                     /function="[R] General function prediction only"
                     /function="[P] Inorganic ion transport and metabolism"
                     /function="[D] Cell cycle control, cell division,
                     chromosome partitioning"
                     /score="746"
                     /product="Biofilm PIA synthesis N-glycosyltransferase
                     icaA n=37 Tax=Staphylococcaceae RepID=ICAA_STAA8"
                     /note="score=746"
     gene            complement(668084..669196)
                     /locus_tag="AGES394_6050"
     CDS             669486..670046
                     /locus_tag="AGES394_6060"
                     /function="GO:0006355 regulation of transcription,
                     DNA-dependent[P]"
                     /function="GO:0003700 transcription factor activity[F]"
                     /function="[K] Transcription"
                     /function="[H] Coenzyme transport and metabolism"
                     /function="[U] Intracellular trafficking, secretion, and
                     vesicular transport"
                     /function="[E] Amino acid transport and metabolism"
                     /score="370"
                     /product="Biofilm operon icaABCD HTH-type negative
                     transcriptional regulator icaR n=23 Tax=Staphylococcus
                     RepID=ICAR_STAA8"
                     /note="score=370"
     gene            669486..670046
                     /locus_tag="AGES394_6060"
     CDS             670859..671554
                     /locus_tag="AGES394_6070"
                     /function="GO:0009103 lipopolysaccharide biosynthetic
                     process[P]"
                     /function="GO:0016020 membrane[C]"
                     /function="[G] Carbohydrate transport and metabolism"
                     /function="[M] Cell wall/membrane/envelope biogenesis"
                     /function="[E] Amino acid transport and metabolism"
                     /score="327"
                     /product="Capsular polysaccharide biosynthesis protein
                     capA n=42 Tax=Bacillales RepID=CAPA_STAAR"
                     /note="score=327"
     gene            670859..671554
                     /locus_tag="AGES394_6070"
     CDS             671667..672263
                     /locus_tag="AGES394_6080"
                     /function="GO:0030234 enzyme regulator activity[F]"
                     /function="GO:0009236 cobalamin biosynthetic process[P]"
                     /function="GO:0017111 nucleoside-triphosphatase
                     activity[F]"
                     /function="GO:0045227 capsule polysaccharide biosynthetic
                     process[P]"
                     /function="GO:0000166 nucleotide binding[F]"
                     /score="240"
                     /product="Putative tyrosine-protein kinase capB n=42
                     Tax=Bacillales RepID=CAPB_STAAU"
                     /note="score=240"
     gene            671667..672263
                     /locus_tag="AGES394_6080"
     CDS             672260..673027
                     /locus_tag="AGES394_6090"
                     /function="GO:0030145 manganese ion binding[F]"
                     /function="GO:0004725 protein tyrosine phosphatase
                     activity[F]"
                     /score="307"
                     /product="Putative tyrosine-protein phosphatase capC n=40
                     Tax=Bacillales RepID=CAPC_STAAU"
                     /EC_number="3.1.3.48"
                     /note="score=307"
     gene            672260..673027
                     /locus_tag="AGES394_6090"
     CDS             673262..673762
                     /locus_tag="AGES394_6100"
                     /function="GO:0008152 metabolic process[P]"
                     /function="GO:0008080 N-acetyltransferase activity[F]"
                     /function="[P] Inorganic ion transport and metabolism"
                     /function="[R] General function prediction only"
                     /function="[E] Amino acid transport and metabolism"
                     /function="[J] Translation, ribosomal structure and
                     biogenesis"
                     /score="335"
                     /product="Acetyltransferase (GNAT) family protein n=21
                     Tax=Bacillales RepID=Q6GDE3_STAAR"
                     /note="score=335"
     gene            673262..673762
                     /locus_tag="AGES394_6100"
     CDS             673765..674241
                     /locus_tag="AGES394_6110"
                     /function="GO:0019538 protein metabolic process[P]"
                     /function="GO:0055114 oxidation reduction[P]"
                     /function="GO:0008113 peptide-methionine-(S)-S-oxide
                     reductase activity[F]"
                     /function="[O] Posttranslational modification, protein
                     turnover, chaperones"
                     /function="[K] Transcription"
                     /function="[H] Coenzyme transport and metabolism"
                     /function="[G] Carbohydrate transport and metabolism"
                     /function="[E] Amino acid transport and metabolism"
                     /score="224"
                     /product="Peptide methionine sulfoxide reductase,
                     putative n=14 Tax=Bacteria RepID=Q5HKS0_STAEQ"
                     /EC_number="1.8.4.11"
                     /note="score=224"
     gene            673765..674241
                     /locus_tag="AGES394_6110"
     CDS             674320..674931
                     /locus_tag="AGES394_6120"
                     /function="GO:0010181 FMN binding[F]"
                     /score="235"
                     /product="Nitrilotriacetate monooxygenase component B
                     homolog n=23 Tax=Bacillales RepID=Q4L8I8_STAHJ"
                     /note="score=235"
     gene            674320..674931
                     /locus_tag="AGES394_6120"
     CDS             complement(675016..675465)
                     /locus_tag="AGES394_6130"
                     /score="198"
                     /product="Putative uncharacterized protein n=18
                     Tax=Staphylococcus RepID=Q6GDE6_STAAR"
                     /note="score=198"
     gene            complement(675016..675465)
                     /locus_tag="AGES394_6130"
     CDS             complement(675525..675755)
                     /locus_tag="AGES394_6140"
                     /score="143"
                     /product="Putative uncharacterized protein n=14
                     Tax=Staphylococcus aureus RepID=Q2YZ88_STAAB"
                     /note="score=143"
     gene            complement(675525..675755)
                     /locus_tag="AGES394_6140"
     CDS             complement(675814..676326)
                     /locus_tag="AGES394_6150"
                     /score="286"
                     /product="Probable lipoprotein n=17 Tax=Staphylococcus
                     aureus RepID=Q2YZ89_STAAB"
                     /note="score=286"
     gene            complement(675814..676326)
                     /locus_tag="AGES394_6150"
     CDS             complement(676467..676745)
                     /locus_tag="AGES394_6160"
                     /score="176"
                     /product="Probable lipoprotein n=17 Tax=Staphylococcus
                     aureus RepID=Q2YZ89_STAAB"
                     /note="score=176"
     gene            complement(676467..676745)
                     /locus_tag="AGES394_6160"
     CDS             677071..677763
                     /locus_tag="AGES394_6170"
                     /function="GO:0010181 FMN binding[F]"
                     /score="465"
                     /product="Conserved protein/domain typically associated
                     with flavoprotein oxygenase DIM6/NTAB family-like protein
                     n=43 Tax=cellular organisms RepID=A5IW82_STAA9"
                     /note="score=465"
     gene            677071..677763
                     /locus_tag="AGES394_6170"
     CDS             678310..684819
                     /locus_tag="AGES394_6180"
                     /function="GO:0016020 membrane[C]"
                     /function="GO:0005198 structural molecule activity[F]"
                     /function="GO:0034061 DNA polymerase activity[F]"
                     /function="GO:0005509 calcium ion binding[F]"
                     /score="809"
                     /product="Serine-rich adhesin for platelets n=18
                     Tax=Staphylococcus RepID=SRAP_STAAW"
                     /EC_number="2.7.7.49"
                     /EC_number="2.7.7.7"
                     /EC_number="3.1.26.4"
                     /note="score=809"
     gene            678310..684819
                     /locus_tag="AGES394_6180"
     repeat_region   682183..682239
                     /rpt_unit="AGTGAAAGTAAATCCGACTCAACATCATCA"
                     /locus_tag="RR_38"
                     /rpt_type="TANDEM"
                     /note="1.9 copies"
     repeat_region   684431..684494
                     /rpt_unit="ACTCAACATCAACAAGTATGTCA"
                     /locus_tag="RR_39"
                     /rpt_type="TANDEM"
                     /note="3.0 copies"
     CDS             685068..686159
                     /locus_tag="AGES394_6190"
                     /function="GO:0015450 P-P-bond-hydrolysis-driven protein
                     transmembrane transporter activity[F]"
                     /function="GO:0015031 protein transport[P]"
                     /function="GO:0016020 membrane[C]"
                     /score="650"
                     /product="SecY-related translocase n=22 Tax=Bacilli
                     RepID=A5IW80_STAA9"
                     /note="score=650"
     gene            685068..686159
                     /locus_tag="AGES394_6190"
     CDS             686170..687723
                     /locus_tag="AGES394_6200"
                     /score="1047"
                     /product="Accessory secretory protein Asp1 n=15
                     Tax=Staphylococcus aureus RepID=A6QKE1_STAAE"
                     /note="score=1047"
     gene            686170..687723
                     /locus_tag="AGES394_6200"
     CDS             687734..689281
                     /locus_tag="AGES394_6210"
                     /score="1019"
                     /product="Accessory secretory protein Asp2 n=22
                     Tax=Staphylococcus RepID=A6QKE0_STAAE"
                     /note="score=1019"
     gene            687734..689281
                     /locus_tag="AGES394_6210"
     CDS             689316..690218
                     /locus_tag="AGES394_6220"
                     /score="591"
                     /product="Accessory secretory protein Asp3, putative n=16
                     Tax=Staphylococcus aureus RepID=Q5HCP7_STAAC"
                     /note="score=591"
     gene            689316..690218
                     /locus_tag="AGES394_6220"
     CDS             690268..692598
                     /locus_tag="AGES394_6230"
                     /function="GO:0005524 ATP binding[F]"
                     /function="GO:0006605 protein targeting[P]"
                     /function="GO:0003824 catalytic activity[F]"
                     /function="GO:0005515 protein binding[F]"
                     /function="GO:0017038 protein import[P]"
                     /function="GO:0016020 membrane[C]"
                     /function="GO:0003676 nucleic acid binding[F]"
                     /score="1491"
                     /product="Protein translocase subunit secA 2 n=20
                     Tax=Staphylococcus RepID=SECA2_STAAR"
                     /note="score=1491"
     gene            690268..692598
                     /locus_tag="AGES394_6230"
     CDS             692616..694124
                     /locus_tag="AGES394_6240"
                     /function="GO:0009058 biosynthetic process[P]"
                     /score="684"
                     /product="Glycosyl transferase, group 1 family protein
                     n=6 Tax=Staphylococcus RepID=Q5HKR7_STAEQ"
                     /note="score=684"
     gene            692616..694124
                     /locus_tag="AGES394_6240"
     CDS             694117..695475
                     /locus_tag="AGES394_6250"
                     /score="900"
                     /product="Putative uncharacterized protein n=16
                     Tax=Staphylococcus aureus RepID=A5IW74_STAA9"
                     /note="score=900"
     gene            694117..695475
                     /locus_tag="AGES394_6250"
     CDS             695711..697600
                     /locus_tag="AGES394_6260"
                     /score="1088"
                     /product="LPXTG family cell wall surface anchor protein
                     n=48 Tax=Staphylococcus aureus RepID=A8Z5E5_STAAT"
                     /note="score=1088"
     gene            695711..697600
                     /locus_tag="AGES394_6260"
     CDS             697801..698328
                     /locus_tag="AGES394_6270"
                     /function="GO:0008152 metabolic process[P]"
                     /function="GO:0003824 catalytic activity[F]"
                     /score="337"
                     /product="Isochorismatase hydrolase n=17
                     Tax=Staphylococcus RepID=A5IW72_STAA9"
                     /note="score=337"
     gene            697801..698328
                     /locus_tag="AGES394_6270"
     CDS             complement(698593..700452)
                     /locus_tag="AGES394_6280"
                     /function="GO:0004040 amidase activity[F]"
                     /function="GO:0009253 peptidoglycan catabolic process[P]"
                     /function="GO:0010382 cellular cell wall macromolecule
                     metabolic process[P]"
                     /score="981"
                     /product="N-acetylmuramoyl-L-alanine amidase domain
                     protein n=17 Tax=Staphylococcus RepID=A6QKD3_STAAE"
                     /note="score=981"
     gene            complement(698593..700452)
                     /locus_tag="AGES394_6280"
     CDS             700657..703644
                     /locus_tag="AGES394_6290"
                     /function="GO:0044464 cell part[C]"
                     /score="1692"
                     /product="Possible bacteriophage infection protein n=16
                     Tax=Staphylococcus aureus RepID=A8Z5E2_STAAT"
                     /note="score=1692"
     gene            700657..703644
                     /locus_tag="AGES394_6290"
     CDS             complement(703756..704694)
                     /locus_tag="AGES394_6300"
                     /function="GO:0008270 zinc ion binding[F]"
                     /function="GO:0004476 mannose-6-phosphate isomerase
                     activity[F]"
                     /function="GO:0005975 carbohydrate metabolic process[P]"
                     /score="343"
                     /product="Mannose-6-phosphate isomerase n=13 Tax=Bacteria
[truncated: 4,819,972 more chars]
